# Supplementary material for: Integrative Lighting Aimed at Patients with Psychiatric and Neurological Disorders
Source: Clocks Sleep. 2023 Dec 15;5(4):806–30. doi: 10.3390/clockssleep5040052 (PMC10742818; doi:10.3390/clockssleep5040052)
Supplement: Supplementary file 1 [file clockssleep-05-00052-s001.zip]

Archive with 3 entries (3 files):
- 2022.08.23 Roskilde hospital Datalogger.xls
- Point measurement data 2022.01.12.xlsx
- Example of Canva measurement template.pdf
