# Supplementary material for: Integrative Lighting Aimed at Patients with Psychiatric and Neurological Disorders
Source: Clocks Sleep. 2023 Dec 15;5(4):806–30. doi: 10.3390/clockssleep5040052 (PMC10742818; doi:10.3390/clockssleep5040052)
Supplement: Supplementary file 1 [file clockssleep-05-00052-s001.zip › 2022.08.23 Roskilde hospital Datalogger.xls]

## Sheet: Sheet3
samplenumber	1	2	3	4	5	6	7	8	9	10	11	12	13	14	15	16	17	18	19	20	21	22	23	24	25	26	27	28	29	30	31	32	33	34	35	36	37	38	39	40	41	42	43	44	45	46	47	48	49
measurement quantity	E	E	E	E	E	E	E	E	E	E	E	E	E	E	E	E	E	E	E	E	E	E	E	E	E	E	E	E	E	E	E	E	E	E	E	E	E	E	E	E	E	E	E	E	E	E	E	E	E
distance	-1	-1	-1	-1	-1	-1	-1	-1	-1	-1	-1	-1	-1	-1	-1	-1	-1	-1	-1	-1	-1	-1	-1	-1	-1	-1	-1	-1	-1	-1	-1	-1	-1	-1	-1	-1	-1	-1	-1	-1	-1	-1	-1	-1	-1	-1	-1	-1	-1
operator name
date	23-08-2022	23-08-2022	23-08-2022	23-08-2022	23-08-2022	23-08-2022	23-08-2022	23-08-2022	23-08-2022	23-08-2022	23-08-2022	23-08-2022	23-08-2022	23-08-2022	23-08-2022	23-08-2022	23-08-2022	23-08-2022	23-08-2022	23-08-2022	23-08-2022	23-08-2022	23-08-2022	23-08-2022	23-08-2022	23-08-2022	23-08-2022	23-08-2022	23-08-2022	23-08-2022	23-08-2022	23-08-2022	23-08-2022	23-08-2022	23-08-2022	23-08-2022	23-08-2022	23-08-2022	23-08-2022	23-08-2022	23-08-2022	23-08-2022	23-08-2022	23-08-2022	24-08-2022	24-08-2022	24-08-2022	24-08-2022	24-08-2022
time	13:25:24	13:25:38	13:30:08	13:45:07	14:00:07	14:15:07	14:30:07	14:45:06	15:00:05	15:15:04	15:30:04	15:45:03	16:00:03	16:15:03	16:30:03	16:45:03	17:00:03	17:15:03	17:30:03	17:45:03	18:00:04	18:15:04	18:30:02	18:45:03	19:00:03	19:15:06	19:30:11	19:45:11	20:00:11	20:15:11	20:30:11	20:45:11	21:00:11	21:15:11	21:30:11	21:45:11	22:00:11	22:15:11	22:30:11	22:45:11	23:00:11	23:15:11	23:30:11	23:45:11	00:00:11	00:15:11	00:30:11	00:45:11	01:00:11
scriptfile
measurement status	ok	ok	ok	ok	ok	ok	ok	ok	ok	ok	ok	ok	ok	ok	ok	ok	ok	ok	ok	ok	ok	ok	ok	ok	ok	ok	ok	ok	ok	ok	ok	ok	ok	ok	ok	ok	ok	ok	ok	ok	ok	ok	ok	ok	ok	ok	ok	ok	ok
comment
dll version	2022.3.0	2022.3.0	2022.3.0	2022.3.0	2022.3.0	2022.3.0	2022.3.0	2022.3.0	2022.3.0	2022.3.0	2022.3.0	2022.3.0	2022.3.0	2022.3.0	2022.3.0	2022.3.0	2022.3.0	2022.3.0	2022.3.0	2022.3.0	2022.3.0	2022.3.0	2022.3.0	2022.3.0	2022.3.0	2022.3.0	2022.3.0	2022.3.0	2022.3.0	2022.3.0	2022.3.0	2022.3.0	2022.3.0	2022.3.0	2022.3.0	2022.3.0	2022.3.0	2022.3.0	2022.3.0	2022.3.0	2022.3.0	2022.3.0	2022.3.0	2022.3.0	2022.3.0	2022.3.0	2022.3.0	2022.3.0	2022.3.0
software version	2022.3.0	2022.3.0	2022.3.0	2022.3.0	2022.3.0	2022.3.0	2022.3.0	2022.3.0	2022.3.0	2022.3.0	2022.3.0	2022.3.0	2022.3.0	2022.3.0	2022.3.0	2022.3.0	2022.3.0	2022.3.0	2022.3.0	2022.3.0	2022.3.0	2022.3.0	2022.3.0	2022.3.0	2022.3.0	2022.3.0	2022.3.0	2022.3.0	2022.3.0	2022.3.0	2022.3.0	2022.3.0	2022.3.0	2022.3.0	2022.3.0	2022.3.0	2022.3.0	2022.3.0	2022.3.0	2022.3.0	2022.3.0	2022.3.0	2022.3.0	2022.3.0	2022.3.0	2022.3.0	2022.3.0	2022.3.0	2022.3.0
config type	Illuminance (lx)	Illuminance (lx)	Illuminance (lx)	Illuminance (lx)	Illuminance (lx)	Illuminance (lx)	Illuminance (lx)	Illuminance (lx)	Illuminance (lx)	Illuminance (lx)	Illuminance (lx)	Illuminance (lx)	Illuminance (lx)	Illuminance (lx)	Illuminance (lx)	Illuminance (lx)	Illuminance (lx)	Illuminance (lx)	Illuminance (lx)	Illuminance (lx)	Illuminance (lx)	Illuminance (lx)	Illuminance (lx)	Illuminance (lx)	Illuminance (lx)	Illuminance (lx)	Illuminance (lx)	Illuminance (lx)	Illuminance (lx)	Illuminance (lx)	Illuminance (lx)	Illuminance (lx)	Illuminance (lx)	Illuminance (lx)	Illuminance (lx)	Illuminance (lx)	Illuminance (lx)	Illuminance (lx)	Illuminance (lx)	Illuminance (lx)	Illuminance (lx)	Illuminance (lx)	Illuminance (lx)	Illuminance (lx)	Illuminance (lx)	Illuminance (lx)	Illuminance (lx)	Illuminance (lx)	Illuminance (lx)
integral integration time /ms	50	50	50	50	50	50	50	50	50	50	50	50	50	50	50	50	50	50	50	50	50	50	50	50	50	50	50	50	50	50	50	50	50	50	50	50	50	50	50	50	50	50	50	50	50	50	50	50	50
spectral integration time /ms	3500	3500	3500	3000	3000	3000	3000	2500	2000	1500	1500	1000	1000	1000	1000	1000	1000	1000	1000	1000	1500	1500	500	1000	1000	2500	5000	5000	5000	5000	5000	5000	5000	5000	5000	5000	5000	5000	5000	5000	5000	5000	5000	5000	5000	5000	5000	5000	5000
integral range	4	4	4	4	4	4	4	3	3	3	3	3	3	3	3	3	3	3	3	3	3	3	2	2	3	3	4	4	5	5	6	6	7	7	7	7	7	7	7	7	7	7	7	7	7	7	7	7	7
spectral ranging
number of scans	1	1	1	1	1	1	1	1	1	1	1	1	1	1	1	1	1	1	1	1	1	1	1	1	1	1	1	1	1	1	1	1	1	1	1	1	1	1	1	1	1	1	1	1	1	1	1	1	1
darkmode	dynamic	dynamic	dynamic	dynamic	dynamic	dynamic	dynamic	dynamic	dynamic	dynamic	dynamic	dynamic	dynamic	dynamic	dynamic	dynamic	dynamic	dynamic	dynamic	dynamic	dynamic	dynamic	dynamic	dynamic	dynamic	dynamic	dynamic	dynamic	dynamic	dynamic	dynamic	dynamic	dynamic	dynamic	dynamic	dynamic	dynamic	dynamic	dynamic	dynamic	dynamic	dynamic	dynamic	dynamic	dynamic	dynamic	dynamic	dynamic	dynamic
substitution filename (lamp)
substitution filename (geo)
bandwidth correction	on	on	on	on	on	on	on	on	on	on	on	on	on	on	on	on	on	on	on	on	on	on	on	on	on	on	on	on	on	on	on	on	on	on	on	on	on	on	on	on	on	on	on	on	on	on	on	on	on
scale array by diode	on	on	on	on	on	on	on	on	on	on	on	on	on	on	on	on	on	on	on	on	on	on	on	on	on	on	on	on	on	on	on	on	on	on	on	on	on	on	on	on	on	on	on	on	on	on	on	on	on
observer	2°	2°	2°	2°	2°	2°	2°	2°	2°	2°	2°	2°	2°	2°	2°	2°	2°	2°	2°	2°	2°	2°	2°	2°	2°	2°	2°	2°	2°	2°	2°	2°	2°	2°	2°	2°	2°	2°	2°	2°	2°	2°	2°	2°	2°	2°	2°	2°	2°
serial number	18551	18551	18551	18551	18551	18551	18551	18551	18551	18551	18551	18551	18551	18551	18551	18551	18551	18551	18551	18551	18551	18551	18551	18551	18551	18551	18551	18551	18551	18551	18551	18551	18551	18551	18551	18551	18551	18551	18551	18551	18551	18551	18551	18551	18551	18551	18551	18551	18551
firmware	1.68	1.68	1.68	1.68	1.68	1.68	1.68	1.68	1.68	1.68	1.68	1.68	1.68	1.68	1.68	1.68	1.68	1.68	1.68	1.68	1.68	1.68	1.68	1.68	1.68	1.68	1.68	1.68	1.68	1.68	1.68	1.68	1.68	1.68	1.68	1.68	1.68	1.68	1.68	1.68	1.68	1.68	1.68	1.68	1.68	1.68	1.68	1.68	1.68
integral sensor quantity	E	E	E	E	E	E	E	E	E	E	E	E	E	E	E	E	E	E	E	E	E	E	E	E	E	E	E	E	E	E	E	E	E	E	E	E	E	E	E	E	E	E	E	E	E	E	E	E	E
integral sensor value	1001.4	1004.7	1004.8	1044.8	1074.4	1097.1	1114.3	1243.4	1595.5	1961.8	2374.6	2509.2	2574.6	2674.5	2731.2	2794.5	2770.9	2755.6	2679.8	2570.6	2354.9	2293.8	8450.5	5855.1	3587.2	1899.3	459.26	279.37	127.43	57.168	28.522	13.732	8.8747	7.6899	6.8698	5.0175	3.6986	3.07	2.8489	2.7384	2.7443	2.7265	2.7182	2.7207	2.7172	2.7203	2.7189	2.7216	2.7155
integral sensor unit	lx	lx	lx	lx	lx	lx	lx	lx	lx	lx	lx	lx	lx	lx	lx	lx	lx	lx	lx	lx	lx	lx	lx	lx	lx	lx	lx	lx	lx	lx	lx	lx	lx	lx	lx	lx	lx	lx	lx	lx	lx	lx	lx	lx	lx	lx	lx	lx	lx
integral sensor a*	0.9856	0.98553	0.98558	0.98563	0.98558	0.98547	0.98543	0.98567	0.98643	0.98704	0.98734	0.9873	0.98727	0.98736	0.98753	0.98775	0.98798	0.98816	0.98838	0.98871	0.98911	0.98984	0.99251	0.99319	0.99391	0.99431	0.98815	0.98874	0.98704	0.98521	0.98789	0.9945	0.99904	1.0009	1.0025	1.0015	1.0002	0.99907	0.99731	0.99652	0.99642	0.99759	0.99638	0.99664	0.99839	0.99666	0.99704	0.99519	0.99748
array scaling factor	-9999	-9999	-9999	-9999	-9999	-9999	-9999	-9999	-9999	-9999	-9999	-9999	-9999	-9999	-9999	-9999	-9999	-9999	-9999	-9999	-9999	-9999	-9999	-9999	-9999	-9999	-9999	-9999	-9999	-9999	-9999	-9999	-9999	-9999	-9999	-9999	-9999	-9999	-9999	-9999	-9999	-9999	-9999	-9999	-9999	-9999	-9999	-9999	-9999
CCT	6410.7	6428.7	6416.9	6396.8	6403.2	6450.4	6477.6	6400.9	6159.4	5962.4	5865.7	5861.5	5861.4	5833	5776.3	5713	5641.4	5587.1	5523.4	5418.9	5319	5142.4	4567.1	4421.5	4270.2	4182.8	5448.1	5258.1	5607.5	6005.9	5151.2	3710	3093.6	2942.3	2814.8	3016.7	3186.4	3265.9	3753.8	3657.9	3800.4	3636.2	3726.8	3706.9	3688.1	3672.7	3892	3606.7	3513.5
X	1.3766	1.3812	1.3812	1.4355	1.4766	1.5031	1.5227	1.6926	2.1641	2.6633	3.2202	3.3967	3.4811	3.615	3.6947	3.7835	3.7562	3.7373	3.6359	3.4973	3.2057	3.1347	11.714	8.1494	5.0231	2.6763	0.61517	0.37775	0.17356	0.078661	0.04036	0.020895	0.014012	0.012261	0.011119	0.007967	0.0057455	0.004786	0.0042058	0.0040531	0.0039713	0.0040448	0.00404	0.0039435	0.0039428	0.0039131	0.00392	0.0041063	0.0040999
Y	1.4662	1.471	1.4712	1.5297	1.5731	1.6064	1.6315	1.8205	2.336	2.8723	3.4768	3.6738	3.7696	3.9159	3.9989	4.0915	4.0569	4.0345	3.9236	3.7636	3.4479	3.3584	12.373	8.5726	5.2522	2.7808	0.67241	0.40904	0.18658	0.083702	0.04176	0.020105	0.012994	0.011259	0.010058	0.0073462	0.0054153	0.0044949	0.0041712	0.0040093	0.0040181	0.0039919	0.0039798	0.0039835	0.0039784	0.0039829	0.0039809	0.0039848	0.0039758
Z	1.5446	1.5541	1.5512	1.6067	1.6547	1.6934	1.7201	1.8848	2.308	2.7392	3.2449	3.4142	3.4951	3.6068	3.6444	3.6831	3.6025	3.541	3.3938	3.1899	2.8488	2.6619	8.2896	5.4451	3.1571	1.632	0.55443	0.32688	0.166	0.082497	0.036141	0.012381	0.0057076	0.0043004	0.0035262	0.0030389	0.0023695	0.0022049	0.0022889	0.0020706	0.0020635	0.0020508	0.0022145	0.0019101	0.0018878	0.0017693	0.0021477	0.0021887	0.0020306
x	0.3138	0.3135	0.3137	0.314	0.3139	0.313	0.3124	0.3136	0.3179	0.3219	0.3239	0.324	0.3239	0.3246	0.3259	0.3273	0.329	0.3304	0.3319	0.3346	0.3374	0.3424	0.3618	0.3676	0.374	0.3775	0.334	0.3392	0.3299	0.3212	0.3413	0.3914	0.4283	0.4407	0.4501	0.4341	0.4246	0.4167	0.3943	0.4	0.395	0.401	0.3947	0.4009	0.402	0.4049	0.3901	0.3995	0.4057
y	0.3342	0.3338	0.3341	0.3346	0.3344	0.3345	0.3347	0.3373	0.3431	0.3471	0.3497	0.3504	0.3508	0.3516	0.3527	0.354	0.3554	0.3566	0.3582	0.3601	0.3628	0.3668	0.3822	0.3867	0.391	0.3923	0.365	0.3673	0.3546	0.3418	0.3531	0.3766	0.3972	0.4047	0.4072	0.4003	0.4002	0.3913	0.3911	0.3957	0.3997	0.3957	0.3889	0.4049	0.4056	0.4121	0.3962	0.3876	0.3934
u'	0.1966	0.1965	0.1966	0.1966	0.1966	0.196	0.1955	0.1954	0.1962	0.1974	0.1978	0.1976	0.1975	0.1976	0.1981	0.1986	0.1992	0.1996	0.2001	0.2012	0.202	0.2039	0.2109	0.213	0.2154	0.2172	0.199	0.2016	0.2001	0.1989	0.2083	0.2324	0.2479	0.2527	0.2577	0.2504	0.2443	0.2429	0.2285	0.2303	0.2255	0.2309	0.2296	0.2272	0.2276	0.227	0.2238	0.2332	0.2349
v'	0.4712	0.471	0.4712	0.4715	0.4713	0.4712	0.4713	0.4728	0.4764	0.479	0.4806	0.481	0.4812	0.4816	0.4824	0.4832	0.4841	0.4849	0.4859	0.4872	0.4889	0.4915	0.5012	0.504	0.5068	0.5078	0.4894	0.4912	0.4839	0.4763	0.4848	0.5032	0.5174	0.5222	0.5246	0.5195	0.518	0.5132	0.5098	0.5125	0.5134	0.5127	0.5089	0.5164	0.5168	0.5198	0.5113	0.5091	0.5124
purity	0.0657	0.0669	0.0661	0.0645	0.0651	0.0682	0.0698	0.0644	0.0475	0.0354	0.0333	0.0344	0.0351	0.0365	0.0407	0.0471	0.0551	0.0624	0.0716	0.0851	0.1013	0.1284	0.2326	0.264	0.2958	0.3103	0.0981	0.1202	0.055	0.037	0.0835	0.305	0.4778	0.5376	0.5731	0.5045	0.4759	0.4252	0.3572	0.3881	0.3853	0.3912	0.3518	0.4187	0.4239	0.4521	0.3598	0.3622	0.3983
dominant wavelength	492.3	492	492.2	492.5	492.4	492.4	492.6	494.3	500	508.4	516.8	518.2	518.8	522.5	529.4	536.8	543.6	547.8	551.7	556.6	560	564.3	571.7	572.8	573.8	574.6	555.3	561.3	545.6	501	567.8	581.7	583	583.2	583.8	583.2	581.9	582.6	578.7	578.9	577.2	579.1	579.3	577.3	577.4	576.9	576.8	580.5	580.4
delta uv	0.0054	0.0054	0.0054	0.0055	0.0054	0.0059	0.0063	0.007	0.0079	0.008	0.0083	0.0086	0.0088	0.0089	0.0088	0.0087	0.0087	0.0087	0.0088	0.0086	0.0088	0.0086	0.0086	0.0086	0.0086	0.0081	0.0113	0.0102	0.008	0.0056	0.0024	0.003	0.0015	0.0002	0.0003	0.0011	0.0004	0.002	0.0028	0.0034	0.0064	0.0032	0.0017	0.0072	0.0072	0.0093	0.0062	0	0.0012
CRI: Ra	96.851	96.878	96.843	96.875	97.085	96.955	96.835	96.536	96.09	96.255	96.273	96.293	96.306	96.337	96.461	96.54	96.667	96.741	96.77	97.079	96.998	97.01	95.776	95.952	96.253	96.706	96.546	97.581	97.817	95.855	94.963	95.72	94.865	92.571	89.121	87.786	84.906	89.976	86.707	88.853	90.273	84.836	88.452	87.914	82.08	87.508	80.691	91.597	88.242
R1	96.404	96.451	96.402	96.408	96.667	96.401	96.151	95.677	95.042	95.255	95.281	95.312	95.329	95.364	95.53	95.638	95.804	95.912	95.95	96.398	96.247	96.253	95.705	96.147	96.83	97.719	96.142	97.798	98.316	95.271	93.345	94.235	96.893	93.229	88.918	87.189	84.118	90.602	85.822	89.702	91.212	85.551	89.131	87.983	81.694	86.215	78.017	93.576	90.285
R2	98.162	98.186	98.17	98.158	98.337	98.189	98.042	97.769	97.413	97.504	97.468	97.42	97.383	97.357	97.41	97.446	97.5	97.519	97.493	97.67	97.517	97.492	96.596	96.594	96.705	97.019	96.882	97.563	98.086	96.618	95.709	95.495	99.424	97.871	95.615	94.827	92.125	95.253	92.345	93.196	91.159	90.944	92.782	91.352	87.321	90.975	87.381	97.751	93.647
R3	99.155	99.156	99.163	99.208	99.313	99.322	99.261	99.056	98.756	98.667	98.56	98.492	98.447	98.483	98.534	98.56	98.642	98.659	98.705	98.82	98.927	99.059	98.293	98.139	97.882	97.649	98.286	98.451	98.277	97.611	98.177	98.46	98.102	98.085	97.965	97.485	96.096	95.916	94.636	94.14	89.263	92.105	93.87	94.04	90.379	96.52	94.472	97.933	94.727
R4	95.689	95.726	95.684	95.738	95.98	95.753	95.599	95.22	94.67	94.905	94.921	94.923	94.934	94.974	95.132	95.229	95.405	95.498	95.542	95.967	95.891	95.945	93.326	93.621	94.155	94.97	95.155	96.633	97.646	95.792	94.237	95.808	95.284	91.311	87.339	84.996	82.013	89.22	84.063	89.73	91.725	84.02	88.233	89.071	81.84	87.218	76.997	91.956	89.229
R5	96.145	96.179	96.146	96.186	96.46	96.305	96.178	95.844	95.337	95.562	95.594	95.616	95.629	95.645	95.781	95.869	96.002	96.084	96.096	96.473	96.297	96.255	94.869	95.156	95.675	96.465	95.983	97.509	98.938	96.129	94.071	94.444	96.408	92.608	88.521	86.65	82.746	89.581	84.24	87.724	87.954	82.733	86.92	85.92	78.771	84.874	76.568	92.017	87.76
R6	97.262	97.283	97.281	97.357	97.652	97.706	97.714	97.565	97.246	97.379	97.349	97.298	97.25	97.201	97.245	97.272	97.316	97.326	97.278	97.462	97.251	97.183	96.165	96.112	96.173	96.453	96.539	97.225	97.7	95.926	94.424	93.111	95.987	96.3	94.28	92.442	88.212	92.369	87.516	90.35	86.385	85.892	88.756	88.225	81.406	88.492	81.449	94.493	90.827
R7	97.704	97.711	97.675	97.707	97.768	97.721	97.717	97.624	97.439	97.564	97.612	97.655	97.689	97.742	97.828	97.877	97.972	98.015	98.056	98.197	98.259	98.341	96.292	96.184	96.08	96.084	97.311	97.37	96.968	96.26	97.017	97.32	91.774	90.413	87.613	86.985	86.552	89.714	90.277	90.938	97.388	88.863	91.329	91.848	89.232	91.617	87.196	88.838	88.752
R8	94.289	94.329	94.228	94.235	94.507	94.241	94.018	93.536	92.813	93.207	93.403	93.628	93.785	93.931	94.227	94.426	94.7	94.913	95.04	95.648	95.596	95.553	94.964	95.666	96.527	97.286	96.075	98.094	96.606	93.236	92.724	96.888	85.05	80.75	72.717	71.71	67.391	77.149	74.753	75.048	87.1	68.583	76.596	74.869	65.998	74.157	63.45	76.208	70.71
R9	84.021	84.137	83.852	83.815	84.66	83.763	82.942	81.461	79.464	80.795	81.427	82.053	82.469	82.861	83.737	84.349	85.135	85.763	86.11	87.844	87.582	87.448	87.667	89.844	92.808	96.482	89.312	96.24	91.983	80.885	79.927	92.169	68.55	59.03	41.095	37.946	23.972	47.076	36.918	36.045	61.822	19.03	40.297	34.21	9.5033	33.162	5.2339	43.56	26.968
R10	95.539	95.579	95.555	95.58	96.041	95.934	95.799	95.491	95.01	95.341	95.407	95.425	95.423	95.388	95.501	95.579	95.669	95.723	95.67	95.995	95.634	95.433	93.737	93.69	93.845	94.39	94.928	96.19	96.262	92.046	90.483	91.229	98.729	93.765	88.581	86.202	78.773	85.924	78.415	81.25	76.626	74	80.254	78.458	66.864	78.971	69.233	91.221	81.469
R11	95.645	95.691	95.653	95.694	95.997	95.708	95.47	95	94.366	94.631	94.653	94.655	94.671	94.697	94.859	94.963	95.136	95.234	95.261	95.724	95.578	95.573	93.19	93.564	94.21	95.144	94.957	96.723	97.987	95.114	92.425	93.359	97.185	92.336	87.378	84.004	79.263	88.719	81.159	89.72	89.93	80.435	87.128	89.347	78.599	87.679	73.611	93.64	88.752
R12	89.631	89.605	89.646	90.093	90.848	91.616	92.513	93.204	93.524	94.266	94.551	94.639	94.691	94.654	94.767	94.84	94.952	95.002	94.944	95.277	94.897	94.704	88.673	88.437	88.487	89.091	93.473	94.887	97.5	95.681	93.198	88.021	81.683	77.121	74.834	71.812	63.372	70.203	61.249	61.531	53.917	53.861	57.336	54.017	43.789	56.047	47.164	67.071	61.81
R13	96.895	96.937	96.899	96.883	97.12	96.835	96.572	96.102	95.505	95.682	95.67	95.646	95.628	95.631	95.76	95.846	95.977	96.05	96.059	96.425	96.258	96.27	95.309	95.566	96.017	96.661	95.654	96.943	97.491	95.127	93.519	93.952	98.501	94.717	90.88	89.427	86.143	92.312	87.752	90.937	90.779	86.916	90.142	88.876	82.879	87.131	79.912	95.792	91.471
R14	99.567	99.57	99.572	99.585	99.637	99.575	99.485	99.302	99.067	99.016	98.947	98.906	98.879	98.901	98.943	98.965	99.028	99.05	99.088	99.2	99.28	99.396	99.084	99.082	98.99	98.841	98.998	99.241	99.084	98.572	98.761	99.142	99.747	99.89	99.458	99.125	97.359	97.053	96.414	95.971	93.078	94.666	95.991	96.157	93.78	97.793	96.873	98.187	96.007
R15	95.073	95.125	95.049	95.036	95.311	94.915	94.563	93.886	92.971	93.21	93.208	93.244	93.26	93.321	93.557	93.713	93.951	94.102	94.166	94.76	94.605	94.634	93.319	93.841	94.662	95.792	94.272	96.46	97.856	94.467	92.638	94.395	93.344	89.021	83.701	82.391	79.199	86.52	81.55	83.691	88.253	80.341	84.903	81.336	74.854	78.934	72.099	87.389	83.792
TM-30-15 Rf	96.564	96.5669	96.5596	96.6664	96.8659	96.9528	97.0748	97.0443	96.8606	97.0167	97.0063	96.9544	96.9258	96.9283	96.9931	97.0335	97.12	97.1436	97.1491	97.3054	97.2952	97.3725	95.9744	95.5003	95.1237	95.2038	96.0692	96.5507	96.4761	95.5249	95.8774	95.4255	91.7282	89.4687	88.105	86.8775	84.6525	87.895	85.7399	87.1004	87.6494	84.2937	86.0262	86.2991	82.0263	86.3206	81.1927	87.589	86.5554
TM-30-15 Rg	98.3189	98.3312	98.3092	98.3106	98.3742	98.2217	98.1115	97.8835	97.5871	97.6251	97.564	97.52	97.4997	97.502	97.5264	97.5564	97.627	97.6479	97.6478	97.8021	97.7486	97.7597	96.7859	96.5825	96.4784	96.7987	97.1369	97.8241	99.038	100.117	100.983	100.689	98.2511	96.6992	96.6924	96.3338	95.5658	98.4513	94.7615	95.9542	97.287	94.8638	96.5813	95.0156	93.371	93.607	91.8982	96.4355	96.113
Rf1 by Hue	95.5637	95.581	95.5356	95.5991	95.8475	95.8204	95.8133	95.6521	95.339	95.6999	95.8872	96.043	96.1511	96.2408	96.4238	96.5512	96.717	96.8464	96.9117	97.2668	97.2011	97.1581	96.3714	96.5129	96.9469	97.3755	97.2113	98.212	97.0919	94.9366	95.0965	96.7021	91.2472	88.6185	85.918	84.7832	82.047	86.6558	83.9249	84.8191	89.0652	81.4297	85.0365	84.7232	79.0354	84.2845	77.3388	86.0439	83.8159
Rf2 by Hue	97.7732	97.7998	97.77	97.8099	97.9933	97.9606	97.8996	97.7186	97.4351	97.5808	97.6041	97.5968	97.5797	97.5788	97.6472	97.697	97.768	97.7956	97.793	97.9491	97.8635	97.9311	97.398	97.1928	96.7216	96.5312	96.8687	96.9617	96.4485	95.3885	95.662	96.4037	94.1297	91.6304	88.2391	86.7415	84.4511	88.7993	87.965	89.4091	93.1113	86.6501	89.7071	90.2789	85.1409	88.7781	82.4818	90.9613	88.5803
Rf3 by Hue	97.6044	97.6226	97.6006	97.6481	97.8502	97.8723	97.8449	97.674	97.3713	97.4277	97.3206	97.1799	97.0787	97.0342	97.0552	97.0663	97.1098	97.0823	97.0448	97.1019	96.989	97.1313	95.9824	95.2216	94.3865	94.0216	95.0175	94.6954	94.1831	92.7845	93.7908	95.9604	94.8216	92.1617	87.2779	85.3861	81.7077	86.1069	85.9592	88.4356	89.811	84.2686	86.0851	88.1345	80.8192	89.799	79.8721	91.1354	86.6817
Rf4 by Hue	98.1306	98.1294	98.136	98.2215	98.3633	98.478	98.5716	98.4697	98.2124	98.0785	97.5235	97.2543	97.0881	97.0172	96.9948	96.9715	97.0062	96.945	96.9057	96.9114	96.9682	97.1813	95.4775	94.5137	93.6108	93.3898	94.5189	94.5953	94.1614	93.2807	94.2946	94.3986	93.9621	90.6947	91.2815	91.6904	88.9127	91.1915	89.1503	90.2565	88.8854	87.7297	88.7827	89.1941	85.6226	89.6925	85.9544	90.9316	90.2278
Rf5 by Hue	96.6442	96.6263	96.6434	96.7845	96.908	96.9741	97.1385	97.075	96.8483	96.8406	96.7791	96.5366	96.394	96.3353	96.3355	96.32	96.6705	96.6281	96.5975	96.659	96.8719	97.022	94.918	93.9343	93.0686	92.9608	94.4	95.0164	94.8139	93.4537	95.7166	94.8728	93.1246	93.6109	93.4625	90.8854	90.2255	91.3226	89.7106	90.048	88.4403	88.6648	89.0238	88.4334	86.9505	88.3786	87.5143	89.7266	89.8189
Rf6 by Hue	97.7095	97.7127	97.706	97.7612	97.8248	97.7287	97.7141	97.5348	97.227	97.237	97.1173	96.996	96.9326	96.9117	97.206	97.2057	97.0486	97.0367	97.0169	97.1337	96.9279	97.008	95.1116	94.398	93.8218	93.9021	95.6842	95.9508	96.9022	96.8695	97.6433	97.4704	96.7204	95.7405	95.516	94.8315	94.2316	94.7949	93.9686	94.95	94.1577	94.1318	94.3111	94.3198	93.1281	93.1876	92.4151	94.6498	94.6677
Rf7 by Hue	97.641	97.6506	97.6452	97.7118	97.8316	97.7811	97.7893	97.667	97.4342	97.5161	97.464	97.3924	97.358	97.3412	96.8132	96.8349	96.9152	96.9264	96.915	97.0749	97.0314	97.0656	95.0072	94.2478	93.6208	93.6759	95.7048	96.2699	96.9997	97.5827	96.4603	95.1851	91.2069	88.6774	89.561	88.6643	87.6248	90.5416	88.7727	91.8338	92.5323	89.5316	90.902	89.8861	88.002	88.0758	86.1752	90.6424	91.3465
Rf8 by Hue	96.1325	96.1383	96.1343	96.2622	96.4818	96.5472	96.6749	96.6129	96.3777	96.5824	96.5933	96.5601	96.5453	96.5404	96.6174	96.6606	96.7588	96.7922	96.7901	97.0065	96.9282	97.1368	95.4242	94.7865	94.2645	94.3405	95.8035	96.5008	97.174	96.2098	95.437	95.6109	95.7507	93.5939	93.929	92.3542	90.7832	95.2436	88.9596	93.0805	90.4228	89.5441	91.7928	91.9116	88.251	90.1086	83.8698	92.6957	93.5926
Rf9 by Hue	96.0926	96.0899	96.0983	96.2661	96.519	96.7536	97.0504	97.2198	97.2179	97.4545	97.5209	97.5193	97.523	97.515	97.56	97.5811	97.6441	97.6613	97.6508	97.7812	97.7113	97.5034	95.4131	94.6992	94.2369	94.2926	96.7371	97.1947	97.5728	96.9128	96.3719	94.7432	90.9435	88.1553	88.6303	87.2428	85.9103	89.7215	85.019	88.2541	85.9608	85.3544	86.7863	86.7497	83.035	86.3458	79.281	87.6249	88.3293
Rf10 by Hue	94.4849	94.4778	94.4966	94.7602	95.1948	95.6838	96.2303	96.6976	97.0442	97.4349	97.6191	97.6956	97.7325	97.737	97.7991	97.8343	97.9009	97.9311	97.9287	98.0664	97.9872	97.9492	96.2437	95.5024	94.7999	94.4119	97.2074	97.552	97.3464	96.2772	96.3353	94.8779	87.712	84.3159	83.3713	79.4829	75.32	81.1132	76.3223	79.2009	77.7658	74.3415	76.5955	77.7278	69.9195	79.9334	69.8806	80.8202	77.8761
Rf11 by Hue	96.0205	96.0092	96.0378	96.2758	96.6502	97.1874	97.7217	98.1965	98.1966	98.4193	98.4707	98.4378	98.408	98.3977	98.4165	98.4291	98.463	98.4551	98.4512	98.4827	98.5143	98.6032	97.7521	97.3923	97.1001	97.1402	97.4377	97.4598	96.7792	95.7018	95.9987	94.9603	89.9018	86.1723	84.1975	81.9161	77.9285	81.6819	79.3599	80.8492	77.708	76.2987	77.4801	79.4287	72.4766	81.8145	73.3048	82.8199	79.927
Rf12 by Hue	98.3592	98.3516	98.3356	98.3277	98.2831	98.1606	98.0548	97.8076	97.5058	97.448	97.3092	97.1755	97.1073	97.1294	97.1768	97.2163	97.291	97.3007	97.3258	97.4125	97.532	97.7197	97.3563	97.1944	97.1099	97.2954	96.1988	96.6223	96.4962	95.8606	96.2781	94.3676	89.9178	89.3509	87.609	86.9619	86.0554	87.1703	86.7722	86.8076	85.8697	84.2547	85.1249	86.768	82.4866	87.6717	83.3081	86.5364	86.2409
Rf13 by Hue	96.6514	96.6449	96.627	96.6645	96.7401	96.7016	96.7044	96.5482	96.287	96.4316	96.4396	96.4193	96.424	96.4835	96.5925	96.6758	96.7951	96.857	96.9046	97.1059	97.166	97.275	96.3175	96.2707	96.368	96.7736	96.2723	97.0898	97.5178	97.184	97.4976	95.4979	91.2294	90.4906	89.7927	90.1655	89.2435	90.6835	91.5482	90.5291	93.9273	89.5542	91.0748	91.107	89.7197	90.4206	86.6665	88.764	90.0373
Rf14 by Hue	96.0481	96.0713	96.0265	96.0566	96.2043	96.0033	95.8576	95.4997	95.0172	95.2289	95.2415	95.2348	95.2416	95.3097	95.478	95.5963	95.7931	95.9031	95.9841	96.3721	96.4151	96.5766	95.539	95.5894	95.8028	96.2956	95.7075	96.8846	97.4549	96.6826	96.7976	95.8727	88.4606	86.4933	84.0315	83.7306	82.0109	84.7681	84.3979	84.0353	88.0263	81.5354	84.061	83.9586	80.3685	83.0525	81.754	83.9736	83.8046
Rf15 by Hue	93.4141	93.4069	93.3912	93.5726	93.8992	94.0851	94.3516	94.4185	94.2966	94.8094	95.047	95.177	95.2764	95.3771	95.5793	95.728	95.9365	96.0838	96.1738	96.505	96.5162	96.5753	95.1838	94.9354	96.0728	96.5728	96.0574	97.2252	97.513	95.8025	95.8754	94.9798	88.5329	89.6705	88.7504	83.9758	82.2352	85.257	83.253	83.5805	87.1441	81.4498	84.0016	82.7079	79.2538	82.0674	77.6498	83.0949	83.3868
Rf16 by Hue	97.0816	97.1035	97.0694	97.0954	97.2623	97.1304	97.0222	96.7728	96.4297	96.6456	96.7141	96.7641	96.8013	96.8484	96.9782	97.0683	97.1995	97.2849	97.329	97.4852	97.4434	97.4722	96.3047	96.4952	95.8574	96.2682	97.3247	98.1955	98.0679	96.5802	96.1655	94.6238	86.7432	83.0452	80.465	80.6021	78.2755	82.8947	81.2503	81.9702	84.7417	79.0405	81.6209	81.1751	76.4348	80.7095	74.7221	82.5357	81.9962
L_MP	1.07967	1.08314	1.08332	1.12643	1.15852	1.18224	1.20011	1.33889	1.71928	2.11682	2.56342	2.70807	2.77816	2.88632	2.94893	3.01886	2.99524	2.97996	2.89944	2.78447	2.5527	2.49108	9.24076	6.41521	3.93974	2.08974	0.496155	0.302694	0.137939	0.061867	0.031172	0.015374	0.01008	0.008766	0.007871	0.005708	0.004175	0.003458	0.003163	0.003053	0.003036	0.003033	0.003027	0.003028	0.003015	0.00302	0.003006	0.003042	0.00303
M_MB	0.467864	0.469553	0.469515	0.488064	0.502004	0.513492	0.522119	0.582341	0.744393	0.911501	1.10132	1.16409	1.19474	1.2404	1.26488	1.29209	1.27868	1.26985	1.23295	1.179	1.0771	1.0433	3.76564	2.59359	1.57831	0.831871	0.211416	0.127747	0.0587266	0.0265378	0.0128981	0.00582131	0.00360854	0.00308422	0.00272302	0.00202566	0.00151215	0.00125993	0.00121026	0.00115918	0.0011701	0.00115082	0.00115283	0.00115831	0.00115439	0.0011571	0.00116822	0.00114454	0.00113396
S_MB	0.0304575	0.0306461	0.0305906	0.0317062	0.0326809	0.0335033	0.0340977	0.0373847	0.0457118	0.0542106	0.064172	0.0674999	0.069092	0.0712719	0.0719802	0.0727009	0.0710731	0.0698207	0.0668701	0.0627917	0.0560135	0.0522388	0.161368	0.105627	0.0610494	0.0315414	0.0108477	0.00638787	0.0032597	0.00162333	0.0007051	0.000237241	0.000105491	7.84438e-05	6.45565e-05	5.60412e-05	4.37977e-05	4.0554e-05	4.25444e-05	3.82534e-05	3.77836e-05	3.81781e-05	4.09169e-05	3.49933e-05	3.46869e-05	3.2472e-05	3.95168e-05	3.99554e-05	3.76977e-05
X_F	988.571	991.832	991.904	1031.08	1060.82	1080.22	1094.73	1217.36	1557.26	1917.37	2318.89	2446.02	2506.86	2603.39	2661.01	2725.21	2705.93	2692.56	2619.86	2520.44	2310.68	2260.31	8457.3	5885.62	3629.07	1934.03	443.12	272.217	124.971	56.5823	29.0656	15.0922	10.1372	8.87543	8.05852	5.76488	4.14986	3.44662	3.02752	2.92863	2.8622	2.9134	2.91453	2.86071	2.84548	2.83237	2.8223	2.9592	2.95097
Y_F	1057.52	1061.05	1061.14	1103.28	1134.73	1158.79	1176.9	1312.89	1683.57	2069.43	2504.33	2646.07	2714.91	2820.02	2879.54	2945.92	2920.61	2904.15	2823.9	2708.47	2480.45	2415.24	8888.03	6156.24	3770.81	1996.51	483.525	294.146	134.393	60.4121	30.1158	14.484	9.35416	8.09766	7.23934	5.28487	3.88605	3.2243	2.98832	2.87836	2.87414	2.85921	2.85646	2.8606	2.84941	2.85453	2.85276	2.86075	2.84557
Z_F	1083.72	1090.43	1088.46	1128.15	1162.83	1192.1	1213.25	1330.2	1626.49	1928.89	2283.33	2401.75	2458.4	2535.96	2561.16	2586.81	2528.89	2484.32	2379.34	2234.22	1993.04	1858.73	5741.72	3758.37	2172.23	1122.29	385.976	227.29	115.985	57.7606	25.0885	8.44139	3.75352	2.79115	2.29702	1.99403	1.55839	1.44297	1.51379	1.36111	1.3444	1.35843	1.45589	1.24511	1.23421	1.1554	1.40607	1.42167	1.34134
TLCI-2012	99.5361	99.5388	99.5264	99.5404	99.5907	99.6102	99.6238	99.6209	99.5836	99.6602	99.7015	99.7339	99.7495	99.7639	99.7832	99.7927	99.8079	99.8127	99.8126	99.828	99.8255	99.8274	99.5265	99.3989	99.2608	99.2808	99.4397	99.4013	99.0556	98.3921	99.0122	99.0987	93.9835	91.4161	85.2441	82.3146	75.3397	83.8775	80.2068	81.6116	91.8444	76.1855	82.9383	83.0582	71.2828	83.5823	69.057	81.6463	79.959
Qa1	99.5349	99.5358	99.5288	99.5491	99.6031	99.6581	99.7071	99.7527	99.7834	99.8494	99.8909	99.9184	99.9342	99.9456	99.956	99.9632	99.9694	99.9755	99.979	99.9865	99.9861	99.9827	99.9339	99.9579	99.9816	99.994	99.9907	99.9661	99.8486	99.7366	99.9569	99.5014	93.1587	88.9655	83.9901	80.5789	75.2231	82.3622	80.9836	83.7347	91.1843	77.6075	80.8801	84.6115	73.2881	85.1683	70.9978	82.5527	81.8538
Qa2	99.8752	99.8777	99.872	99.8702	99.8796	99.8702	99.8604	99.8373	99.7924	99.8053	99.7975	99.7878	99.7804	99.779	99.7843	99.785	99.7923	99.7893	99.7828	99.7919	99.7841	99.7877	99.4524	99.2467	99.0257	99.0035	99.3277	99.344	99.3737	99.3234	99.8406	99.9379	98.3276	97.4657	93.828	92.8387	90.1043	92.2831	93.6953	93.2584	97.97	93.1709	93.1688	93.1807	89.0661	93.976	87.4146	94.3933	94.4254
Qa3	99.8971	99.8981	99.8968	99.9043	99.9271	99.9465	99.9585	99.9707	99.9763	99.9831	99.983	99.9792	99.9748	99.9724	99.9705	99.9685	99.9678	99.9636	99.9604	99.9561	99.9588	99.9675	99.9193	99.872	99.8102	99.7895	99.7376	99.6657	99.4384	99.0789	99.5192	99.9542	98.9274	97.5983	94.3984	91.6719	87.3026	91.563	90.383	93.2757	94.0417	86.8401	90.2146	94.7294	83.5372	96.4006	84.1028	95.6438	90.2906
Qa4	99.9404	99.939	99.9394	99.9401	99.9468	99.9548	99.9625	99.9713	99.9784	99.9823	99.9817	99.9791	99.9777	99.9768	99.9763	99.9759	99.9757	99.9744	99.9725	99.9711	99.968	99.9665	99.9223	99.8853	99.8405	99.82	99.8971	99.8972	99.9181	99.8975	99.8727	99.5595	98.782	98.5832	98.5445	97.9345	97.7281	96.7478	96.8011	96.6426	94.6304	94.9753	96.4145	97.1283	93.6937	98.0179	97.7452	96.8683	95.6026
Qa5	99.3756	99.3709	99.36	99.3504	99.3834	99.4325	99.4753	99.5234	99.5708	99.6663	99.7224	99.7577	99.7806	99.808	99.8305	99.8499	99.8654	99.8793	99.8887	99.9054	99.9126	99.9153	99.7551	99.7874	99.8348	99.8958	99.8625	99.8868	99.8094	99.6516	99.4964	96.6037	85.8016	82.9951	77.157	75.9993	69.1157	74.5825	76.0169	72.5089	87.0289	71.8964	76.0775	74.5994	69.1534	75.7906	71.1129	67.9741	72.5027
Qa6	99.9184	99.921	99.9191	99.9215	99.9242	99.9001	99.8824	99.8272	99.7067	99.6676	99.6002	99.5458	99.5141	99.4987	99.4964	99.4822	99.4947	99.4797	99.4592	99.4857	99.4635	99.4482	98.5489	98.0393	97.6109	97.8021	98.6593	98.9418	99.3725	99.447	99.7777	99.7833	99.9137	99.7036	98.5453	98.4304	96.4963	96.3415	97.7662	96.2697	95.7045	97.4976	95.6399	96.3909	95.0257	99.1754	95.3777	98.7746	95.5331
Qa7	99.8729	99.8773	99.8755	99.8911	99.9245	99.95	99.9633	99.9732	99.9723	99.9749	99.9653	99.9458	99.9242	99.9135	99.9096	99.9085	99.9083	99.8987	99.8932	99.8786	99.8914	99.9317	99.8867	99.7998	99.6644	99.5616	99.1885	98.9318	97.9466	96.5864	97.5398	99.0382	99.6268	97.3329	93.0812	87.426	78.7607	92.3284	85.0786	97.3579	98.0467	84.1763	91.6558	98.342	82.7436	97.9969	71.4087	98.7885	94.917
Qa8	99.9219	99.9212	99.9228	99.9338	99.95	99.9702	99.984	99.9931	99.9955	99.9951	99.9923	99.9894	99.9871	99.9862	99.9853	99.9845	99.9839	99.9823	99.9808	99.9799	99.9792	99.9791	99.9509	99.9371	99.9247	99.9323	99.9366	99.9376	99.9172	99.824	99.8148	99.5505	98.4454	97.7702	96.2746	95.5073	93.1513	94.5059	95.3253	95.1426	93.5661	92.7941	92.9741	95.2237	90.0183	97.3977	91.8472	96.1045	93.6271
Qa9	99.8103	99.8171	99.8058	99.8076	99.8309	99.8171	99.7993	99.7639	99.6965	99.7423	99.7726	99.8101	99.8296	99.8494	99.8745	99.889	99.9082	99.9229	99.9329	99.9608	99.9602	99.9574	99.8391	99.8873	99.9378	99.9707	99.9785	99.9325	99.6834	99.2566	99.5269	99.9974	99.1536	98.1056	95.602	93.0838	91.0012	95.2373	90.9268	94.545	99.1079	94.581	95.6152	94.4949	88.4919	92.7952	82.3646	95.8062	96.9107
Qa10	99.1255	99.1215	99.0947	99.0902	99.1421	99.1671	99.1987	99.2198	99.2091	99.3633	99.4398	99.4832	99.5079	99.5331	99.5659	99.585	99.6132	99.6225	99.6236	99.6542	99.654	99.6631	99.0356	98.741	98.4025	98.3886	98.8827	98.8405	98.5838	98.1696	99.4576	98.2211	84.7824	80.821	70.1543	68.9244	58.9035	69.1952	69.6907	63.0188	87.7637	57.9288	68.6171	66.2012	54.9177	67.5937	56.3936	61.3098	58.6074
Qa11	99.9706	99.9707	99.9707	99.9735	99.9801	99.9823	99.9818	99.9733	99.9487	99.9345	99.9116	99.891	99.8767	99.8694	99.8658	99.861	99.8611	99.8532	99.8435	99.8432	99.833	99.8351	99.6174	99.4569	99.2865	99.2891	99.4888	99.5214	99.6506	99.6737	99.8782	99.9278	99.559	99.3248	98.0728	96.9896	95.5833	96.0396	97.2851	97.5216	96.5869	95.8386	95.9557	98.4453	94.0097	99.2755	95.8905	98.2289	95.4495
Qa12	99.7887	99.7928	99.7939	99.822	99.8815	99.931	99.959	99.9831	99.9891	99.9871	99.9702	99.9414	99.9117	99.8972	99.8899	99.8847	99.8839	99.8694	99.8626	99.8454	99.8649	99.9141	99.8523	99.7474	99.6076	99.5503	99.0745	98.8359	97.6909	95.7948	96.94	99.0052	99.5671	97.0388	92.0276	85.2229	73.4648	88.1157	78.1521	94.6489	92.5116	75.13	86.4194	96.5825	73.386	97.3106	66.7519	97.3801	89.3352
Qa13	99.7536	99.7502	99.7555	99.7908	99.8367	99.9002	99.9477	99.9805	99.9948	99.9981	99.9969	99.9949	99.9929	99.9918	99.9908	99.9896	99.9885	99.9868	99.9849	99.9836	99.9817	99.98	99.9587	99.9505	99.9439	99.9519	99.9557	99.9571	99.954	99.891	99.8609	99.0109	95.2956	93.3738	90.7392	89.9612	86.0059	87.5773	90.6171	87.786	84.1124	84.5161	83.6061	86.4452	79.5075	91.8043	83.7344	89.0087	85.1974
Qa14	99.9214	99.9225	99.9205	99.9237	99.9367	99.9365	99.9345	99.9217	99.8889	99.8869	99.8721	99.8598	99.8507	99.8474	99.8492	99.8475	99.8519	99.8478	99.8413	99.8477	99.8398	99.842	99.6085	99.4663	99.3197	99.333	99.5224	99.5426	99.5905	99.5034	99.7837	99.9849	99.517	99.1554	97.4807	96.006	93.6607	94.8028	95.0138	95.3142	95.3137	93.5621	94.1401	96.5393	89.699	97.6123	92.0796	96.8053	94.268
Qa15	98.913	98.9284	98.8713	98.8777	98.9855	98.963	98.9297	98.851	98.6734	98.9298	99.1081	99.287	99.3894	99.4715	99.5697	99.6307	99.6986	99.7579	99.7952	99.8828	99.8862	99.8662	99.4592	99.6774	99.8866	99.9907	99.9986	99.8707	99.0196	97.8102	99.1026	99.8435	89.1369	83.6408	70.7536	65.8417	58.1915	71.9068	63.7083	64.8657	90.9045	60.1025	70.4005	65.7634	50.6739	65.2821	46.7812	66.1093	64.4645
Qa16	99.9097	99.9103	99.9113	99.9225	99.9481	99.9682	99.9794	99.9864	99.981	99.9738	99.9573	99.9381	99.9227	99.9152	99.9102	99.9055	99.9047	99.8967	99.8898	99.8848	99.8869	99.9019	99.7852	99.6902	99.5907	99.597	99.5404	99.5081	99.2948	98.7915	99.2042	99.7499	99.4421	98.3315	96.161	93.2147	88.1361	92.6708	90.2328	95.6951	93.8477	87.5108	91.3587	97.3706	84.8854	98.5471	85.8945	97.5484	91.6852
Qa17	99.0481	99.0593	99.0175	99.0234	99.123	99.1231	99.1154	99.0799	98.974	99.1778	99.3018	99.408	99.4653	99.5134	99.5733	99.6086	99.6519	99.6798	99.6936	99.7475	99.7437	99.7388	99.2038	99.1105	98.9702	98.9689	99.2177	98.957	98.0287	96.6698	98.6209	99.7736	90.7813	85.7921	72.7611	67.8753	57.634	70.4469	64.8204	65.5399	89.5886	58.975	69.3548	68.4269	50.4816	68.0813	47.8602	68.957	64.6898
Qa18	99.0177	99.0212	99.0308	99.1407	99.3077	99.4445	99.5828	99.6849	99.7238	99.8009	99.8332	99.8444	99.8515	99.8529	99.8592	99.8608	99.8702	99.8729	99.873	99.8881	99.8847	99.8753	99.6479	99.5403	99.4661	99.5194	99.6958	99.7278	99.4212	98.66	98.7252	99.4138	98.0088	93.2821	92.2659	83.657	75.4428	89.0113	71.855	93.1839	88.8082	72.719	84.5235	94.7998	70.471	94.9383	64.8926	94.3683	88.4073
EMax /lx	1016.8	1018.73	1014.37	1058.58	1084.55	1108.24	1124.74	1256.34	1607.13	1982.64	2386.62	2527.9	2587.28	2684.67	2746.18	2801.81	2782.88	2767.06	2695.37	2579.57	2367.23	2306.2	8465.31	5864.69	3601.43	1911.99	467.567	286.64	133.421	63.2522	28.8521	14.0993	9.15291	8.17331	7.38032	5.41984	4.09715	3.50665	3.09104	2.90763	2.94113	2.89226	2.8899	2.91672	2.87185	2.93273	2.89205	2.89156	2.91298
EMin /lx	987.222	993.291	996.03	1031.38	1065.63	1085.76	1102.86	1231.6	1585.15	1941.45	2361.91	2492.18	2562.54	2665.41	2718.66	2785.3	2760.86	2745.04	2665.09	2560.29	2342.45	2281.43	8427.41	5839.41	3573.94	1890.02	452.139	273.018	120.965	50.5246	28.191	13.3904	8.62475	7.23714	6.46827	4.60798	3.38533	2.78849	2.63581	2.58144	2.52499	2.57214	2.50758	2.5458	2.54652	2.53945	2.50457	2.54277	2.52009
percent /%	1.4758	1.26433	0.912035	1.30164	0.880088	1.02426	0.982214	0.994472	0.688471	1.04969	0.520536	0.711548	0.480514	0.359894	0.503525	0.295567	0.397219	0.3996	0.564973	0.374932	0.526006	0.539894	0.224382	0.215982	0.383139	0.578034	1.67742	2.43386	4.89652	11.1864	1.15902	2.5788	2.97092	6.07494	6.58586	8.09604	9.51311	11.4082	7.94897	5.94262	7.61317	5.85817	7.08333	6.79012	6.00414	7.18686	7.18002	6.41822	7.2314
index	0.002616	0.002813	0.001595	0.002774	0.001637	0.001939	0.001692	0.002098	0.001119	0.002545	0.001142	0.001718	0.000921	0.000686	0.001124	0.000432	0.000594	0.000658	0.001159	0.000558	0.001211	0.00091	0.000313	0.000551	0.000695	0.001056	0.002834	0.003761	0.007295	0.015937	0.001934	0.004228	0.003958	0.012659	0.011447	0.014051	0.018934	0.021711	0.009564	0.007388	0.00775	0.007662	0.006919	0.007332	0.00748	0.007534	0.007702	0.007354	0.007394
frequency /Hz	3518.42	6943.48	3128.87	5617.24	3534.74	4114.71	2920.96	4856.12	3462.16	8641.6	5278.59	7779.13	3172.59	2874.8	5527.12	1305.22	1920.24	2390.11	5555.56	1246.66	6957.85	2043.33	1991.29	1317.12	3832.84	3395.67	2473.89	1819.62	1521.2	1347.98	355.58	455.005	305.998	581.102	231.348	151.057	151.24	151.24	147.929	411.41	160.858	577.859	119.904	311.615	523.169	209.556	257.143	303.365	256.849
Pst	-1	-1	-1	-1	-1	-1	-1	-1	-1	-1	-1	-1	-1	-1	-1	-1	-1	-1	-1	-1	-1	-1	-1	-1	-1	-1	-1	-1	-1	-1	-1	-1	-1	-1	-1	-1	-1	-1	-1	-1	-1	-1	-1	-1	-1	-1	-1	-1	-1
SVM	-1	-1	-1	-1	-1	-1	-1	-1	-1	-1	-1	-1	-1	-1	-1	-1	-1	-1	-1	-1	-1	-1	-1	-1	-1	-1	-1	-1	-1	-1	-1	-1	-1	-1	-1	-1	-1	-1	-1	-1	-1	-1	-1	-1	-1	-1	-1	-1	-1
Assist Mp	0	0	0	0	0	0	0	0	0	0	0	0	0	0	0	0	0	0	0	0	0	0	0	0	0	0	0	0	0	0	0	0	0	0	0	0	0	0	0	0	0	0	0	0	0	0	0	0	0
Frequency 1 /Hz	9667.97	9667.97	9667.97	9667.97	9667.97	9667.97	9667.97	9667.97	9667.97	9667.97	9667.97	9667.97	9667.97	9667.97	9667.97	9667.97	9667.97	9667.97	9667.97	9667.97	9667.97	9667.97	9667.97	9667.97	9667.97	9667.97	9667.97	9667.97	9692.38	9692.38	610.352	610.352	610.352	610.352	610.352	146.484	146.484	146.484	146.484	1855.47	97.6562	48.8281	2636.72	48.8281	2758.79	48.8281	2880.86	97.6562	2465.82
Percent 1 /%	0.686202	0.749001	0.496966	0.786858	0.450584	0.571048	0.456535	0.435125	0.303577	0.793571	0.159414	0.498311	0.269088	0.213231	0.2483	0.104256	0.12806	0.183427	0.351258	0.097912	0.379456	0.216247	0.066208	0.079519	0.200802	0.308853	0.841384	0.884067	1.64603	3.74081	0.438531	1.09271	0.55071	3.58895	2.8957	3.56034	5.27967	6.17324	1.73464	0.418282	0.506776	0.512966	0.442811	0.423484	0.541912	0.519318	0.466445	0.544282	0.539574
Frequency 2 /Hz	97.6562	97.6562	2416.99	97.6562	97.6562	2416.99	97.6562	97.6562	2416.99	610.352	610.352	610.352	1196.29	610.352	610.352	1220.7	610.352	610.352	610.352	610.352	610.352	610.352	48.8281	24.4141	24.4141	24.4141	610.352	610.352	610.352	610.352	146.484	9667.97	1220.7	146.484	146.484	610.352	1196.29	292.969	610.352	1635.74	2880.86	2978.52	2954.1	3344.73	1391.6	3344.73	1660.16	1269.53	97.6562
Percent 2 /%	0.068418	0.071382	0.104972	0.077047	0.073343	0.099332	0.062464	0.057124	0.056857	0.031222	0.016415	0.016352	0.012784	0.015732	0.032074	0.014954	0.024833	0.025002	0.040346	0.040366	0.016239	0.017366	0.040315	0.042805	0.043525	0.055166	0.138722	0.13803	0.335028	0.494061	0.228693	0.248268	0.448731	0.69885	1.90692	2.29647	1.05554	1.10277	1.16718	0.416156	0.408676	0.50866	0.420319	0.416588	0.513564	0.436792	0.451903	0.504616	0.394006
Frequency 3 /Hz	4833.98	2416.99	97.6562	2416.99	2416.99	97.6562	2416.99	292.969	97.6562	97.6562	97.6562	9057.62	610.352	8886.72	7324.22	610.352	9277.34	146.484	9057.62	8471.68	1196.29	1196.29	5224.61	3735.35	610.352	610.352	9057.62	9375	8691.41	9082.03	1196.29	292.969	146.484	292.969	463.867	1196.29	610.352	1196.29	756.836	97.6562	4052.73	1025.39	97.6562	97.6562	97.6562	2001.95	48.8281	48.8281	48.8281
Percent 3 /%	0.033041	0.057342	0.064238	0.065243	0.070973	0.06625	0.034148	0.043712	0.040197	0.019458	0.015256	0.010707	0.010367	0.00887	0.011652	0.012444	0.009619	0.00928	0.009139	0.010647	0.009789	0.011708	0.009413	0.012948	0.011752	0.052342	0.046315	0.077884	0.165743	0.454084	0.116552	0.202688	0.430086	0.480128	0.574021	0.584119	0.862509	0.9634	0.638723	0.413313	0.402571	0.454525	0.410404	0.409509	0.393113	0.395943	0.442331	0.459787	0.38482
Frequency 4 /Hz	2416.99	7250.98	4833.98	4833.98	4833.98	610.352	292.969	390.625	610.352	292.969	1196.29	5078.12	7617.19	8471.68	4443.36	9497.07	1220.7	8471.68	8325.2	9106.45	3613.28	8666.99	610.352	610.352	5737.3	6567.38	8154.3	8618.16	4809.57	7739.26	756.836	97.6562	9667.97	1220.7	1196.29	1367.19	439.453	610.352	292.969	48.8281	2075.2	97.6562	1855.47	1806.64	1318.36	1953.12	1977.54	3271.48	1904.3
Percent 4 /%	0.031417	0.042558	0.033004	0.051341	0.060572	0.028654	0.029027	0.035209	0.023928	0.012633	0.015156	0.00861	0.009743	0.007487	0.009024	0.008524	0.007997	0.008972	0.008162	0.009594	0.009534	0.010143	0.008605	0.012214	0.006486	0.010976	0.045504	0.063173	0.135738	0.347378	0.111546	0.191354	0.390989	0.432441	0.403782	0.300187	0.792049	0.911477	0.511882	0.404754	0.397223	0.440631	0.389133	0.400376	0.352884	0.374212	0.423288	0.447865	0.377571
Frequency 5 /Hz	610.352	4833.98	7250.98	7666.02	7250.98	9057.62	4833.98	512.695	4833.98	6640.62	9082.03	5883.79	4223.63	9399.41	8764.65	146.484	6665.04	3027.34	1806.64	24.4141	4272.46	6738.28	6079.1	3149.41	6567.38	5566.41	6811.52	7519.53	6152.34	5224.61	463.867	463.867	97.6562	97.6562	292.969	292.969	1806.64	463.867	1220.7	878.906	2954.1	3222.66	48.8281	439.453	2099.61	3442.38	97.6562	1611.33	1245.12
Percent 5 /%	0.031311	0.029762	0.031517	0.022957	0.023158	0.017306	0.028435	0.023571	0.023262	0.012485	0.012781	0.008334	0.008963	0.007362	0.008232	0.007793	0.007752	0.008813	0.007679	0.009361	0.009331	0.01004	0.00748	0.010892	0.005882	0.010798	0.044604	0.060092	0.124769	0.339316	0.106391	0.181651	0.245661	0.256473	0.352937	0.294811	0.741757	0.894075	0.417654	0.38816	0.396605	0.409747	0.346194	0.363642	0.346389	0.359654	0.416574	0.414076	0.366599
Frequency 6 /Hz	7250.98	488.281	7836.91	1196.29	9936.52	390.625	390.625	4833.98	292.969	4931.64	6054.69	292.969	97.6562	8251.95	7617.19	9057.62	3759.77	5786.13	9814.45	5273.44	4956.05	9497.07	1733.4	5810.55	7568.36	9179.69	8764.65	6665.04	9570.31	4565.43	48.8281	146.484	756.836	463.867	24.4141	2416.99	292.969	1367.19	2612.3	5078.12	1611.33	2270.51	2172.85	2636.72	3686.52	1538.09	3442.38	537.109	4248.05
Percent 6 /%	0.025129	0.021109	0.023408	0.020273	0.020406	0.017237	0.026122	0.022531	0.020464	0.011653	0.010848	0.00772	0.008762	0.007331	0.008025	0.00727	0.007635	0.007636	0.007381	0.008389	0.008673	0.008896	0.00726	0.010133	0.005775	0.010382	0.044538	0.055477	0.121636	0.324163	0.079515	0.176115	0.205468	0.252435	0.289308	0.282756	0.657301	0.466419	0.412094	0.352963	0.386944	0.405881	0.278848	0.350692	0.343838	0.359177	0.399476	0.363071	0.345536
Freq. Resolution /Hz	24.4141	24.4141	24.4141	24.4141	24.4141	24.4141	24.4141	24.4141	24.4141	24.4141	24.4141	24.4141	24.4141	24.4141	24.4141	24.4141	24.4141	24.4141	24.4141	24.4141	24.4141	24.4141	24.4141	24.4141	24.4141	24.4141	24.4141	24.4141	24.4141	24.4141	24.4141	24.4141	24.4141	24.4141	24.4141	24.4141	24.4141	24.4141	24.4141	24.4141	24.4141	24.4141	24.4141	24.4141	24.4141	24.4141	24.4141	24.4141	24.4141
Max Frequenzy /Hz	10000	10000	10000	10000	10000	10000	10000	10000	10000	10000	10000	10000	10000	10000	10000	10000	10000	10000	10000	10000	10000	10000	10000	10000	10000	10000	10000	10000	10000	10000	10000	10000	10000	10000	10000	10000	10000	10000	10000	10000	10000	10000	10000	10000	10000	10000	10000	10000	10000
E user weighting 1 /(W/m2)	-9999	-9999	-9999	-9999	-9999	-9999	-9999	-9999	-9999	-9999	-9999	-9999	-9999	-9999	-9999	-9999	-9999	-9999	-9999	-9999	-9999	-9999	-9999	-9999	-9999	-9999	-9999	-9999	-9999	-9999	-9999	-9999	-9999	-9999	-9999	-9999	-9999	-9999	-9999	-9999	-9999	-9999	-9999	-9999	-9999	-9999	-9999	-9999	-9999
E user weighting 2 /(W/m2)	-9999	-9999	-9999	-9999	-9999	-9999	-9999	-9999	-9999	-9999	-9999	-9999	-9999	-9999	-9999	-9999	-9999	-9999	-9999	-9999	-9999	-9999	-9999	-9999	-9999	-9999	-9999	-9999	-9999	-9999	-9999	-9999	-9999	-9999	-9999	-9999	-9999	-9999	-9999	-9999	-9999	-9999	-9999	-9999	-9999	-9999	-9999	-9999	-9999
E user weighting 3 /(W/m2)	-9999	-9999	-9999	-9999	-9999	-9999	-9999	-9999	-9999	-9999	-9999	-9999	-9999	-9999	-9999	-9999	-9999	-9999	-9999	-9999	-9999	-9999	-9999	-9999	-9999	-9999	-9999	-9999	-9999	-9999	-9999	-9999	-9999	-9999	-9999	-9999	-9999	-9999	-9999	-9999	-9999	-9999	-9999	-9999	-9999	-9999	-9999	-9999	-9999
E user weighting 4 /(W/m2)	-9999	-9999	-9999	-9999	-9999	-9999	-9999	-9999	-9999	-9999	-9999	-9999	-9999	-9999	-9999	-9999	-9999	-9999	-9999	-9999	-9999	-9999	-9999	-9999	-9999	-9999	-9999	-9999	-9999	-9999	-9999	-9999	-9999	-9999	-9999	-9999	-9999	-9999	-9999	-9999	-9999	-9999	-9999	-9999	-9999	-9999	-9999	-9999	-9999
E user weighting 5 /(W/m2)	-9999	-9999	-9999	-9999	-9999	-9999	-9999	-9999	-9999	-9999	-9999	-9999	-9999	-9999	-9999	-9999	-9999	-9999	-9999	-9999	-9999	-9999	-9999	-9999	-9999	-9999	-9999	-9999	-9999	-9999	-9999	-9999	-9999	-9999	-9999	-9999	-9999	-9999	-9999	-9999	-9999	-9999	-9999	-9999	-9999	-9999	-9999	-9999	-9999
Bilirubin IEC 60601-2-50 / uW/(cm2nm)	2.0683	2.0792	2.0773	2.159	2.2286	2.2935	2.3445	2.5965	3.2325	3.8866	4.6464	4.9047	5.0304	5.2038	5.2751	5.3503	5.2558	5.1864	4.9948	4.7221	4.2508	4.0175	13.192	8.822	5.2127	2.7137	0.83556	0.49681	0.24311	0.11625	0.051848	0.018725	0.009154	0.007096	0.005879	0.004674	0.003557	0.003198	0.003282	0.003087	0.003084	0.002988	0.003112	0.002993	0.002847	0.002942	0.003036	0.003141	0.003019
Bilirubin AAP / (mW/cm2)	0.015304	0.015385	0.015371	0.015961	0.016487	0.016985	0.017344	0.019231	0.024019	0.028879	0.034562	0.036536	0.037505	0.038786	0.039298	0.039855	0.039094	0.038563	0.037105	0.035021	0.031432	0.029611	0.096226	0.064099	0.037614	0.019451	0.006263	0.003704	0.001832	0.000891	0.000393	0.000135	6.4e-05	4.9e-05	3.6e-05	3.2e-05	2e-05	2e-05	2.2e-05	1.6e-05	1.8e-05	1.8e-05	2e-05	1.5e-05	1.5e-05	1.5e-05	1.9e-05	2.1e-05	2e-05
cyanopic equivalent illuminance / lx	1005.2	1011.6	1009.6	1046.4	1078.7	1105.8	1125.6	1232.6	1502.1	1777.5	2100.5	2207.8	2258.8	2328.9	2350.6	2372.2	2317.5	2274.9	2176.6	2041.6	1818.6	1692.2	5170.8	3370.3	1940.3	1001.7	350.36	206.04	105.87	52.982	22.868	7.6036	3.3107	2.4438	2.03	1.7773	1.4057	1.32	1.3687	1.2308	1.2212	1.2253	1.3231	1.1191	1.1226	1.0256	1.2766	1.2833	1.2206
chloropic equivalent illuminance / lx	1036.6	1040.5	1040.3	1081.2	1112.7	1138.9	1158.5	1290.9	1645.1	2010.3	2426.1	2564.3	2631.7	2731	2783	2840.6	2808.6	2787.2	2703.5	2581.9	2354.3	2273.9	8125.8	5580.2	3385.5	1781.9	462.68	279.09	129.39	59.01	28.414	12.537	7.6119	6.4614	5.6652	4.2284	3.1503	2.6436	2.5468	2.4265	2.4382	2.4033	2.4171	2.4109	2.3829	2.4142	2.4375	2.4259	2.377
erythropic equivalent illuminance / lx	989.68	993.02	993.08	1032.5	1062.3	1084.8	1101.7	1228.6	1574.3	1935	2341.3	2473.6	2537.8	2635.7	2691.4	2753.4	2729.8	2714.3	2639	2531.5	2317.6	2256.4	8304.1	5752.2	3524.4	1867.2	451.23	274.78	125.93	56.813	28.363	13.707	8.8473	7.66	6.845	4.9784	3.6422	3.0327	2.7845	2.6754	2.6619	2.6568	2.6555	2.644	2.6253	2.6458	2.635	2.6819	2.6595
melanopic equivalent illuminance / lx	1083.8	1089.2	1088.2	1129.7	1164.5	1195.2	1217.6	1350.3	1693.7	2044.2	2451.3	2591.3	2660	2754.6	2796.1	2840.9	2793.8	2761.2	2664.1	2524.6	2278.9	2163.3	7233.6	4872.1	2895.2	1507.7	453.46	270.19	130.68	62.144	28.209	10.496	5.3522	4.2326	3.4565	2.7366	2.0437	1.8276	1.8862	1.7609	1.7695	1.6934	1.7844	1.721	1.6126	1.7135	1.7582	1.8454	1.6831
rhodopic equivalent illuminance / lx	1072.9	1077.8	1077.1	1118.8	1152.4	1182	1203.9	1338.1	1689.3	2048.5	2463.2	2604.7	2674.2	2772	2817.9	2868.1	2826.3	2797.8	2705.2	2571	2330.4	2226.6	7632.9	5181.7	3105.2	1623.6	462.83	276.94	131.6	61.478	28.437	11.183	6.0778	4.9431	4.1493	3.2046	2.405	2.0967	2.1189	2.0054	2.0379	1.9485	2.0134	1.9863	1.904	1.9804	2.003	2.0438	1.9278
cyanopic irradiance / W/m2	0.75843	0.76324	0.76179	0.78954	0.81387	0.83434	0.8493	0.92999	1.1334	1.3412	1.5849	1.6658	1.7043	1.7572	1.7735	1.7899	1.7486	1.7165	1.6423	1.5404	1.3721	1.2768	3.9014	2.5429	1.464	0.75581	0.26435	0.15546	0.079884	0.039976	0.017254	0.005737	0.002498	0.0018439	0.0015317	0.001341	0.0010606	0.00099596	0.0010327	0.00092866	0.00092145	0.00092452	0.00099833	0.0008444	0.00084704	0.00077382	0.00096323	0.00096826	0.00092095
chloropic irradiance / W/m2	1.6726	1.679	1.6786	1.7447	1.7955	1.8376	1.8693	2.083	2.6546	3.2437	3.9147	4.1376	4.2464	4.4068	4.4906	4.5836	4.5319	4.4974	4.3623	4.1662	3.7989	3.6692	13.112	9.0041	5.4628	2.8752	0.74658	0.45033	0.20879	0.095217	0.045849	0.02023	0.012282	0.010426	0.0091413	0.0068229	0.0050833	0.0042657	0.0041095	0.0039154	0.0039343	0.003878	0.0039003	0.0038901	0.003845	0.0038955	0.0039332	0.0039145	0.0038354
erythropic irradiance / W/m2	1.711	1.7168	1.7169	1.7851	1.8366	1.8754	1.9048	2.1241	2.7217	3.3454	4.0478	4.2765	4.3875	4.5568	4.6531	4.7603	4.7195	4.6927	4.5624	4.3766	4.0068	3.9011	14.357	9.9447	6.0932	3.2281	0.78011	0.47506	0.21772	0.098221	0.049035	0.023698	0.015296	0.013243	0.011834	0.008607	0.0062969	0.0052431	0.0048141	0.0046253	0.0046021	0.0045933	0.0045909	0.0045712	0.0045388	0.0045742	0.0045555	0.0046366	0.0045979
melanopic irradiance / W/m2	1.302	1.3085	1.3072	1.3571	1.3989	1.4359	1.4628	1.6221	2.0347	2.4558	2.9448	3.113	3.1955	3.3092	3.3591	3.4129	3.3563	3.3172	3.2004	3.0328	2.7377	2.5989	8.6899	5.8529	3.4781	1.8112	0.54476	0.32458	0.15699	0.074655	0.033889	0.012609	0.0064298	0.0050848	0.0041524	0.0032876	0.0024552	0.0021955	0.002266	0.0021154	0.0021257	0.0020343	0.0021436	0.0020675	0.0019373	0.0020585	0.0021121	0.002217	0.0020219
rhodopic irradiance / W/m2	1.5216	1.5285	1.5275	1.5866	1.6344	1.6763	1.7073	1.8977	2.3958	2.9052	3.4933	3.6939	3.7925	3.9312	3.9964	4.0675	4.0082	3.9679	3.8365	3.6462	3.3049	3.1577	10.825	7.3487	4.4037	2.3026	0.65638	0.39275	0.18664	0.087187	0.040328	0.01586	0.0086194	0.0070102	0.0058845	0.0045448	0.0034108	0.0029736	0.0030051	0.002844	0.0028901	0.0027633	0.0028554	0.0028169	0.0027003	0.0028085	0.0028407	0.0028984	0.002734
Esy1 /(W/m2)	2.5747	2.5841	2.5828	2.6847	2.7688	2.833	2.8836	3.2105	4.0871	5.0286	6.0866	6.4348	6.6061	6.8642	7.0139	7.1781	7.1198	7.0824	6.882	6.6112	6.039	5.8682	21.454	14.904	9.1937	4.9237	1.166	0.71884	0.33789	0.15508	0.075799	0.035297	0.020468	0.017422	0.015169	0.010661	0.00726	0.006334	0.005638	0.005286	0.005603	0.005152	0.005439	0.00521	0.004903	0.005217	0.005062	0.005282	0.005261
Esy2 /(W/m2)	2.6179	2.6267	2.6261	2.7305	2.815	2.8781	2.928	3.2641	4.173	5.1508	6.2447	6.6024	6.7781	7.0464	7.2073	7.384	7.3332	7.3028	7.1059	6.8383	6.2614	6.1072	22.639	15.78	9.7641	5.2331	1.2088	0.74681	0.34726	0.15773	0.078249	0.037688	0.022655	0.019481	0.017114	0.01202	0.008264	0.007098	0.006269	0.005936	0.006248	0.005826	0.006041	0.005874	0.005599	0.005893	0.005708	0.005912	0.00592
Ech /(W/m2)	0.93327	0.93709	0.93644	0.97283	1.0023	1.0221	1.0369	1.1473	1.4472	1.7698	2.1331	2.2511	2.3084	2.3957	2.4452	2.499	2.4756	2.4588	2.3859	2.2891	2.0872	2.0232	7.3199	5.0689	3.1167	1.668	0.40097	0.24728	0.11767	0.054974	0.027205	0.013239	0.008038	0.006861	0.006102	0.004359	0.002954	0.002637	0.002291	0.002114	0.002253	0.001995	0.002152	0.002046	0.001922	0.001974	0.001932	0.002175	0.002036
Ept1 /(W/m2)	0.92547	0.93122	0.92978	0.9642	0.99497	1.0215	1.041	1.1415	1.3928	1.6542	1.959	2.0603	2.1083	2.1747	2.1975	2.2195	2.1709	2.1349	2.0459	1.9218	1.7143	1.5985	4.9751	3.2565	1.883	0.97195	0.33309	0.19628	0.099916	0.049512	0.021431	0.007202	0.003186	0.002388	0.001942	0.001692	0.001283	0.001202	0.001249	0.001117	0.001107	0.001106	0.001203	0.001022	0.000999	0.000943	0.001164	0.001201	0.001107
Ept2 /(W/m2)	1.0354	1.0419	1.0406	1.0809	1.1178	1.1521	1.1794	1.2955	1.5773	1.8725	2.2157	2.3294	2.3832	2.4567	2.481	2.5032	2.4468	2.4052	2.3027	2.1601	1.9234	1.7882	5.5099	3.5864	2.0641	1.0641	0.37092	0.21817	0.11172	0.055397	0.023559	0.007647	0.003155	0.00232	0.001871	0.001639	0.001263	0.001163	0.001221	0.001087	0.001062	0.001065	0.001146	0.000961	0.000943	0.00088	0.001108	0.001155	0.001104
Qsy /(mol/m2/s)	17.081	17.14	17.136	17.815	18.363	18.78	19.106	21.294	27.193	33.485	40.557	42.88	44.022	45.748	46.753	47.862	47.489	47.247	45.938	44.138	40.369	39.287	144.32	100.32	61.868	33.078	7.819	4.8126	2.2428	1.0231	0.50419	0.23818	0.14252	0.12158	0.10691	0.075404	0.051812	0.044912	0.040467	0.038044	0.039803	0.037359	0.038575	0.037834	0.035749	0.037448	0.036918	0.037695	0.037414
Emo Pr /(W/m2)	0.79353	0.79519	0.79551	0.82786	0.85386	0.86913	0.88167	0.98665	1.2819	1.6116	1.973	2.0904	2.1486	2.2417	2.3074	2.3801	2.3809	2.3856	2.3369	2.2753	2.1039	2.0876	8.1971	5.8305	3.689	2.0088	0.40451	0.25706	0.11721	0.052059	0.027544	0.015174	0.009621	0.00842	0.007444	0.005012	0.003203	0.002808	0.002307	0.002165	0.002442	0.002064	0.002219	0.002179	0.002027	0.002159	0.001946	0.002138	0.0022
Emo Pfr /(W/m2)	0.93732	0.93888	0.9378	0.97315	1.0046	1.0295	1.0516	1.1875	1.5619	1.9913	2.4577	2.6076	2.6863	2.8106	2.9	2.9961	3.0033	3.013	2.9492	2.8779	2.6571	2.6378	10.428	7.4486	4.7454	2.598	0.48895	0.31237	0.14268	0.061777	0.030332	0.014607	0.007397	0.006099	0.005356	0.003284	0.002006	0.001767	0.00146	0.001347	0.001503	0.001307	0.001578	0.001369	0.001201	0.001584	0.001251	0.001258	0.001383
R/FR	0.846595	0.846956	0.848273	0.850701	0.84995	0.844225	0.838408	0.830863	0.820731	0.809321	0.802783	0.801657	0.799836	0.797588	0.795655	0.794399	0.792761	0.791769	0.792384	0.790611	0.791803	0.791417	0.786066	0.782765	0.777384	0.77321	0.827303	0.822934	0.821489	0.842692	0.908084	1.03882	1.30066	1.38061	1.39	1.52633	1.59679	1.58932	1.57978	1.60698	1.6251	1.5795	1.40573	1.59188	1.68678	1.36292	1.55612	1.69971	1.59079
DLI /(mol/m2)	-9999	-9999	15422.4	31455.9	47982.6	64884.6	82080	101245	125718	155855	192356	230948	270568	311741	353819	396895	439635	482157	523501	563225	599558	634916	764804	855092	910773	940543	947580	951912	953930	954851	955305	955519	955647	955757	955853	955921	955967	956008	956044	956079	956114	956148	956183	956217	956249	956283	956316	956350	956383
lambda from /nm	380	380	380	380	380	380	380	380	380	380	380	380	380	380	380	380	380	380	380	380	380	380	380	380	380	380	380	380	380	380	380	380	380	380	380	380	380	380	380	380	380	380	380	380	380	380	380	380	380
lambda to /nm	750	750	750	750	750	750	750	750	750	750	750	750	750	750	750	750	750	750	750	750	750	750	750	750	750	750	750	750	750	750	750	750	750	750	750	750	750	750	750	750	750	750	750	750	750	750	750	750	750
stepwidth /nm	1	1	1	1	1	1	1	1	1	1	1	1	1	1	1	1	1	1	1	1	1	1	1	1	1	1	1	1	1	1	1	1	1	1	1	1	1	1	1	1	1	1	1	1	1	1	1	1	1
peak wavelength	453.3	453.3	453.3	453.4	453.3	453.4	453.8	454.4	456.4	532.2	531.7	531.9	531.4	531.7	532.6	532.3	531.8	531.8	532.3	532.5	532.2	532.3	666	666	676.2	677.1	531.6	532.6	495	493.2	625.8	635.3	633.1	626.8	615.8	643.1	592.5	609.2	582.9	624	628.3	630.5	610.8	630	621.8	604.8	654.9	586.6	636.9
peak power	0.019806	0.019956	0.019883	0.020333	0.020665	0.020535	0.020192	0.02138	0.025309	0.029487	0.035665	0.037845	0.03884	0.040367	0.041127	0.041992	0.041591	0.041283	0.040103	0.038306	0.035031	0.033827	0.12286	0.089084	0.057828	0.03234	0.0069548	0.0041914	0.0019493	0.00092575	0.00044416	0.00027432	0.00019215	0.0001796	0.00015973	0.00011554	8.7909e-05	7.8285e-05	7.1368e-05	7.1413e-05	7.9163e-05	7.449e-05	8.4618e-05	7.3918e-05	7.1945e-05	8.4303e-05	7.8838e-05	7.5159e-05	6.9346e-05
spectral unit	(W/m2)/nm	(W/m2)/nm	(W/m2)/nm	(W/m2)/nm	(W/m2)/nm	(W/m2)/nm	(W/m2)/nm	(W/m2)/nm	(W/m2)/nm	(W/m2)/nm	(W/m2)/nm	(W/m2)/nm	(W/m2)/nm	(W/m2)/nm	(W/m2)/nm	(W/m2)/nm	(W/m2)/nm	(W/m2)/nm	(W/m2)/nm	(W/m2)/nm	(W/m2)/nm	(W/m2)/nm	(W/m2)/nm	(W/m2)/nm	(W/m2)/nm	(W/m2)/nm	(W/m2)/nm	(W/m2)/nm	(W/m2)/nm	(W/m2)/nm	(W/m2)/nm	(W/m2)/nm	(W/m2)/nm	(W/m2)/nm	(W/m2)/nm	(W/m2)/nm	(W/m2)/nm	(W/m2)/nm	(W/m2)/nm	(W/m2)/nm	(W/m2)/nm	(W/m2)/nm	(W/m2)/nm	(W/m2)/nm	(W/m2)/nm	(W/m2)/nm	(W/m2)/nm	(W/m2)/nm	(W/m2)/nm
FWHM	221.8	220.4	221.5	235.7	240.4	265.3	275.5	280.6	285.1	312	312.4	311.6	311.6	311.1	311.2	310.9	310.5	310.5	309.6	308.4	306.6	303.3	0	0	273.7	266.9	287	285.8	304.6	306.8	260.9	197	110.3	111.8	94.5	82.4	5.9	8.4	8.2	5.8	8.6	1.5	5.9	7.4	4.5	7.6	1.5	4.9	2.2
center wavelength	543.5	542.8	543.3	549.1	549.3	539.7	541	542.5	545.7	558.9	560	560.3	560.6	561	561.4	562	562.3	562.9	563.4	564.4	565.4	567.9	0	0	585.6	586.9	572.3	574	563.8	561.7	564.4	587.7	611.5	610.5	612.7	605.3	591.3	606.5	580.7	629.2	631.3	636.8	612.2	630	622.4	606.5	654.9	585.5	637.2
centroid wavelength	554.8	554.6	554.6	554.4	554.2	553.7	553.4	554.6	558.4	561.8	563.8	564.2	564.6	565.3	566.4	567.5	568.7	569.6	570.6	572.5	574.1	577	587.1	590.8	594.9	597.5	571.8	575.5	570.8	564.7	571.2	585.6	588.5	589	590.3	581.8	574.6	574	568.3	566.9	570.9	567	570.7	569.3	566.4	574.3	564.6	564.1	567.3
radiometric intensity	4.1441	4.1588	4.1565	4.3194	4.4551	4.5648	4.6535	5.1912	6.6258	8.1756	9.91	10.478	10.76	11.185	11.435	11.706	11.618	11.562	11.236	10.797	9.865	9.5919	35.218	24.481	15.116	8.0939	1.8896	1.1637	0.5444	0.24731	0.11913	0.053949	0.03035	0.025565	0.022373	0.015688	0.010884	0.0093664	0.0084906	0.0080256	0.0083316	0.0078829	0.008313	0.0079482	0.0075512	0.0081385	0.0078155	0.0079864	0.0079898
radiometric unit	W/m2	W/m2	W/m2	W/m2	W/m2	W/m2	W/m2	W/m2	W/m2	W/m2	W/m2	W/m2	W/m2	W/m2	W/m2	W/m2	W/m2	W/m2	W/m2	W/m2	W/m2	W/m2	W/m2	W/m2	W/m2	W/m2	W/m2	W/m2	W/m2	W/m2	W/m2	W/m2	W/m2	W/m2	W/m2	W/m2	W/m2	W/m2	W/m2	W/m2	W/m2	W/m2	W/m2	W/m2	W/m2	W/m2	W/m2	W/m2	W/m2
photopic	0	0	0	0	0	0	0	0	0	0	0	0	0	0	0	0	0	0	0	0	0	0	0	0	0	0	0	0	0	0	0	0	0	0	0	0	0	0	0	0	0	0	0	0	0	0	0	0	0
scotopic	2270.2	2270.2	2270.2	2270.2	2270.2	2270.2	2270.2	2270.2	2270.2	2270.2	2270.2	2270.2	2270.2	2270.2	2270.2	2270.2	2270.2	2270.2	2270.2	2270.2	2270.2	2270.2	2270.2	2270.2	2270.2	2270.2	2270.2	2270.2	2270.2	2270.2	2270.2	2270.2	2270.2	2270.2	2270.2	2270.2	2270.2	2270.2	2270.2	2270.2	2270.2	2270.2	2270.2	2270.2	2270.2	2270.2	2270.2	2270.2	2270.2
photometric unit	lx	lx	lx	lx	lx	lx	lx	lx	lx	lx	lx	lx	lx	lx	lx	lx	lx	lx	lx	lx	lx	lx	lx	lx	lx	lx	lx	lx	lx	lx	lx	lx	lx	lx	lx	lx	lx	lx	lx	lx	lx	lx	lx	lx	lx	lx	lx	lx	lx
wavelength /nm	intensity /(W/m2)/nm	intensity /(W/m2)/nm	intensity /(W/m2)/nm	intensity /(W/m2)/nm	intensity /(W/m2)/nm	intensity /(W/m2)/nm	intensity /(W/m2)/nm	intensity /(W/m2)/nm	intensity /(W/m2)/nm	intensity /(W/m2)/nm	intensity /(W/m2)/nm	intensity /(W/m2)/nm	intensity /(W/m2)/nm	intensity /(W/m2)/nm	intensity /(W/m2)/nm	intensity /(W/m2)/nm	intensity /(W/m2)/nm	intensity /(W/m2)/nm	intensity /(W/m2)/nm	intensity /(W/m2)/nm	intensity /(W/m2)/nm	intensity /(W/m2)/nm	intensity /(W/m2)/nm	intensity /(W/m2)/nm	intensity /(W/m2)/nm	intensity /(W/m2)/nm	intensity /(W/m2)/nm	intensity /(W/m2)/nm	intensity /(W/m2)/nm	intensity /(W/m2)/nm	intensity /(W/m2)/nm	intensity /(W/m2)/nm	intensity /(W/m2)/nm	intensity /(W/m2)/nm	intensity /(W/m2)/nm	intensity /(W/m2)/nm	intensity /(W/m2)/nm	intensity /(W/m2)/nm	intensity /(W/m2)/nm	intensity /(W/m2)/nm	intensity /(W/m2)/nm	intensity /(W/m2)/nm	intensity /(W/m2)/nm	intensity /(W/m2)/nm	intensity /(W/m2)/nm	intensity /(W/m2)/nm	intensity /(W/m2)/nm	intensity /(W/m2)/nm	intensity /(W/m2)/nm
380	0.00118747	0.00123137	0.00122912	0.00128746	0.00134117	0.0014066	0.00148747	0.00156929	0.00172476	0.00202215	0.00239229	0.0024035	0.00242074	0.00243742	0.0024514	0.00229725	0.00228057	0.00240053	0.00226954	0.00202027	0.00190337	0.00163728	0.0052448	0.00320052	0.00165338	0.000757547	0.000323305	0.000206678	0.000117996	5.92117e-05	0	0	0	0	0	0	0	0	0	0	0	0	0	0	0	0	0	0	0
381	0.00139989	0.00139823	0.00143993	0.00148777	0.00156606	0.00168399	0.00173229	0.00187558	0.00199741	0.0023998	0.00280259	0.00267758	0.00277455	0.0028708	0.00296368	0.00273717	0.00264108	0.00267428	0.00255125	0.00239757	0.00217852	0.00192838	0.00584289	0.00357584	0.00175526	0.000872653	0.00037243	0.000245276	0.000144473	7.24983e-05	0	0	0	0	0	0	0	0	0	0	0	0	0	0	0	0	0	0	0
382	0.00162365	0.0016092	0.00163512	0.00169146	0.00180721	0.00192398	0.0019906	0.00215957	0.00227938	0.00278939	0.00318777	0.00309945	0.00321974	0.00329193	0.00336036	0.0032118	0.00309257	0.00314286	0.00298064	0.00281843	0.00244595	0.00221127	0.00655703	0.00400183	0.00206236	0.00101714	0.000443842	0.000278621	0.000157837	8.40292e-05	0	0	0	0	0	0	0	0	0	0	0	0	0	0	0	0	0	0	0
383	0.00185548	0.00184459	0.00182839	0.00190309	0.00205961	0.00214977	0.00226015	0.00243669	0.00257577	0.00318489	0.00356556	0.00360603	0.00371443	0.00371694	0.00370584	0.00371005	0.00359803	0.00370649	0.00348981	0.0032586	0.00271962	0.00249355	0.00735819	0.00446738	0.00247073	0.001176	0.000525509	0.000308848	0.000166987	9.45117e-05	1.94737e-06	0	0	0	0	0	0	0	0	0	0	0	0	0	0	0	0	0	0
384	0.00211245	0.00208698	0.00210681	0.00219451	0.00234406	0.00245471	0.00258116	0.00278185	0.00299483	0.00357334	0.00402436	0.00417453	0.0042098	0.00427932	0.00420006	0.00427138	0.00416527	0.00413415	0.00399697	0.00364296	0.00312971	0.0028261	0.00847604	0.00509147	0.00275085	0.00131471	0.00058356	0.00033548	0.000213845	0.000103712	2.93578e-05	0	0	0	0	0	0	0	0	0	0	0	0	0	0	0	0	0	0
385	0.00235463	0.00233349	0.0023601	0.00247929	0.00262254	0.0027525	0.00288362	0.0031196	0.00338922	0.00398151	0.00454009	0.00474079	0.00470789	0.00477786	0.00475901	0.00479999	0.00466825	0.00460003	0.00447473	0.00406815	0.00351591	0.00318133	0.00952867	0.00564444	0.0030154	0.00147566	0.000644804	0.000373483	0.000238843	0.000112417	4.86292e-05	0	0	0	0	0	0	0	0	0	0	0	0	0	0	0	0	0	0
386	0.00258167	0.00258421	0.00258767	0.00275728	0.00289491	0.00304296	0.0031671	0.00344979	0.00375837	0.00440986	0.00511405	0.00530476	0.00520877	0.00521108	0.00538416	0.00529511	0.00510547	0.00510502	0.00492241	0.00453513	0.00387765	0.00355978	0.0105146	0.00612463	0.00326401	0.00165937	0.000709315	0.00042312	0.000241476	0.000120616	5.95737e-05	0	0	0	0	0	0	0	0	0	0	0	0	0	0	0	0	0	0
387	0.00279767	0.00282134	0.00281965	0.00296671	0.00315364	0.00329955	0.00345383	0.00374147	0.00411172	0.00482451	0.00554886	0.00574887	0.00570538	0.00575598	0.00582854	0.00578647	0.00565372	0.00560522	0.00537206	0.00494769	0.00426957	0.00385781	0.0115037	0.0066712	0.00361175	0.00179554	0.00078861	0.000455863	0.000265791	0.0001389	5.82344e-05	2.20869e-05	0	0	0	0	0	0	0	0	0	0	0	0	0	0	0	0	0
388	0.00296012	0.00299228	0.00299319	0.00312325	0.00334929	0.00349755	0.00366483	0.00395608	0.00438174	0.00513124	0.00586442	0.0060497	0.00606642	0.00617327	0.00616276	0.00618082	0.0060553	0.00596978	0.00568848	0.00522352	0.00454569	0.00407247	0.0122019	0.00711416	0.00384053	0.00188512	0.000838352	0.000481873	0.00028318	0.000145615	5.59001e-05	2.95951e-05	0	0	0	0	0	0	0	0	0	0	0	0	0	0	0	0	0
389	0.00302222	0.00303915	0.00305442	0.00319042	0.00342685	0.00358944	0.00373074	0.00403008	0.00449537	0.00523424	0.00597586	0.00609727	0.00616939	0.00632804	0.00631727	0.00639059	0.00615808	0.00607619	0.00575024	0.00524752	0.00459565	0.0041416	0.0123442	0.0073481	0.00382541	0.00189378	0.000829168	0.000497886	0.000283678	0.000128538	5.37441e-05	5.53545e-06	0	0	0	0	0	0	0	0	0	0	0	0	0	0	0	0	0
390	0.00321017	0.00324982	0.00325348	0.00343194	0.00363794	0.00385541	0.00399969	0.00431544	0.00482944	0.0055795	0.00638323	0.00655363	0.00663603	0.00676136	0.00674985	0.00679323	0.00654321	0.00654554	0.00617902	0.00572299	0.00499905	0.00445486	0.0132858	0.00784699	0.00410404	0.00206049	0.000896882	0.000538145	0.000300966	0.000129573	5.18462e-05	1.64871e-05	0	0	0	0	0	0	0	0	0	0	0	0	0	0	0	0	0
391	0.00345936	0.00352998	0.00352006	0.00373897	0.00391668	0.00418715	0.00434636	0.00468854	0.00524481	0.0060383	0.00691995	0.00717187	0.00724129	0.00731894	0.00731639	0.00733508	0.00709381	0.00715309	0.00676729	0.00633159	0.00551356	0.00486785	0.0145094	0.0085056	0.00450566	0.00228349	0.000989426	0.000587688	0.000325361	0.000140158	5.01324e-05	2.94619e-05	0	0	0	0	0	0	-4.36742e-06	0	0	0	0	0	0	0	0	0	0
392	0.00380488	0.00389386	0.00389402	0.00410072	0.00430857	0.00457487	0.00476251	0.00516181	0.00572306	0.00666485	0.00762349	0.00795205	0.00796867	0.00804378	0.00809029	0.00820943	0.00797498	0.00788194	0.00755866	0.00693299	0.00605049	0.00538999	0.0159092	0.00949259	0.00505078	0.00254339	0.00108952	0.00064554	0.000358277	0.000167603	4.88548e-05	8.036e-06	0	0	0	0	0	0	-2.65381e-05	0	0	0	0	0	0	0	0	0	0
393	0.00418243	0.00426323	0.00425536	0.00446291	0.00471897	0.0049809	0.00521504	0.00565744	0.00628243	0.00736204	0.00843102	0.00876079	0.00878751	0.00889003	0.00901264	0.00910647	0.0088491	0.00876246	0.00831882	0.00763575	0.00666415	0.00595144	0.0174567	0.0105051	0.00562536	0.00281206	0.00120633	0.00071103	0.000400771	0.00019317	5.36429e-05	1.22888e-05	0	0	0	0	0	0	-2.09898e-05	0	0	0	0	0	0	0	0	0	0
394	0.00458298	0.00464057	0.00461525	0.00483175	0.0051442	0.00540428	0.00569474	0.00617199	0.00689723	0.00810559	0.00930803	0.00960066	0.00967256	0.00982529	0.0100274	0.0100258	0.0097303	0.0097374	0.00907949	0.00841082	0.00733299	0.00654577	0.0191235	0.0115428	0.00621968	0.00308925	0.00133505	0.000782549	0.000448416	0.000217561	6.25609e-05	3.08565e-05	0	0	0	0	0	0	0	0	0	0	0	0	0	0	0	0	0
395	0.00505002	0.00510012	0.00508289	0.00531302	0.00563493	0.00593946	0.00626817	0.00678302	0.00763078	0.00891915	0.0103093	0.0106865	0.0107562	0.0110443	0.0111	0.0110983	0.0108103	0.010772	0.0101783	0.00938783	0.00816233	0.00730331	0.0213312	0.0127554	0.00685015	0.00342376	0.00149662	0.000879489	0.000485558	0.000241119	8.00841e-05	3.01556e-05	0	0	0	0	0	0	0	0	0	0	0	0	0	0	0	0	0
396	0.00551585	0.00555882	0.00554935	0.00580863	0.00614747	0.00649568	0.00684719	0.00741975	0.00835222	0.00977834	0.0113376	0.0117536	0.011865	0.0122191	0.0122201	0.0122182	0.0119154	0.0118113	0.0112355	0.0103696	0.00900655	0.00806224	0.0235003	0.0140468	0.00749644	0.00377375	0.00165528	0.000961217	0.000526656	0.000264283	9.27428e-05	2.06125e-05	0	0	0	0	0	0	0	0	0	0	0	0	0	0	0	0	0
397	0.00598036	0.00601662	0.00601454	0.00631955	0.00668331	0.00707436	0.00743217	0.00808392	0.00906075	0.0106863	0.0123949	0.0128007	0.0130005	0.0133469	0.013391	0.0133889	0.0130475	0.0128557	0.0122483	0.0113564	0.00986665	0.00882264	0.0256281	0.0154225	0.00815963	0.00414028	0.00181084	0.0010267	0.000571978	0.000287026	0.000100206	1.62694e-06	0	0	0	0	0	0	0	0	0	0	0	0	0	0	0	0	0
398	0.00640079	0.00647678	0.00644711	0.00679238	0.00715369	0.0075725	0.00797777	0.00868455	0.00975439	0.0115461	0.0134005	0.0138244	0.0140685	0.0144084	0.0145337	0.0145315	0.0141525	0.0139574	0.0133187	0.0123197	0.0107061	0.00959204	0.0277955	0.016628	0.00895103	0.00449787	0.00195444	0.00111601	0.000624509	0.000309283	0.000123889	2.46161e-05	0	0	0	0	0	0	0	0	0	0	0	0	0	0	0	0	0
399	0.00681366	0.00690306	0.00686448	0.00723866	0.00760963	0.00805406	0.00850446	0.00925064	0.0104349	0.0123583	0.0143642	0.0148477	0.0151014	0.0154496	0.0156285	0.0156114	0.0152402	0.0150201	0.0143363	0.0132252	0.0114916	0.010312	0.0298115	0.0178182	0.00968122	0.00485225	0.00209301	0.00120816	0.000673316	0.000333902	0.000142526	4.19708e-05	0	0	0	0	0	0	0	0	0	0	0	0	0	0	0	0	0
400	0.00722004	0.00726482	0.00725887	0.00764145	0.00804988	0.00851853	0.00900236	0.00976263	0.0110933	0.0130889	0.0152576	0.0158742	0.0160799	0.0164641	0.0166376	0.0165776	0.0162998	0.015999	0.0152438	0.0140258	0.0121784	0.0109368	0.0315339	0.0190095	0.0102728	0.00520212	0.00222418	0.00130149	0.000713801	0.000363074	0.000148738	4.12207e-05	0	0	0	0	0	0	0	0	0	0	0	0	0	0	0	0	0
401	0.00753871	0.00758648	0.00759391	0.00798446	0.0084087	0.00890207	0.00940944	0.0102169	0.0116417	0.0137152	0.0160721	0.0167326	0.0169254	0.0173787	0.0175153	0.0174464	0.0171596	0.016812	0.0159847	0.0147892	0.0128246	0.0115399	0.0332516	0.0200509	0.0108077	0.00551334	0.00233951	0.00136325	0.00075574	0.000379352	0.000148683	3.3997e-05	0	0	0	0	0	0	0	0	0	0	0	0	0	0	0	0	0
402	0.00781627	0.0078778	0.00789073	0.0082887	0.00872544	0.00924345	0.00976566	0.0106282	0.0121478	0.0142975	0.0168195	0.0175131	0.0177119	0.018217	0.0183169	0.018266	0.0179327	0.0175396	0.016675	0.0154946	0.0134445	0.0121163	0.0348264	0.0210052	0.0113239	0.00579941	0.00244622	0.00141937	0.000794334	0.00039369	0.000146877	2.67789e-05	0	0	0	0	0	0	0	0	0	0	0	0	0	0	0	0	0
403	0.00803376	0.00809849	0.00810809	0.00851179	0.00897175	0.00951359	0.0100287	0.0109405	0.0126125	0.0148266	0.0174008	0.0181817	0.0184193	0.0188767	0.018974	0.0190061	0.0185946	0.0181242	0.017354	0.0160232	0.0140098	0.0126164	0.0358729	0.0217946	0.0118312	0.00603274	0.00253761	0.00148808	0.000818894	0.00041451	0.000145199	2.6473e-05	0	0	0	0	0	0	0	0	0	0	0	0	0	0	0	0	0
404	0.0082202	0.00829526	0.00829441	0.0087155	0.00917242	0.00973806	0.0102558	0.0112189	0.0129792	0.0152595	0.0179236	0.0187038	0.019006	0.0194436	0.0195649	0.0196259	0.0191896	0.0186952	0.0178587	0.0165363	0.0144596	0.0130177	0.0370037	0.022538	0.012282	0.00624413	0.00261974	0.00153046	0.000838722	0.000419399	0.000149089	2.62084e-05	0	0	0	0	0	0	0	0	0	0	0	0	0	0	0	0	0
405	0.00838764	0.00847597	0.00846357	0.00890616	0.00934787	0.00993296	0.0104621	0.0114771	0.0132947	0.015643	0.0184116	0.0191567	0.0195279	0.0199612	0.0201177	0.0201781	0.019743	0.019257	0.0182757	0.0170326	0.0148474	0.0133679	0.0381698	0.0232578	0.0127026	0.00644394	0.00269502	0.00155984	0.000856686	0.000417566	0.000156703	2.72845e-05	0	0	0	0	0	0	0	0	0	0	0	0	0	0	0	0	1.46369e-06
406	0.00853285	0.00862316	0.00863173	0.00906946	0.00952178	0.0100768	0.0106555	0.0117177	0.0136429	0.0160675	0.0188681	0.019741	0.020069	0.0204987	0.0206528	0.0207127	0.0202411	0.0197995	0.0187866	0.0174329	0.0152498	0.0137562	0.0392079	0.0239981	0.0131338	0.00664941	0.00274992	0.00160626	0.000883143	0.000439149	0.000171937	4.35135e-05	0	0	0	0	0	0	0	0	0	0	0	0	0	0	0	0	1.97559e-05
407	0.00869595	0.00878249	0.00879418	0.00924545	0.00970899	0.0102629	0.0108637	0.0119662	0.0139886	0.0164857	0.01935	0.0202892	0.020616	0.021084	0.021195	0.0212749	0.0207663	0.0203269	0.0193222	0.0178569	0.0156587	0.0141627	0.0402531	0.0247228	0.0135085	0.00687344	0.00282138	0.00165479	0.000910748	0.000452818	0.00017892	5.12619e-05	0	0	0	0	0	0	0	0	0	0	0	0	0	0	0	0	1.91813e-05
408	0.00887587	0.00895322	0.00895125	0.00943337	0.0099087	0.0104885	0.011086	0.012222	0.0143318	0.016898	0.0198558	0.0208034	0.0211687	0.0217144	0.0217436	0.0218632	0.0213171	0.0208402	0.0198813	0.0183031	0.0160737	0.0145861	0.041305	0.0254328	0.0138302	0.00711489	0.00290838	0.00170529	0.000939433	0.000459052	0.000178152	5.10417e-05	0	0	0	0	0	0	0	0	0	0	0	0	0	0	0	0	8.79139e-07
409	0.00898309	0.00906155	0.00906791	0.00955317	0.0100129	0.0105901	0.0112072	0.0123612	0.0145898	0.0171815	0.0202439	0.0211833	0.0215847	0.0221293	0.022191	0.0222363	0.0217309	0.0211816	0.0201961	0.018702	0.0163885	0.01489	0.0420822	0.0259804	0.0141768	0.00728571	0.00295834	0.00173227	0.000948366	0.000470914	0.000161364	3.5281e-05	0	0	0	0	0	0	0	0	0	0	0	0	0	0	0	0	0
410	0.00909538	0.00917112	0.00918259	0.00966812	0.0101321	0.0107063	0.0113244	0.0125126	0.014841	0.017483	0.0206138	0.0215711	0.022009	0.0225646	0.022649	0.0226456	0.022153	0.0215749	0.0205276	0.0190939	0.0167417	0.0152088	0.0429049	0.0265215	0.014508	0.00746302	0.00301379	0.00176681	0.000957704	0.000480588	0.00015965	3.44603e-05	0	0	0	0	0	0	0	0	0	0	0	0	0	0	0	0	0
411	0.00922138	0.00928756	0.00929735	0.00978084	0.0102823	0.010855	0.0114433	0.0126923	0.0150886	0.017823	0.0209644	0.021982	0.022457	0.0230489	0.0231319	0.0231284	0.0225993	0.0220637	0.0209044	0.0194785	0.0171631	0.0155602	0.0438208	0.0270653	0.014813	0.00765609	0.00308079	0.00181509	0.000969244	0.000486379	0.000182883	5.83397e-05	0	0	0	0	0	0	0	0	0	0	0	0	0	0	0	0	0
412	0.00933837	0.0094042	0.00941252	0.00989192	0.0103992	0.010993	0.0115965	0.0128847	0.0153663	0.0181549	0.0213569	0.0223719	0.0228846	0.0235139	0.0235636	0.0235922	0.0229935	0.0224987	0.0213229	0.0198368	0.0174881	0.0158552	0.0446818	0.0276259	0.0152236	0.00784834	0.00314717	0.00184031	0.000982759	0.000493161	0.000193171	4.91801e-05	1.30783e-05	0	0	0	0	0	0	0	0	0	0	0	0	0	0	0	0
413	0.00944568	0.00950704	0.009517	0.00999754	0.0105004	0.0111196	0.0117404	0.0130604	0.0156318	0.0184616	0.021726	0.0227557	0.0232854	0.0239312	0.0239616	0.0240291	0.0233645	0.0229001	0.0217076	0.0201686	0.0177767	0.0161369	0.0455298	0.0281868	0.0156234	0.00803111	0.00320746	0.00186398	0.000996171	0.000499891	0.000198533	4.15378e-05	2.46741e-05	0	0	0	0	0	0	0	0	0	0	0	0	0	0	0	0
414	0.00953138	0.00957156	0.00959157	0.010089	0.010577	0.0112208	0.0118387	0.0131827	0.0158457	0.0187032	0.0220061	0.0231351	0.0236236	0.0242278	0.0242963	0.0244022	0.0237016	0.0232394	0.0219745	0.0204423	0.0180203	0.0164143	0.0463736	0.0287385	0.0159318	0.00818808	0.00325123	0.00189675	0.00100815	0.000505905	0.000197767	5.72597e-05	2.45789e-05	0	0	0	0	0	0	0	0	0	0	0	0	0	0	0	0
415	0.00960099	0.00965139	0.00967361	0.010169	0.0106523	0.0113029	0.0119375	0.0132708	0.0160293	0.0189191	0.0222659	0.0234409	0.0239714	0.0245624	0.0246688	0.0247587	0.0240211	0.023533	0.0223033	0.0207205	0.0182739	0.0166619	0.04705	0.0293034	0.0162322	0.0083312	0.00330009	0.00193244	0.00102172	0.000518293	0.000202891	5.62568e-05	1.34607e-05	0	0	0	0	0	0	0	0	0	0	0	0	0	0	0	0
416	0.00965486	0.00972527	0.0097449	0.0102323	0.0107186	0.0113646	0.01202	0.0133341	0.0161818	0.0191083	0.0224998	0.0236885	0.0242787	0.0248796	0.0250127	0.0250748	0.0243113	0.0237913	0.02262	0.0209801	0.0185083	0.0168859	0.0475985	0.0298223	0.0165153	0.0084674	0.00334842	0.00196389	0.00103662	0.000530829	0.000208115	4.93718e-05	0	0	0	0	0	0	0	0	0	0	0	0	0	0	0	0	0
417	0.00965546	0.00972611	0.00973416	0.010225	0.0107349	0.0113524	0.0120048	0.0133364	0.0162255	0.0192032	0.0226305	0.0237749	0.0243238	0.0249989	0.0250926	0.0251928	0.0244714	0.0239541	0.0227114	0.021118	0.0186056	0.017043	0.0478054	0.0300373	0.016715	0.00859697	0.00338107	0.00196298	0.00105549	0.000528441	0.00019933	4.91498e-05	0	0	0	0	0	0	0	0	0	0	0	0	0	0	0	0	0
418	0.00967456	0.00974555	0.00974216	0.0102365	0.0107336	0.0113544	0.0119979	0.013364	0.016311	0.0193172	0.0227439	0.0238773	0.024409	0.0251149	0.0252146	0.0253757	0.0246493	0.0241106	0.0228838	0.0212648	0.0187507	0.017183	0.0483323	0.0303804	0.016904	0.00872659	0.00340374	0.00197178	0.00106326	0.000532032	0.000200271	5.36606e-05	0	0	0	0	0	0	0	0	0	0	0	0	0	0	0	0	0
419	0.00970545	0.00977655	0.00976209	0.0102603	0.01072	0.0113656	0.0119963	0.0134082	0.0164212	0.0194405	0.0228426	0.0239882	0.0245208	0.0252265	0.0253634	0.0255963	0.0248348	0.0242599	0.0231066	0.0214142	0.0189247	0.017309	0.0490687	0.030806	0.0170864	0.00885456	0.00341931	0.0019873	0.0010633	0.000539607	0.000207459	6.11005e-05	0	0	0	0	0	0	0	0	0	0	0	0	0	0	0	0	0
420	0.00968833	0.00974827	0.00973384	0.0102435	0.0107147	0.0113457	0.0119745	0.0134004	0.0163544	0.01941	0.0228535	0.0239957	0.0245651	0.0252687	0.025405	0.0255222	0.0248396	0.0243048	0.0230782	0.0214293	0.0189213	0.0173621	0.0491782	0.0309341	0.0173098	0.00892167	0.00343316	0.00199732	0.00106803	0.000538045	0.00019123	5.30878e-05	0	0	0	0	0	0	0	0	0	0	0	0	0	0	0	0	0
421	0.00964679	0.00970565	0.00969142	0.0102039	0.0106866	0.011309	0.011912	0.013358	0.0162896	0.0193577	0.0228429	0.0239878	0.0245582	0.0252598	0.0253956	0.0254871	0.0248293	0.0242806	0.0230346	0.0214468	0.01892	0.0173808	0.0492929	0.031045	0.0174281	0.00896357	0.00343996	0.00200017	0.00107287	0.000536551	0.000193327	5.24287e-05	0	0	0	0	0	0	0	0	0	0	0	0	0	0	0	0	8.15227e-06
422	0.00957756	0.00964677	0.00963293	0.0101385	0.0106327	0.0112533	0.0118034	0.0132763	0.0162273	0.0192809	0.0228081	0.0239628	0.0244932	0.025193	0.0253285	0.0254961	0.0248019	0.0241781	0.0229737	0.021467	0.0189212	0.0173605	0.0494134	0.0311363	0.0174274	0.00897688	0.00343876	0.00199488	0.00107782	0.000535132	0.000216201	6.01069e-05	0	0	0	0	0	0	0	0	0	0	0	0	0	0	0	0	2.55472e-05
423	0.00952879	0.00958839	0.00958497	0.010061	0.0105205	0.0111395	0.0117079	0.013167	0.0161299	0.019155	0.022635	0.0238239	0.024385	0.0250837	0.0252191	0.0253239	0.0246272	0.0240323	0.0228678	0.0214051	0.0188494	0.0173121	0.0492818	0.0311813	0.0174864	0.00898282	0.00344839	0.00199889	0.00106974	0.000541392	0.000217934	4.65012e-05	0	0	0	0	0	0	0	0	0	0	0	0	0	0	0	0	1.12274e-05
424	0.00946006	0.00950397	0.00951215	0.00997047	0.0104089	0.0110217	0.0116014	0.013035	0.0160111	0.0189919	0.0224421	0.0236404	0.0242252	0.0249227	0.0250715	0.0251135	0.0244449	0.0238756	0.0227375	0.0212748	0.0187561	0.0172288	0.0491116	0.0311516	0.017514	0.00898541	0.00344412	0.00199765	0.00106284	0.000539956	0.000212054	3.6359e-05	0	0	0	0	0	0	0	0	0	0	0	0	0	0	0	0	0
425	0.00935141	0.00937209	0.00939228	0.00985851	0.0103085	0.0109067	0.0114725	0.0128668	0.0158593	0.0187697	0.022238	0.0233956	0.0239792	0.0246752	0.024862	0.0248659	0.0242748	0.0237066	0.0225709	0.0210349	0.0186367	0.017087	0.0489159	0.0309939	0.0174738	0.0089832	0.00341267	0.00198525	0.0010604	0.000523169	0.000196064	3.62756e-05	0	0	0	0	0	0	0	0	0	0	0	0	0	0	0	0	0
426	0.00931655	0.00934138	0.00932912	0.00982328	0.0102543	0.0108278	0.0113896	0.0128032	0.0157768	0.0186816	0.0221252	0.0232922	0.0238742	0.024538	0.0247623	0.0247887	0.0241541	0.023648	0.0225155	0.0209683	0.0185898	0.0170392	0.0489614	0.031096	0.0175328	0.00902043	0.00340468	0.00198437	0.0010513	0.000518585	0.000198559	3.61748e-05	1.22516e-05	0	0	0	0	0	0	0	0	0	0	0	0	0	0	0	0
427	0.00930126	0.00933979	0.00929967	0.0098118	0.0102284	0.0107808	0.0113379	0.0127749	0.0157276	0.0186363	0.0220623	0.023248	0.0238281	0.0244887	0.0247043	0.0247684	0.0240876	0.0236313	0.0224932	0.0209601	0.0185762	0.0170429	0.0491589	0.0312886	0.0176243	0.00907028	0.00341146	0.00198604	0.00104408	0.000518859	0.000201926	3.79354e-05	2.01255e-05	0	0	0	0	0	0	0	0	0	0	0	0	0	0	0	0
428	0.00928903	0.0093495	0.00933067	0.009814	0.0102544	0.0108052	0.0113473	0.0127741	0.0157275	0.0186192	0.022083	0.0232768	0.0238548	0.0246261	0.0246899	0.0247914	0.0241509	0.0236586	0.0224871	0.0209976	0.0186097	0.017133	0.0496395	0.0315593	0.0177391	0.00912849	0.00344574	0.00198658	0.00104797	0.000524677	0.000193513	4.54987e-05	4.78107e-06	0	0	0	0	0	0	0	0	0	0	0	0	0	0	0	0
429	0.00937106	0.00940958	0.00940411	0.00988176	0.0103292	0.0108793	0.011416	0.0128016	0.0158013	0.0187321	0.0222209	0.0234156	0.0240441	0.0247711	0.0248649	0.0250297	0.0244025	0.023874	0.0226939	0.0212202	0.0188074	0.0172813	0.0501867	0.0319897	0.0180006	0.00927416	0.00348465	0.00201116	0.00105855	0.000531196	0.000201224	5.8375e-05	0	0	0	0	1.11499e-05	0	0	0	0	0	0	0	0	0	0	0	0
430	0.00949683	0.00950523	0.00950649	0.00998756	0.0104361	0.0109841	0.0115177	0.0128599	0.0159236	0.0189177	0.0224243	0.0236214	0.0243087	0.0249464	0.0251373	0.0253667	0.0247359	0.0241813	0.0229992	0.0215191	0.019073	0.0174736	0.0508346	0.0325211	0.0183461	0.00945856	0.00352963	0.00204797	0.00107283	0.000537848	0.000214102	6.95155e-05	0	0	0	0	2.29961e-05	0	2.20917e-06	0	0	0	0	0	0	0	0	0	0
431	0.00962943	0.00968323	0.00967155	0.0101474	0.010607	0.0111413	0.0116596	0.0130346	0.016142	0.0191924	0.0227089	0.023938	0.024585	0.0252948	0.025484	0.0257124	0.0250471	0.0245325	0.0233187	0.0217704	0.0192964	0.0177801	0.0519369	0.033237	0.018804	0.00963735	0.00360027	0.00209352	0.00109134	0.000543318	0.000213239	5.39613e-05	0	0	0	0	6.79519e-06	0	1.86615e-05	0	0	0	0	0	0	0	0	0	0
432	0.00979941	0.00986758	0.00984917	0.0103292	0.0107926	0.0113354	0.0118384	0.0132447	0.0163828	0.0195112	0.0230957	0.0243206	0.0249707	0.0257089	0.0259181	0.0261456	0.0254459	0.0249279	0.0237474	0.0221531	0.0196075	0.0181449	0.0530389	0.033977	0.0192358	0.00986841	0.00367091	0.00213461	0.00110987	0.000553234	0.000212411	4.73333e-05	1.31102e-05	0	0	0	9.2964e-06	0	1.60059e-05	9.82479e-06	0	0	0	0	0	0	0	0	0
433	0.00999891	0.0100596	0.0100392	0.0105293	0.0109924	0.0115579	0.0120464	0.0134827	0.0166437	0.0198649	0.0235588	0.024755	0.0254388	0.0261759	0.0264195	0.026645	0.0259142	0.0253615	0.024257	0.0226348	0.0199871	0.0185526	0.0541587	0.0347418	0.0196557	0.0101387	0.00374237	0.00217321	0.00112889	0.000566594	0.000212035	4.73656e-05	3.44458e-05	4.24788e-07	0	0	2.44254e-05	4.38084e-07	0	2.58137e-05	0	0	0	0	0	0	0	0	0
434	0.0102865	0.0103618	0.0103487	0.0108188	0.0113188	0.0118476	0.0123467	0.0138008	0.0170408	0.0203234	0.0241078	0.0253379	0.0260201	0.0268296	0.0270715	0.0272595	0.0266046	0.0260166	0.0248415	0.0232612	0.0205436	0.0189898	0.0559164	0.0357657	0.0203206	0.0104594	0.00384217	0.00223756	0.00116442	0.00058821	0.000226723	5.4845e-05	1.18569e-05	1.58224e-05	0	0	8.40772e-06	1.63177e-05	0	8.88559e-06	0	0	0	0	0	0	0	0	0
435	0.0105824	0.0106571	0.0106514	0.0111136	0.0116146	0.0121418	0.0126449	0.0141107	0.0174366	0.0207827	0.0246418	0.0259277	0.0266252	0.0274708	0.0277108	0.0278961	0.0272475	0.0266425	0.0254334	0.0238085	0.0210535	0.0194648	0.057495	0.0368085	0.0209411	0.0107682	0.00393765	0.00229577	0.00120217	0.000605558	0.000241115	5.86582e-05	0	1.65869e-05	0	0	0	1.71062e-05	0	0	0	0	0	0	0	0	0	0	7.96681e-06
436	0.0108876	0.010945	0.0109464	0.0114144	0.0118768	0.0124408	0.0129408	0.0144114	0.017831	0.0212431	0.0251592	0.0265252	0.0272565	0.0280982	0.028336	0.0285573	0.0278381	0.0272362	0.0260334	0.0242685	0.0215118	0.0199814	0.0588757	0.0378721	0.0215128	0.0110638	0.00402835	0.00234719	0.0012424	0.00061819	0.000255178	5.84207e-05	0	1.18451e-06	0	0	0	1.22159e-06	0	0	0	0	0	0	0	0	0	0	2.47356e-05
437	0.0112102	0.01129	0.0112592	0.0117587	0.0122058	0.0127612	0.0132354	0.0147245	0.0182236	0.0217015	0.0256971	0.0271199	0.027817	0.0286889	0.0289584	0.029114	0.0284261	0.0278272	0.0265968	0.0247949	0.0220135	0.0204042	0.0603236	0.0388528	0.0220011	0.0113576	0.00413259	0.00241229	0.00126858	0.000630772	0.000255346	5.81942e-05	1.36991e-05	0	0	1.44253e-05	0	1.44891e-05	0	1.53992e-05	1.70067e-05	0	0	0	0	0	0	0	1.05402e-05
438	0.0115538	0.0116477	0.0116047	0.0121117	0.0125635	0.0130929	0.0135395	0.0150452	0.0186037	0.0221442	0.0262201	0.0276655	0.02835	0.0292546	0.0295314	0.0296807	0.028965	0.0283827	0.0271356	0.025333	0.0225029	0.0208224	0.0617287	0.039799	0.0225399	0.0116412	0.00423106	0.00247495	0.00129324	0.000643165	0.000259822	6.07218e-05	2.29863e-05	0	0	1.84337e-05	0	1.85153e-05	0	1.96782e-05	2.17325e-05	6.62283e-06	0	0	0	0	0	0	0
439	0.0119303	0.0120186	0.0120027	0.0124733	0.0129605	0.013441	0.0138598	0.015377	0.0189632	0.0225606	0.0267149	0.0281286	0.0288465	0.0297832	0.0300212	0.030279	0.0294212	0.0288785	0.0276381	0.0258815	0.0229657	0.0212458	0.0630521	0.0406985	0.0231761	0.0119075	0.00431787	0.00253158	0.00131726	0.000655248	0.00027354	6.79041e-05	2.28857e-05	0	0	2.80051e-06	0	2.8129e-06	0	2.98958e-06	3.30167e-06	2.44418e-05	0	0	0	0	0	0	0
440	0.0123568	0.0124489	0.0124253	0.0129051	0.0133774	0.0138095	0.0142007	0.0156985	0.0193256	0.0229431	0.0271929	0.0286045	0.0293253	0.0303231	0.030493	0.0307691	0.0300081	0.0293566	0.0281235	0.0263237	0.023374	0.0216157	0.0643343	0.0415709	0.0237251	0.0122089	0.00442026	0.00258652	0.00134047	0.000666922	0.000280943	8.10355e-05	2.27768e-05	0	1.24854e-05	1.26538e-05	0	0	0	0	0	1.30026e-05	0	0	0	0	0	0	0
441	0.0128405	0.0129363	0.0128968	0.0133869	0.0138402	0.0142244	0.0145782	0.0160569	0.0197179	0.0233637	0.0276997	0.0291318	0.0298391	0.030875	0.0310095	0.0312938	0.0306232	0.0298795	0.0286245	0.0267817	0.0238093	0.0220131	0.0657127	0.0424917	0.0242774	0.0125129	0.00452593	0.00264503	0.00136745	0.000680488	0.000288942	9.14485e-05	2.46345e-05	4.03374e-06	2.35518e-05	2.38695e-05	0	6.24001e-06	6.41279e-06	0	0	0	0	0	0	0	0	0	0
442	0.013449	0.0135424	0.013486	0.0139627	0.0144149	0.0147525	0.0150426	0.0165204	0.0201888	0.0239073	0.0282938	0.0297902	0.030458	0.0314526	0.0316571	0.0319759	0.0312371	0.0305335	0.0291778	0.0273451	0.0243497	0.0225161	0.0673752	0.043559	0.0248906	0.0128031	0.00463127	0.00271419	0.00140508	0.000699398	0.00030226	9.10296e-05	3.18007e-05	1.89455e-05	2.34439e-05	2.37602e-05	0	2.93078e-05	3.01193e-05	0	0	0	0	0	0	0	0	0	0
443	0.0141199	0.0141897	0.014138	0.0146147	0.0150485	0.0153314	0.0155494	0.0170271	0.0207281	0.0244764	0.0289433	0.0304676	0.0311214	0.0321002	0.0323478	0.0326748	0.0318692	0.0311802	0.0298034	0.0279051	0.0248465	0.0230291	0.0689626	0.044665	0.0255063	0.0131538	0.00474213	0.00278029	0.00143589	0.00071751	0.00030995	9.57788e-05	3.36639e-05	2.83439e-05	2.33177e-05	2.36323e-05	1.10506e-05	1.91225e-05	3.65911e-05	0	1.28979e-05	1.88322e-05	1.79717e-05	0	0	0	1.25419e-05	1.15892e-05	0
444	0.0148223	0.0148727	0.0148321	0.015311	0.0157198	0.0159453	0.0160881	0.0175521	0.0212961	0.0250588	0.0296097	0.0311458	0.0317955	0.0327682	0.0330486	0.0333737	0.032514	0.0318297	0.0304564	0.0284756	0.0253383	0.0235454	0.0705459	0.0457916	0.0261512	0.0135244	0.00485503	0.0028464	0.0014665	0.000736529	0.000316689	0.000104988	3.83738e-05	3.43293e-05	2.44587e-05	2.34986e-05	2.3736e-05	2.59144e-06	3.63842e-05	2.7542e-06	2.77038e-05	3.6009e-05	3.86019e-05	0	0	0	2.8418e-05	2.62592e-05	2.75295e-06
445	0.01556	0.0156512	0.0156121	0.0160795	0.0164638	0.0166332	0.0167016	0.0180854	0.0218756	0.0256582	0.0302534	0.0317917	0.0324377	0.0334046	0.0337174	0.0340406	0.0331861	0.0325063	0.0311068	0.0291032	0.0258875	0.0240596	0.0722505	0.0469455	0.0269318	0.0138786	0.00496739	0.00291823	0.00150895	0.000761435	0.000329377	0.000126077	6.67954e-05	3.41442e-05	3.1763e-05	2.33719e-05	2.3608e-05	1.77172e-05	3.6188e-05	1.883e-05	2.75544e-05	9.86821e-06	3.83937e-05	0	0	0	3.69047e-05	3.41012e-05	1.88215e-05
446	0.0163093	0.0164161	0.016366	0.0168287	0.0171884	0.0173022	0.0172897	0.0186105	0.0223808	0.0262228	0.0308279	0.0323088	0.0329721	0.0339541	0.0342769	0.0345761	0.0337276	0.033053	0.0316289	0.0296046	0.0263442	0.0244981	0.0736671	0.0479367	0.0275452	0.0141821	0.00506858	0.00297712	0.00154484	0.000785224	0.000350419	0.000129008	6.83766e-05	3.84412e-05	4.35202e-05	3.24964e-05	2.34562e-05	2.33244e-05	3.59554e-05	2.47895e-05	2.73773e-05	1.59654e-05	3.8147e-05	1.52841e-05	2.06463e-05	1.5175e-05	3.99324e-05	3.19865e-05	1.48818e-05
447	0.0170612	0.0171688	0.0171009	0.0175628	0.0178996	0.0179573	0.0178611	0.0191291	0.0228446	0.0267608	0.0313584	0.0327552	0.0334435	0.0344532	0.0347725	0.0350396	0.0341975	0.0335258	0.032073	0.030032	0.026748	0.0248868	0.0749251	0.0488286	0.0280569	0.0144572	0.005164	0.00302972	0.00157673	0.000808313	0.000374924	0.000123037	5.63002e-05	4.59787e-05	5.74169e-05	4.66625e-05	2.43951e-05	2.4258e-05	3.62661e-05	2.57816e-05	2.71842e-05	3.90643e-05	3.84766e-05	3.85985e-05	5.13288e-05	3.77266e-05	3.96508e-05	2.55839e-05	2.33294e-06
448	0.0177562	0.0178734	0.0177975	0.0182541	0.01859	0.0185819	0.0184143	0.0196286	0.0233525	0.0272295	0.0318637	0.0332961	0.0339448	0.0349819	0.0352977	0.0355975	0.0347616	0.0340605	0.0325152	0.0304895	0.0271924	0.0252302	0.0763845	0.0497134	0.0285646	0.014761	0.00527188	0.00310171	0.00160833	0.000831122	0.000379439	0.000143404	7.69382e-05	6.00386e-05	6.43084e-05	5.37248e-05	3.91343e-05	3.89144e-05	4.36364e-05	4.13586e-05	2.70006e-05	3.03341e-05	4.62962e-05	4.64428e-05	5.09821e-05	3.74718e-05	3.9383e-05	4.10414e-05	3.3805e-05
449	0.0183824	0.0185136	0.0184405	0.0188923	0.0192029	0.0191658	0.018922	0.0200918	0.0238175	0.0277189	0.0323495	0.0337858	0.0344309	0.0354582	0.0357884	0.0360663	0.0352192	0.0345257	0.0329621	0.0309172	0.0275857	0.0255975	0.0776474	0.0505886	0.0291071	0.0150666	0.00536312	0.00315927	0.00163826	0.000845648	0.000387256	0.000156066	8.99828e-05	7.38778e-05	6.72828e-05	6.06575e-05	4.59195e-05	4.95106e-05	4.29701e-05	4.44386e-05	2.67978e-05	3.04826e-05	4.9786e-05	4.99437e-05	4.63338e-05	4.13703e-05	4.34803e-05	4.81572e-05	4.85074e-05
450	0.0189465	0.0190957	0.0190353	0.0194828	0.019746	0.0197132	0.0193885	0.0205224	0.0242439	0.0282271	0.0328176	0.0342296	0.0349034	0.0358875	0.036248	0.036455	0.035581	0.0349281	0.0334133	0.031318	0.027933	0.0259865	0.0787334	0.0514549	0.0296812	0.015374	0.00543937	0.00320382	0.00166669	0.000852715	0.000398047	0.00016179	9.61898e-05	8.75185e-05	6.67301e-05	6.74736e-05	4.55423e-05	5.64506e-05	3.50669e-05	3.62653e-05	2.65777e-05	3.86261e-05	4.9377e-05	4.95335e-05	3.7812e-05	4.90088e-05	5.15085e-05	4.77617e-05	4.81089e-05
451	0.0193429	0.0194884	0.0194328	0.0198775	0.0201719	0.0200645	0.0197392	0.0208692	0.0246345	0.0285991	0.0332408	0.0347066	0.0352765	0.0362848	0.036642	0.0368789	0.0360114	0.035332	0.033798	0.0317523	0.0282587	0.02633	0.0799627	0.0522794	0.0302509	0.015631	0.00551552	0.00326191	0.00170842	0.000886874	0.000408707	0.000167428	9.55898e-05	8.71411e-05	6.62115e-05	6.71047e-05	4.51883e-05	4.90924e-05	4.19054e-05	4.33375e-05	4.29812e-05	4.65884e-05	4.89933e-05	4.91485e-05	4.51858e-05	4.87975e-05	5.93621e-05	4.73905e-05	5.52516e-05
452	0.0196372	0.0197817	0.0197233	0.0201691	0.020486	0.0203416	0.020008	0.021138	0.0249522	0.0289045	0.0335777	0.0350643	0.0356147	0.0366193	0.0369725	0.0372553	0.0363954	0.0356885	0.0341491	0.0320975	0.0285497	0.0266292	0.0811179	0.053073	0.030734	0.0158708	0.00558861	0.00331242	0.00173172	0.000903255	0.000416154	0.000172936	9.48118e-05	8.64318e-05	6.86988e-05	6.34914e-05	4.79185e-05	4.45687e-05	4.89687e-05	4.7368e-05	5.59289e-05	5.09212e-05	4.85945e-05	5.2118e-05	5.2802e-05	5.17458e-05	5.30377e-05	4.05066e-05	5.59104e-05
453	0.019802	0.0199495	0.0198787	0.0203306	0.0206565	0.0205266	0.0201722	0.0213068	0.0251748	0.0291258	0.0338022	0.035264	0.0359099	0.036872	0.0372212	0.0375683	0.0367161	0.0359825	0.0344577	0.0323245	0.0287957	0.0268713	0.0821716	0.0538269	0.031103	0.0160895	0.00565768	0.00335258	0.00173039	0.000895462	0.000419374	0.000178274	9.39938e-05	8.56861e-05	7.51418e-05	5.5813e-05	5.47077e-05	4.41841e-05	5.59066e-05	4.69593e-05	6.3853e-05	5.04819e-05	4.81752e-05	5.95022e-05	6.02831e-05	5.90772e-05	2.80563e-05	2.50499e-05	4.78195e-05
454	0.0197505	0.0199067	0.0198339	0.0202997	0.0206242	0.0205074	0.0201922	0.0213634	0.025229	0.0292447	0.0340184	0.0354065	0.0360578	0.0370942	0.0374683	0.0377907	0.0368887	0.0361875	0.0346487	0.0324954	0.0289972	0.0270703	0.0828914	0.0543953	0.031477	0.0162783	0.00570934	0.00337759	0.00174571	0.000899144	0.000428162	0.000177426	9.90218e-05	8.49016e-05	6.91435e-05	5.44835e-05	6.1297e-05	5.00077e-05	4.98393e-05	5.31487e-05	4.23027e-05	5.71355e-05	4.77342e-05	5.98568e-05	5.37408e-05	5.26658e-05	3.92011e-05	4.27918e-05	4.65083e-05
455	0.0196231	0.0197818	0.0197154	0.0201915	0.0205278	0.0204348	0.0201663	0.0213725	0.0252648	0.0293397	0.0342217	0.0356037	0.0362377	0.0373187	0.0376992	0.0380187	0.0370927	0.0364314	0.0348532	0.0327103	0.0292111	0.0272819	0.0837235	0.0549928	0.0318588	0.0164814	0.00575332	0.0034047	0.00176065	0.0009042	0.000433076	0.000178022	0.000102521	8.41137e-05	6.62219e-05	5.39778e-05	6.30621e-05	5.18645e-05	4.45743e-05	5.51221e-05	3.09768e-05	5.9257e-05	4.72912e-05	5.67285e-05	4.80636e-05	4.45478e-05	4.95046e-05	5.71801e-05	4.60766e-05
456	0.0194029	0.0195502	0.0195034	0.0199813	0.0203579	0.0203097	0.0200871	0.0213173	0.0253072	0.0294143	0.0344018	0.035922	0.0365173	0.0375554	0.0378989	0.0382801	0.0373957	0.0367737	0.035114	0.0330251	0.0294602	0.0275294	0.0848586	0.0556936	0.0322546	0.0167202	0.00578676	0.0034397	0.00177066	0.000909033	0.000429033	0.000182996	0.000101564	8.33286e-05	7.24392e-05	5.3474e-05	5.54759e-05	4.4422e-05	4.41582e-05	4.72122e-05	4.70224e-05	5.07537e-05	4.68498e-05	4.85881e-05	4.7615e-05	3.65754e-05	4.90425e-05	5.66463e-05	4.56466e-05
457	0.01908	0.0192369	0.0191884	0.0196877	0.0200776	0.0200982	0.0199124	0.021232	0.0252857	0.0294605	0.0344592	0.0360275	0.0366602	0.0377812	0.0381133	0.0385038	0.0375854	0.0370026	0.0353417	0.0333087	0.0296596	0.027747	0.0857851	0.0563806	0.0326828	0.0169284	0.00583166	0.00345836	0.00177782	0.000912403	0.000424458	0.000177255	0.000100481	8.24399e-05	7.30793e-05	5.29037e-05	5.3438e-05	3.16873e-05	4.36873e-05	4.51803e-05	4.35451e-05	4.85694e-05	3.45496e-05	3.4659e-05	5.31038e-05	4.05003e-05	3.61666e-05	5.0335e-05	3.36623e-05
458	0.0187286	0.0188869	0.0188335	0.019359	0.0197577	0.0198448	0.0197037	0.0211142	0.0252317	0.0294777	0.0344889	0.0360766	0.0367659	0.0379861	0.0383057	0.0386918	0.0377591	0.0371997	0.0355506	0.0335345	0.0298441	0.0279337	0.0865805	0.0570046	0.0330783	0.0171228	0.00587745	0.00347579	0.00178414	0.000913764	0.000421358	0.000168793	9.93723e-05	8.15303e-05	7.2273e-05	5.06627e-05	5.28484e-05	2.60145e-05	3.97838e-05	4.46818e-05	3.89636e-05	4.80335e-05	2.65494e-05	2.66335e-05	5.63896e-05	4.56556e-05	2.7792e-05	4.43391e-05	2.58675e-05
459	0.0183715	0.0184898	0.0184389	0.0189899	0.0194051	0.0195327	0.0194672	0.0209215	0.02513	0.0294292	0.0345318	0.0361225	0.0368669	0.0381363	0.0384201	0.0388019	0.0379738	0.0373897	0.0357285	0.0336096	0.0300222	0.0280504	0.0871436	0.0574484	0.0333495	0.0173	0.00591687	0.00350234	0.0017902	0.000910191	0.000423148	0.000160535	9.82863e-05	8.06392e-05	7.14832e-05	4.34136e-05	5.22708e-05	4.59053e-05	2.55265e-05	4.41935e-05	4.64314e-05	4.75086e-05	4.09242e-05	4.10539e-05	4.83211e-05	4.51566e-05	4.28396e-05	4.38545e-05	3.98732e-05
460	0.0179893	0.0181058	0.0180634	0.0186349	0.0190369	0.0192332	0.0192198	0.0207145	0.0250293	0.0293386	0.0345281	0.0361498	0.0369693	0.0381562	0.0385132	0.0389122	0.0380786	0.0374705	0.0358849	0.0336667	0.030138	0.0281797	0.0878402	0.0579272	0.0336493	0.0174331	0.00595247	0.00352212	0.00179525	0.000901842	0.000420282	0.000161238	9.27961e-05	7.07413e-05	6.61241e-05	4.0932e-05	4.70203e-05	3.74855e-05	2.11258e-05	3.38425e-05	3.73755e-05	3.63812e-05	4.48268e-05	3.48288e-05	3.52859e-05	3.45801e-05	4.16343e-05	4.33603e-05	3.87513e-05
461	0.0176082	0.0177334	0.0177007	0.0182847	0.0186741	0.0189391	0.0189691	0.0205049	0.0249132	0.0292348	0.0344987	0.0361661	0.0370494	0.0381326	0.0385839	0.0390043	0.0381334	0.037502	0.0360139	0.0337275	0.0302279	0.0283049	0.0885605	0.0583969	0.0339567	0.0175526	0.0059838	0.00353864	0.0017997	0.000893424	0.000414467	0.00016274	8.64542e-05	5.91096e-05	5.88733e-05	4.14848e-05	3.88012e-05	2.23768e-05	2.08826e-05	2.15963e-05	2.38508e-05	2.43913e-05	4.43109e-05	2.44753e-05	2.25173e-05	2.43005e-05	3.59624e-05	4.28613e-05	3.23797e-05
462	0.017289	0.0173938	0.0173628	0.0179283	0.0183737	0.0186454	0.0187261	0.020313	0.0247122	0.0291554	0.0344378	0.0361659	0.0370084	0.0381695	0.0385845	0.0389998	0.0381696	0.0375159	0.0360462	0.0338486	0.0303187	0.0283795	0.0891085	0.05874	0.0342399	0.0176978	0.006001	0.00355311	0.00180322	0.000895304	0.000403434	0.000148461	8.54391e-05	5.84156e-05	5.18115e-05	4.74542e-05	2.53022e-05	3.50842e-05	2.06374e-05	2.13427e-05	2.35708e-05	3.15143e-05	4.37906e-05	3.83745e-05	2.22529e-05	3.81004e-05	4.2942e-05	4.2358e-05	3.19995e-05
463	0.0170018	0.0170975	0.0170678	0.017628	0.0181159	0.0184003	0.0185243	0.0201473	0.0245892	0.0290913	0.0344019	0.0361704	0.0370092	0.0381912	0.038607	0.0390355	0.0382272	0.0375884	0.0360826	0.033936	0.0303962	0.0284785	0.0896108	0.0591359	0.0344823	0.0178331	0.00601556	0.00355842	0.00179856	0.000893081	0.000396211	0.000145621	8.07216e-05	5.77153e-05	4.48886e-05	4.16052e-05	2.3881e-05	3.18689e-05	2.039e-05	2.52383e-05	3.24579e-05	3.40029e-05	3.90066e-05	2.63127e-05	2.19861e-05	3.46088e-05	3.6374e-05	3.77305e-05	2.74662e-05
464	0.0167369	0.0168325	0.0168037	0.0173682	0.0178852	0.018189	0.0183494	0.0199989	0.0245095	0.029035	0.0343758	0.0361747	0.0370268	0.0382004	0.0386379	0.039093	0.0382929	0.0376879	0.0361224	0.034001	0.0304645	0.0285878	0.0900767	0.0595585	0.0346971	0.0179614	0.00602861	0.00355938	0.00179054	0.000888747	0.000392243	0.000149095	7.45437e-05	5.74447e-05	3.85072e-05	3.01538e-05	2.91192e-05	2.04874e-05	2.01423e-05	3.07743e-05	4.60106e-05	3.30828e-05	3.25391e-05	1.94198e-06	2.2211e-05	2.03206e-05	2.33835e-05	3.05383e-05	2.17643e-05
465	0.0165024	0.0166217	0.0165935	0.0171779	0.0176596	0.0180188	0.018187	0.0198628	0.0243594	0.0289547	0.0342723	0.0361377	0.0369213	0.0381688	0.0386006	0.0391086	0.0382888	0.0376621	0.036174	0.0340488	0.0305235	0.0286308	0.0904411	0.0598964	0.0348851	0.0180788	0.00604341	0.00357833	0.00180553	0.000890425	0.000399606	0.00014142	7.95917e-05	6.28407e-05	3.80636e-05	4.22462e-05	2.2501e-05	3.27463e-05	1.99103e-05	2.37799e-05	4.54805e-05	2.55638e-05	3.8976e-05	2.9253e-05	2.88781e-05	6.51742e-06	3.73753e-05	2.35976e-05	3.47872e-05
466	0.0162992	0.016416	0.0163881	0.0169832	0.0174453	0.0178383	0.0180394	0.0197321	0.024254	0.0288827	0.0342255	0.0361298	0.0369216	0.0381652	0.0386213	0.0391056	0.0383122	0.0376947	0.0362379	0.034095	0.030567	0.0286698	0.0909212	0.0602169	0.0351248	0.0181928	0.00606132	0.00358903	0.0018071	0.000891654	0.000400491	0.000143077	7.83906e-05	6.4968e-05	3.76107e-05	4.4428e-05	1.92515e-05	3.5053e-05	1.96734e-05	2.03457e-05	4.11438e-05	2.18719e-05	3.82193e-05	3.83403e-05	3.18202e-05	7.02348e-06	4.36989e-05	2.36002e-05	3.72377e-05
467	0.016124	0.0162147	0.0161872	0.0167846	0.017241	0.0176486	0.0179052	0.0196064	0.0241886	0.028818	0.0342293	0.036148	0.0370163	0.0381868	0.038694	0.039086	0.0383602	0.0377795	0.0363129	0.0341397	0.0305968	0.0287051	0.0915047	0.0605218	0.0354107	0.0183037	0.00608203	0.00359237	0.00179666	0.000892482	0.00039558	0.000153082	7.15995e-05	6.41714e-05	3.71495e-05	3.77443e-05	1.90155e-05	2.8457e-05	1.94322e-05	2.00962e-05	3.34017e-05	2.16037e-05	3.10275e-05	3.11258e-05	3.143e-05	2.03298e-05	4.31631e-05	2.98139e-05	3.02307e-05
468	0.0159523	0.0160337	0.0160381	0.0166168	0.0170958	0.0175179	0.0177908	0.0195361	0.0241471	0.0288019	0.0342992	0.0362046	0.037064	0.0382473	0.038721	0.03919	0.0383909	0.0378179	0.036369	0.0342491	0.0306722	0.028804	0.0920358	0.061023	0.035632	0.0184165	0.00610392	0.00360809	0.00180406	0.000899214	0.000407877	0.000140172	6.50734e-05	5.19298e-05	3.67165e-05	4.31124e-05	2.4754e-05	3.39591e-05	3.13873e-05	7.26405e-06	3.98598e-05	7.80895e-06	2.41024e-05	2.41787e-05	2.4496e-05	7.42235e-06	3.58954e-05	2.33139e-05	2.97795e-05
469	0.0157955	0.0158788	0.0158905	0.0164577	0.0169636	0.0174001	0.0176885	0.0194792	0.024121	0.0288292	0.0343726	0.0362733	0.0371473	0.0383695	0.0388088	0.0393319	0.0384827	0.0379167	0.0364608	0.0343819	0.0307821	0.0289287	0.0926696	0.0615127	0.035919	0.0185515	0.00612253	0.00361997	0.00180725	0.000903744	0.00041043	0.000132149	6.36211e-05	4.98697e-05	3.37307e-05	4.59906e-05	2.524e-05	3.4337e-05	3.52877e-05	1.11311e-05	3.10836e-05	8.97453e-06	2.30015e-05	2.30744e-05	2.33772e-05	8.53023e-06	3.16345e-05	1.94876e-05	3.22254e-05
470	0.0156576	0.0157564	0.0157436	0.0163088	0.0168465	0.0172974	0.017601	0.0194382	0.0241137	0.0289105	0.034449	0.0363564	0.0372764	0.0385685	0.0389744	0.0395195	0.038652	0.0380927	0.036598	0.0345427	0.0309346	0.0290844	0.093434	0.0619842	0.0362903	0.0187147	0.00613698	0.00362675	0.00180479	0.000905382	0.000400366	0.000130729	6.85615e-05	6.0869e-05	2.75254e-05	4.54966e-05	1.89873e-05	2.80202e-05	2.8796e-05	3.62979e-05	2.82358e-06	2.92655e-05	2.92398e-05	2.93324e-05	2.97173e-05	2.78167e-05	3.12947e-05	1.92783e-05	3.8198e-05
471	0.0155171	0.0155956	0.0155874	0.0161655	0.0167093	0.0171904	0.0175334	0.0194	0.024121	0.0289115	0.0345412	0.0364951	0.0374348	0.0387207	0.0391184	0.0396846	0.0388732	0.0383206	0.036789	0.0347331	0.0311022	0.0292232	0.0942427	0.0624984	0.0366061	0.0188888	0.00616353	0.00364687	0.0018116	0.000906586	0.000400394	0.000134292	6.83723e-05	6.13553e-05	3.69326e-05	3.45659e-05	2.34497e-05	2.18791e-05	2.78691e-05	3.28605e-05	1.84483e-05	1.3026e-05	2.95678e-05	1.24702e-05	1.26338e-05	1.23811e-05	1.30126e-05	2.45924e-05	3.84112e-05
472	0.0153894	0.0154496	0.0154463	0.0160373	0.016578	0.0170941	0.0174691	0.0193702	0.0241345	0.0289601	0.034667	0.0366335	0.0376095	0.038891	0.0393026	0.0398707	0.0391033	0.0385476	0.0370081	0.0349384	0.0312819	0.0293959	0.0950846	0.0630797	0.0369382	0.0190557	0.00619552	0.00366574	0.00182006	0.000904169	0.000399734	0.000138416	6.95912e-05	5.6723e-05	4.39294e-05	2.87582e-05	2.49174e-05	1.37795e-05	2.75743e-05	2.85167e-05	2.90827e-05	4.69358e-06	2.25364e-05	6.73996e-06	0	0	0	2.61317e-05	3.36408e-05
473	0.0152853	0.0153378	0.0153341	0.0159347	0.0164613	0.0170178	0.017407	0.0193549	0.0241563	0.0291099	0.0348498	0.0367604	0.0378074	0.0391029	0.0395632	0.0400988	0.0393393	0.0387628	0.0372664	0.0351645	0.0314802	0.0296327	0.0959771	0.0637728	0.0373104	0.0192075	0.00623487	0.00367969	0.00182965	0.000895349	0.000395835	0.000142554	7.43536e-05	4.50089e-05	4.35008e-05	3.42073e-05	1.88867e-05	2.13502e-06	2.73053e-05	2.82385e-05	2.20439e-05	1.77985e-05	3.49181e-06	2.55586e-05	0	0	0	1.98071e-05	2.10852e-05
474	0.015175	0.0152509	0.0152343	0.0158384	0.0163729	0.0169329	0.0173649	0.0193445	0.0242049	0.0291908	0.0350222	0.0369578	0.0380311	0.0393191	0.0398054	0.0403741	0.0395575	0.0390035	0.0375275	0.0354152	0.0317246	0.0298564	0.0968712	0.0644159	0.037657	0.0194124	0.00627921	0.00369418	0.00183067	0.000895755	0.000396512	0.000133419	6.1559e-05	3.80586e-05	3.40211e-05	3.03422e-05	2.22895e-05	9.23465e-06	3.17943e-05	2.79735e-05	9.75658e-06	9.49702e-06	0	1.36377e-05	0	0	1.58101e-05	2.33757e-05	8.83031e-06
475	0.0150681	0.0151618	0.015138	0.0157464	0.0162913	0.0168561	0.0173226	0.0193292	0.0242517	0.0292602	0.0351761	0.0371546	0.0382298	0.0395198	0.0400199	0.0406215	0.0397696	0.0392406	0.0377652	0.0356402	0.0319626	0.0300753	0.0977734	0.0650502	0.038012	0.0196273	0.00631982	0.00371305	0.00183559	0.00089674	0.000396738	0.000122861	5.07593e-05	3.3712e-05	2.56151e-05	2.44318e-05	2.62228e-05	1.43126e-05	3.41519e-05	2.77133e-05	0	3.5088e-06	0	0	0	5.00263e-06	2.45037e-05	2.26423e-05	0
476	0.0149738	0.0150521	0.0150431	0.0156622	0.016211	0.0168061	0.017268	0.0192985	0.0242778	0.0293402	0.0352878	0.0373083	0.0383473	0.0396773	0.0401719	0.0407679	0.0399763	0.0394528	0.0379399	0.0357834	0.0321567	0.0302888	0.098696	0.0656914	0.0384036	0.0198373	0.00634766	0.00374317	0.00185584	0.000893799	0.000393079	0.000116398	5.55751e-05	3.34011e-05	2.53788e-05	1.86423e-05	2.59809e-05	3.00306e-06	2.80934e-05	2.74576e-05	0	1.62471e-05	0	0	0	2.31642e-05	5.14136e-06	4.7508e-06	0
477	0.0148892	0.0149633	0.0149472	0.0155696	0.0161221	0.0167407	0.0172108	0.0192637	0.0242785	0.0293851	0.0353145	0.0374081	0.0384306	0.0397812	0.0403082	0.0409177	0.0401474	0.0395913	0.0380792	0.0359481	0.0322762	0.0304394	0.0994094	0.0661803	0.0387711	0.0200097	0.00637982	0.00376551	0.00186061	0.000894908	0.000389554	0.000125492	5.26641e-05	3.31015e-05	2.51512e-05	2.10156e-05	2.57479e-05	8.07958e-06	2.21605e-05	2.72114e-05	0	1.02705e-05	1.32141e-05	1.3256e-05	0	1.46431e-05	0	1.27818e-05	0
478	0.0148045	0.0148772	0.0148502	0.0154745	0.0160292	0.0166636	0.017145	0.019216	0.0242557	0.029391	0.0353013	0.0374578	0.0384811	0.0398404	0.0403987	0.0410235	0.0402652	0.0396828	0.0381799	0.0360944	0.0323588	0.0305469	0.0999803	0.0665863	0.0390975	0.0201605	0.00641006	0.00378234	0.00186001	0.000897573	0.000386139	0.000135128	4.79902e-05	3.38332e-05	2.7001e-05	2.4218e-05	2.55223e-05	1.48118e-05	1.84706e-05	2.36131e-05	3.7105e-06	0	2.42246e-05	2.43013e-05	0	0	0	2.56547e-05	0
479	0.0147052	0.0147703	0.0147506	0.015382	0.0159323	0.0165617	0.0170476	0.0191205	0.0241727	0.0292871	0.0352507	0.0373806	0.0384463	0.0397944	0.0403223	0.0409419	0.0402154	0.0396887	0.0381734	0.0361312	0.0324004	0.0305704	0.100273	0.0668765	0.0392899	0.0202782	0.0064258	0.00378799	0.00186032	0.000900616	0.000382984	0.000123648	4.75981e-05	3.88318e-05	3.74687e-05	1.86038e-05	2.53137e-05	3.8103e-06	2.39106e-05	6.07443e-06	2.28367e-05	0	6.23171e-06	6.25146e-06	0	0	0	1.97075e-05	0
480	0.0145834	0.0146548	0.0146331	0.0152507	0.0158187	0.0164379	0.0169176	0.0189914	0.0240308	0.0291251	0.035079	0.037179	0.0382542	0.0396249	0.0401726	0.0407548	0.0400426	0.0395541	0.0380417	0.0360076	0.0323178	0.0305125	0.100263	0.0669604	0.0393665	0.0203348	0.00642482	0.00379241	0.00185505	0.000890747	0.000383443	0.000119112	4.724e-05	4.03731e-05	3.05509e-05	2.3575e-05	2.51233e-05	7.02456e-06	1.48452e-05	0	1.69553e-05	1.20387e-05	0	0	7.78418e-06	0	8.01755e-06	1.01566e-05	1.11936e-05
481	0.0144517	0.0145351	0.014509	0.015104	0.015694	0.0163031	0.0167738	0.0188451	0.023857	0.0289294	0.0348421	0.0369157	0.0379832	0.0393858	0.0399684	0.0405131	0.0398004	0.0393378	0.0378421	0.0357977	0.0321663	0.0304043	0.100093	0.0669284	0.0393831	0.0203592	0.00641466	0.00379541	0.0018479	0.000875763	0.000385215	0.00011825	4.68983e-05	4.00811e-05	1.80233e-05	3.17196e-05	2.43339e-05	1.71386e-05	0	0	0	2.83365e-05	1.97669e-06	0	1.69829e-05	0	1.74921e-05	1.91203e-06	2.63472e-05
482	0.0143354	0.0144181	0.0144065	0.0149983	0.0155506	0.0161716	0.0166554	0.0187028	0.0236769	0.028711	0.0345956	0.0366867	0.0377461	0.0391132	0.0396418	0.0402815	0.0395247	0.0390656	0.037631	0.0355773	0.0319898	0.0302415	0.0999341	0.0668447	0.0394094	0.0203855	0.00640207	0.00379226	0.0018491	0.00087422	0.000382306	0.000117357	4.65442e-05	3.97784e-05	3.35544e-05	2.08944e-05	1.88038e-05	2.23255e-05	0	0	0	2.81225e-05	1.93512e-05	0	5.07238e-06	0	5.22446e-06	1.87181e-05	2.61483e-05
483	0.0142506	0.0143167	0.0143192	0.0149051	0.015458	0.0160628	0.0165454	0.0185589	0.0235161	0.0285366	0.0343847	0.0364791	0.0375448	0.038863	0.0394086	0.0400859	0.0393276	0.0388579	0.0374695	0.0354347	0.0318761	0.0301411	0.0998814	0.0669137	0.0394734	0.0204411	0.00639913	0.00378961	0.00184765	0.000878556	0.000379481	0.000125118	5.19035e-05	4.2409e-05	4.00014e-05	1.92192e-05	1.03139e-05	2.44323e-05	9.29882e-06	0	0	2.44687e-05	2.66392e-05	9.89687e-06	6.6845e-06	9.82618e-06	0	1.62249e-05	2.5955e-05
484	0.0141889	0.0142279	0.0142437	0.0148219	0.0154024	0.0159713	0.0164426	0.0184162	0.0233719	0.0283954	0.0342037	0.0362899	0.0373699	0.0386334	0.039247	0.0399169	0.0391905	0.0387014	0.037348	0.0353522	0.0318094	0.0300877	0.0999128	0.067094	0.0395671	0.020518	0.00640328	0.00378774	0.00184425	0.000886744	0.000376898	0.000138773	6.09822e-05	4.72127e-05	3.93559e-05	2.4328e-05	3.63551e-07	2.37126e-05	2.49265e-05	0	4.24324e-07	1.80617e-05	2.58546e-05	2.59365e-05	1.79185e-05	2.63401e-05	6.18916e-07	5.71901e-07	2.51905e-05
485	0.0141213	0.0141746	0.0141828	0.0147549	0.0153234	0.0158968	0.016373	0.0183417	0.0232884	0.0282699	0.0341203	0.0361679	0.037192	0.0385199	0.0391533	0.039746	0.0390972	0.0386359	0.0373163	0.0353345	0.0317583	0.0300489	0.100091	0.0672211	0.0397045	0.0205798	0.00640539	0.00379726	0.00184176	0.000880791	0.000379314	0.000137842	5.56551e-05	5.19392e-05	2.88727e-05	2.93431e-05	1.08226e-05	7.94943e-06	2.47592e-05	0	1.26317e-05	6.055e-06	8.66749e-06	8.69495e-06	1.77982e-05	2.61633e-05	1.84246e-05	1.7025e-05	8.44489e-06
486	0.0140707	0.0141381	0.0141354	0.0147107	0.0152716	0.0158418	0.0163191	0.01829	0.0232096	0.0281816	0.0340282	0.0360863	0.0370674	0.0384238	0.0390534	0.0396412	0.0390215	0.0385995	0.037277	0.0352961	0.0317453	0.0300473	0.10031	0.0673894	0.0398717	0.0206729	0.00641267	0.00380831	0.00184493	0.000875269	0.00038187	0.000134541	5.76484e-05	5.41669e-05	2.85385e-05	2.92368e-05	1.09116e-05	5.11044e-06	2.46039e-05	0	1.27356e-05	8.75829e-06	0	0	1.76866e-05	2.59993e-05	2.73254e-05	1.7165e-05	5.42896e-06
487	0.0140372	0.0141188	0.0141017	0.0146899	0.0152476	0.0158067	0.016281	0.0182618	0.0231356	0.0281312	0.0339274	0.0360459	0.036997	0.0383455	0.0389471	0.0396037	0.0389637	0.0385925	0.0372298	0.0352365	0.0317709	0.0300836	0.100572	0.0675993	0.0400693	0.0207979	0.00642522	0.00382092	0.00185386	0.000870185	0.000384568	0.00012883	6.70891e-05	5.38522e-05	3.85295e-05	2.39201e-05	4.50458e-07	1.54201e-05	2.4461e-05	0	5.25759e-07	2.64269e-05	0	0	1.75839e-05	2.58483e-05	2.71666e-05	7.08615e-07	1.63811e-05
488	0.0140677	0.0141376	0.014132	0.0147132	0.0152679	0.0158163	0.0162875	0.0182777	0.0231862	0.028231	0.0340222	0.0360928	0.0371058	0.0384232	0.0390882	0.039744	0.0391069	0.0387176	0.0373615	0.0353568	0.0318835	0.0302227	0.101264	0.0681845	0.0404205	0.0209732	0.00646497	0.0038422	0.0018624	0.000874398	0.00038717	0.000132522	5.78719e-05	4.40554e-05	3.39383e-05	2.8425e-05	0	2.06634e-05	2.43173e-05	0	1.14761e-05	2.70348e-05	1.59906e-05	0	2.28979e-05	2.56964e-05	2.14274e-05	1.54675e-05	6.37134e-06
489	0.0141279	0.0141882	0.0141865	0.0147695	0.0153247	0.0158728	0.0163443	0.0183412	0.0232894	0.0283722	0.0341955	0.0362639	0.0373128	0.0386286	0.039321	0.0399731	0.03933	0.0389292	0.0375817	0.0355951	0.0321021	0.0304549	0.102176	0.0688826	0.0408712	0.021204	0.00651997	0.00387715	0.0018775	0.000883321	0.000391889	0.000136652	5.59218e-05	3.80275e-05	3.29037e-05	3.12361e-05	4.26559e-06	2.56516e-05	2.41823e-05	6.76206e-06	2.09023e-05	2.44616e-05	2.56563e-05	6.95912e-06	2.37251e-05	2.32506e-05	1.30635e-05	2.48169e-05	0
490	0.0142254	0.0142807	0.0142705	0.0148689	0.0154295	0.0159918	0.0164682	0.0184683	0.0234577	0.0285619	0.0344657	0.036602	0.0376454	0.0390016	0.0396658	0.0403145	0.0396513	0.0392531	0.0379135	0.035986	0.0324627	0.03081	0.103367	0.0697143	0.0414506	0.021509	0.00659448	0.00393057	0.00190175	0.00089821	0.000399558	0.000140802	6.52449e-05	3.78341e-05	3.77274e-05	3.10772e-05	1.44629e-05	3.06019e-05	2.40593e-05	2.29275e-05	2.67596e-05	1.85322e-05	2.55257e-05	2.35956e-05	1.79742e-05	1.76147e-05	1.39897e-06	2.46907e-05	0
491	0.0143211	0.0143775	0.0143648	0.0149727	0.0155319	0.0160945	0.0165691	0.0186007	0.0236328	0.0287877	0.0347455	0.0368668	0.0379466	0.0393226	0.03998	0.0406876	0.040025	0.0396292	0.0382763	0.0363024	0.0327757	0.0311307	0.104627	0.0706321	0.0419403	0.0217982	0.00666627	0.00397204	0.00191377	0.000900573	0.000403068	0.000144952	6.60939e-05	4.62508e-05	3.37978e-05	2.65206e-05	2.00785e-05	2.6638e-05	2.85008e-05	2.47654e-05	1.17475e-05	7.62334e-06	1.09125e-05	2.54871e-05	2.21247e-05	2.16821e-05	1.51725e-05	2.45755e-05	0
492	0.0144066	0.0144645	0.014455	0.0150699	0.0156216	0.0161881	0.0166603	0.0187156	0.0237822	0.0289819	0.0349819	0.0371127	0.0382029	0.0396045	0.0402583	0.0410014	0.0403418	0.0399402	0.0386025	0.0365752	0.033047	0.0314106	0.105762	0.0714349	0.0424058	0.0220667	0.00673043	0.00401018	0.0019233	0.000906522	0.000406175	0.000145881	6.41976e-05	5.08387e-05	3.03932e-05	2.65152e-05	2.50594e-05	2.14906e-05	2.47503e-05	2.46621e-05	6.03543e-06	0	3.73762e-06	2.35061e-05	2.00159e-05	2.51995e-05	2.64848e-05	2.44729e-05	0
493	0.0144725	0.0145318	0.0145345	0.0151531	0.0156876	0.0162686	0.0167388	0.0187955	0.0238804	0.0291056	0.0351322	0.0373415	0.0383811	0.0398247	0.0404757	0.0411929	0.0405357	0.0401123	0.0388501	0.0367834	0.033251	0.0316212	0.10664	0.0719939	0.0428482	0.0222992	0.0067806	0.00404503	0.00193123	0.000922654	0.000409599	0.000140615	5.92426e-05	4.58066e-05	3.02925e-05	3.64149e-05	3.00205e-05	1.64036e-05	4.04946e-06	2.45804e-05	2.36776e-05	0	1.46631e-05	1.79419e-05	3.27484e-06	2.5116e-05	2.63971e-05	2.43918e-05	0
494	0.0145053	0.0145708	0.0145644	0.0151918	0.0157214	0.016285	0.0167532	0.0188216	0.0239207	0.0291537	0.0351917	0.0374031	0.0384483	0.0398769	0.0405252	0.0412725	0.0406366	0.0402104	0.0388922	0.0368995	0.0333769	0.0317291	0.107139	0.0724125	0.0431583	0.0224392	0.00679668	0.00405484	0.00194211	0.000915336	0.000412826	0.000142979	5.80952e-05	4.85708e-05	3.01802e-05	3.82342e-05	2.68665e-05	1.93685e-05	1.23544e-05	2.44893e-05	1.29354e-05	1.3735e-05	2.11181e-05	1.6802e-05	8.88101e-06	2.06713e-05	3.08729e-05	2.85277e-05	8.51386e-06
495	0.0145278	0.0145989	0.0145837	0.0152104	0.0157423	0.0162871	0.0167493	0.0188235	0.0239396	0.0291683	0.0352203	0.0374119	0.0384768	0.0398832	0.0405475	0.0413016	0.0406851	0.0402668	0.0388913	0.0369745	0.0334536	0.0317893	0.107514	0.0727577	0.0433916	0.0225461	0.00680293	0.00405867	0.00194929	0.000908973	0.000414877	0.000144712	6.03989e-05	5.06678e-05	3.26783e-05	3.81018e-05	2.17598e-05	2.42869e-05	2.22366e-05	2.44045e-05	3.10979e-06	2.62351e-05	2.50364e-05	1.81927e-05	1.40276e-05	1.66242e-05	3.19203e-05	3.08926e-05	1.90768e-05
496	0.0145442	0.0146158	0.0146068	0.0152031	0.0157493	0.016293	0.0167383	0.0187949	0.0239377	0.0291415	0.0352247	0.0373875	0.0384728	0.0398756	0.0406076	0.0412672	0.0406522	0.0402582	0.0389096	0.0369979	0.033447	0.0317872	0.107801	0.0729948	0.0435023	0.0226239	0.00680494	0.00406275	0.00194439	0.000920896	0.000413833	0.000139611	6.96384e-05	4.57245e-05	4.23538e-05	3.80059e-05	1.67104e-05	2.91924e-05	1.70766e-05	2.43431e-05	1.4761e-05	2.61691e-05	2.49734e-05	2.35793e-05	2.98507e-06	1.65824e-05	2.05027e-05	2.55769e-05	2.9581e-05
497	0.0145364	0.0146034	0.0145959	0.0151908	0.0157341	0.016265	0.0166992	0.0187397	0.0238685	0.0290826	0.0351498	0.0373	0.0384054	0.0398042	0.0405192	0.0411518	0.0405723	0.0402026	0.0388642	0.0369412	0.0333954	0.0317405	0.107829	0.0730153	0.0435179	0.0226367	0.00678036	0.00405507	0.00193544	0.000915243	0.000412657	0.000141372	7.53891e-05	4.42922e-05	4.48721e-05	3.07184e-05	2.25642e-05	1.603e-05	1.56478e-05	2.42739e-05	2.21041e-05	2.19752e-05	2.49024e-05	2.49813e-05	7.99103e-06	2.43664e-05	9.148e-06	1.26796e-05	2.46897e-05
498	0.014519	0.0145807	0.014573	0.0151755	0.0157096	0.0162266	0.0166533	0.0186771	0.0237796	0.0290091	0.0350412	0.037193	0.0383007	0.0396912	0.0403758	0.04102	0.0404705	0.0401116	0.0387858	0.0368405	0.0333196	0.0316723	0.107746	0.0729513	0.043492	0.0226216	0.00674558	0.00403936	0.00192451	0.000904197	0.000411522	0.0001457	7.71646e-05	4.6012e-05	4.56816e-05	2.26762e-05	3.05403e-05	1.89929e-06	1.56048e-05	2.31978e-05	2.78488e-05	1.84336e-05	2.37985e-05	2.38739e-05	1.47217e-05	3.29795e-05	3.25166e-06	2.0031e-06	1.61307e-05
499	0.0144989	0.0145605	0.0145528	0.0151552	0.0156807	0.0161967	0.0166226	0.0186241	0.0237127	0.0289249	0.0349152	0.0371015	0.0381381	0.039503	0.0402326	0.0409445	0.04035	0.0399457	0.0386683	0.0366802	0.0332121	0.0315831	0.107598	0.0728693	0.0434392	0.0225912	0.00670943	0.00400827	0.0019116	0.000897832	0.000410765	0.000150133	6.77e-05	5.54884e-05	5.04407e-05	2.26345e-05	3.04841e-05	1.17561e-05	1.55761e-05	1.79153e-05	3.35844e-05	2.40326e-05	1.83792e-05	1.84374e-05	3.768e-06	3.29188e-05	2.01269e-05	1.23987e-05	1.61011e-05
500	0.014491	0.0145528	0.0145492	0.0151389	0.0156659	0.016171	0.016576	0.018576	0.0236822	0.0288481	0.0348587	0.0370347	0.0380307	0.0394459	0.0401299	0.0408645	0.0402551	0.0398505	0.0385608	0.0366052	0.0331334	0.0315324	0.107544	0.0728568	0.0434332	0.0225809	0.00668128	0.00398447	0.00189921	0.000888633	0.000400909	0.000151513	7.04832e-05	5.86921e-05	5.2028e-05	3.22343e-05	3.36801e-05	1.51323e-05	2.21823e-05	1.95116e-05	3.17367e-05	2.59338e-05	2.00168e-05	1.65515e-05	1.07251e-05	2.58595e-05	2.59072e-05	1.59594e-05	1.60755e-05
501	0.0144914	0.0145525	0.0145538	0.0151283	0.0156595	0.0161504	0.0165286	0.0185361	0.0236683	0.0287847	0.0348374	0.0369805	0.0379631	0.0394464	0.0400622	0.040793	0.0401817	0.0397952	0.0384667	0.0365748	0.0330794	0.0315078	0.107569	0.0728919	0.0434644	0.0225856	0.00665835	0.00396646	0.00188833	0.000879133	0.000389104	0.000151863	7.85807e-05	5.91798e-05	5.08027e-05	4.455e-05	3.68114e-05	1.62851e-05	3.10595e-05	2.47145e-05	2.59167e-05	2.58978e-05	2.47145e-05	1.71705e-05	2.51181e-05	1.64105e-05	2.58712e-05	1.71752e-05	1.66766e-05
502	0.0145048	0.0145597	0.0145541	0.0151457	0.0156611	0.0161517	0.0165372	0.0185383	0.023636	0.0287901	0.0348068	0.0369251	0.0379757	0.0393659	0.0400958	0.040803	0.0401694	0.0397603	0.038433	0.0365427	0.0330964	0.0315264	0.107825	0.0730098	0.0435893	0.0226212	0.00664304	0.00396298	0.00188668	0.000878361	0.000398106	0.000156414	7.85117e-05	6.38914e-05	4.11062e-05	3.96198e-05	2.68981e-05	2.60963e-05	3.10322e-05	2.99141e-05	2.01276e-05	2.58751e-05	2.46928e-05	2.25289e-05	2.50961e-05	1.63961e-05	2.58485e-05	2.75227e-05	2.18809e-05
503	0.0145324	0.0145926	0.0145801	0.0151788	0.0156877	0.0161737	0.0165576	0.0185434	0.0236479	0.0288353	0.0348454	0.0369665	0.038032	0.03941	0.0401472	0.0408579	0.0402284	0.0397966	0.0384968	0.0366075	0.033155	0.031568	0.108246	0.073251	0.0437495	0.0227121	0.00664174	0.00396677	0.00188586	0.000877981	0.000399107	0.000152837	8.11864e-05	6.30727e-05	3.98769e-05	3.47104e-05	2.85273e-05	2.73182e-05	2.51305e-05	2.59893e-05	2.10765e-05	2.25907e-05	1.53112e-05	2.78938e-05	1.55613e-05	2.26113e-05	2.58373e-05	3.18328e-05	2.70916e-05
504	0.0145711	0.0146444	0.0146251	0.0152242	0.0157328	0.0162116	0.0165881	0.0185546	0.0236926	0.0289097	0.0349344	0.037076	0.0381216	0.0395431	0.0402146	0.040947	0.0403416	0.0398893	0.0386324	0.0367404	0.0332471	0.0316327	0.108791	0.0735921	0.0439424	0.0228443	0.00665174	0.00397607	0.00188592	0.000878126	0.000394842	0.000144339	8.51661e-05	5.87537e-05	4.44713e-05	3.00475e-05	3.79387e-05	2.24034e-05	1.59848e-05	1.65311e-05	2.68407e-05	1.67111e-05	1.01156e-06	3.30109e-05	1.02808e-06	3.27751e-05	2.58351e-05	3.15855e-05	3.15687e-05
505	0.0146302	0.0147043	0.0146844	0.0152926	0.0157938	0.0162732	0.0166497	0.0186466	0.0237614	0.029	0.0350426	0.037162	0.0382541	0.0396762	0.0403477	0.0410805	0.0405208	0.0400913	0.0388113	0.0368496	0.033416	0.0318324	0.109443	0.0741719	0.0442892	0.0230101	0.00668796	0.00399206	0.00189146	0.00088322	0.000399699	0.000153781	7.59096e-05	6.35475e-05	4.44919e-05	3.00614e-05	3.79562e-05	1.74978e-05	2.60962e-05	2.6988e-05	3.26232e-05	5.48564e-06	2.24518e-05	3.30261e-05	2.28185e-05	3.27902e-05	2.5847e-05	2.64154e-05	2.11387e-05
506	0.0146834	0.0147581	0.0147411	0.0153508	0.0158484	0.0163321	0.0167005	0.0187119	0.0238321	0.0290862	0.035152	0.0372798	0.0383825	0.0398046	0.040476	0.0412322	0.0406598	0.0402534	0.0389506	0.0369907	0.0335633	0.032011	0.110075	0.0747079	0.0446455	0.0231949	0.006719	0.00401123	0.00189861	0.00088795	0.00040678	0.000155971	7.37495e-05	6.58786e-05	4.44941e-05	3.00628e-05	3.29041e-05	1.76107e-05	3.1032e-05	2.94219e-05	2.36451e-05	1.14838e-05	2.74439e-05	3.02793e-05	3.34612e-05	3.27919e-05	2.87163e-05	2.38848e-05	2.40471e-05
507	0.0147308	0.0148061	0.0147951	0.0153993	0.0158968	0.0163883	0.016741	0.0187518	0.0239049	0.0291685	0.0352627	0.0374278	0.0385072	0.0399287	0.0405996	0.0414014	0.0407604	0.0403772	0.0390522	0.0371625	0.03369	0.0321697	0.110689	0.075202	0.045011	0.0233977	0.0067451	0.00403344	0.0019073	0.000892333	0.000415989	0.000151231	7.83713e-05	6.58559e-05	4.44788e-05	3.00525e-05	2.3007e-05	2.25199e-05	3.10213e-05	2.41879e-05	5.60076e-07	3.39428e-05	1.67162e-05	2.48928e-05	3.34497e-05	3.27806e-05	3.43164e-05	2.38766e-05	3.97034e-05
508	0.0147578	0.014827	0.0148288	0.0154299	0.0159277	0.0163895	0.0167496	0.0187613	0.0239062	0.0291987	0.0352664	0.0374259	0.0385052	0.0399722	0.0406433	0.0414466	0.0408261	0.0404209	0.0391173	0.0372735	0.0337983	0.0322784	0.111293	0.0756033	0.0453324	0.0235757	0.00678577	0.00405883	0.00192662	0.000892843	0.000416401	0.000151184	8.30565e-05	6.12317e-05	5.39274e-05	3.00659e-05	2.27772e-05	1.785e-05	2.61031e-05	2.91724e-05	1.68992e-05	2.90201e-05	2.69287e-05	2.47733e-05	3.34646e-05	2.23717e-05	2.35127e-05	2.89486e-05	4.01014e-05
509	0.0147698	0.0148324	0.0148387	0.015436	0.0159307	0.0163823	0.0167402	0.018745	0.0238746	0.029179	0.0352268	0.0373768	0.0384466	0.0399403	0.0406222	0.0414158	0.0408179	0.0404299	0.0391383	0.0373191	0.033845	0.0323378	0.111631	0.0759026	0.0455777	0.0237137	0.00681144	0.00408095	0.00193628	0.000893429	0.000416674	0.000149215	8.16114e-05	5.86031e-05	5.93704e-05	3.22453e-05	2.27921e-05	2.1617e-05	2.10623e-05	2.75059e-05	2.40561e-05	2.34161e-05	3.05832e-05	2.95348e-05	2.8679e-05	1.8764e-05	1.72452e-05	2.95827e-05	2.86057e-05
510	0.0147634	0.0148191	0.0148192	0.0154115	0.0158988	0.0163661	0.0167089	0.0186969	0.0238034	0.0290974	0.0351355	0.0372723	0.0383202	0.0398153	0.040521	0.0412925	0.0407168	0.0403973	0.0391044	0.0372834	0.0338139	0.032336	0.111631	0.0760751	0.0457277	0.0238018	0.00681757	0.0040988	0.00193334	0.000894234	0.000417049	0.000144654	7.2374e-05	5.86558e-05	5.94238e-05	3.71765e-05	2.28126e-05	3.64082e-05	1.6021e-05	1.70643e-05	1.82982e-05	1.78114e-05	2.52421e-05	4.03328e-05	1.7792e-05	2.41282e-05	1.72608e-05	2.44163e-05	2.47744e-06
511	0.0147134	0.0147737	0.0147679	0.0153625	0.0158357	0.0162836	0.0166259	0.0185939	0.0236747	0.0288954	0.0349283	0.0370675	0.0380941	0.0396126	0.0402803	0.0410301	0.040518	0.0401835	0.0389088	0.0370633	0.0336941	0.0322161	0.111479	0.0760401	0.0457364	0.0238459	0.00681116	0.00409378	0.00192747	0.000891388	0.000417711	0.000157228	7.58327e-05	6.30842e-05	6.39102e-05	3.32492e-05	2.28488e-05	2.89253e-05	1.55664e-05	2.56021e-05	2.82748e-05	1.73059e-05	1.98979e-05	2.67477e-05	1.67849e-05	2.95292e-05	1.72882e-05	2.86778e-05	9.49942e-06
512	0.0146461	0.0147119	0.0147028	0.015296	0.0157601	0.0161907	0.0165309	0.0184775	0.0235302	0.0286852	0.0346903	0.0368077	0.0378386	0.0393401	0.0400062	0.0407683	0.0402731	0.0399317	0.0386774	0.0368309	0.033535	0.0320709	0.111195	0.0759226	0.0456881	0.0238556	0.00679435	0.00408268	0.00191947	0.000888124	0.000418389	0.000166373	8.23612e-05	6.61999e-05	6.70666e-05	3.5686e-05	2.2886e-05	2.64245e-05	1.7476e-05	3.2249e-05	3.34634e-05	2.15239e-05	2.05404e-05	1.86e-05	2.08759e-05	3.09606e-05	1.9409e-05	2.81341e-05	2.00129e-05
513	0.0145569	0.0146281	0.0146201	0.0152041	0.0156688	0.0160915	0.016425	0.0183478	0.0233693	0.0284824	0.0344203	0.0364722	0.0375512	0.0389628	0.0396998	0.0405324	0.039967	0.0396478	0.038414	0.0366101	0.0333248	0.0319039	0.110713	0.0757017	0.0455681	0.0238149	0.00676212	0.00406535	0.00190837	0.000884799	0.000419046	0.000166635	9.18483e-05	6.63038e-05	6.71719e-05	5.05228e-05	2.29219e-05	3.63635e-05	2.25892e-05	3.22996e-05	2.77074e-05	3.28659e-05	3.13641e-05	2.4042e-05	3.18764e-05	2.5635e-05	2.50878e-05	1.77398e-05	3.05586e-05
514	0.0145037	0.0145751	0.0145679	0.0151468	0.0156059	0.0160213	0.0163349	0.0182443	0.0232314	0.0283218	0.0341957	0.036254	0.0373043	0.0387428	0.039474	0.0402618	0.0397416	0.0394058	0.0382501	0.0364494	0.0331596	0.0317684	0.110381	0.0754815	0.0455211	0.023854	0.00674181	0.00405835	0.00190627	0.000885952	0.00041996	0.000159079	9.35884e-05	6.64485e-05	6.73184e-05	4.47966e-05	2.29719e-05	3.80714e-05	2.34753e-05	2.79567e-05	2.6812e-05	3.47983e-05	3.32083e-05	2.49851e-05	2.45475e-05	2.93162e-05	2.13323e-05	2.91995e-05	3.23554e-05
515	0.0144651	0.0145317	0.0145253	0.0150958	0.0155551	0.0159631	0.0162567	0.0181593	0.0231148	0.0281823	0.0340207	0.0360785	0.0371129	0.0385662	0.0392763	0.0400244	0.0395513	0.0392264	0.0381114	0.036313	0.03303	0.0316613	0.110165	0.0753459	0.0455118	0.0238946	0.00672504	0.00405181	0.00190302	0.000886531	0.000419486	0.000157117	9.52203e-05	6.65993e-05	6.59965e-05	3.94844e-05	2.45338e-05	3.66565e-05	2.35286e-05	2.75238e-05	2.8635e-05	3.14467e-05	3.32836e-05	2.8326e-05	2.02409e-05	3.15203e-05	1.91342e-05	3.86601e-05	3.08339e-05
516	0.0144438	0.0144964	0.0144907	0.0150435	0.0155192	0.0159198	0.0161987	0.0181053	0.0230367	0.0280728	0.03394	0.0359482	0.0370315	0.0384183	0.0391071	0.0398801	0.0394059	0.0391731	0.0379854	0.036206	0.0329626	0.0316059	0.110154	0.0754063	0.0455568	0.0239022	0.00671104	0.0040416	0.001893	0.00088373	0.00041567	0.000171721	0.000100142	6.67459e-05	6.12458e-05	4.45333e-05	2.95999e-05	3.17532e-05	2.35804e-05	3.81784e-05	3.4548e-05	2.01272e-05	3.33569e-05	3.92911e-05	3.13313e-05	2.61772e-05	2.48648e-05	3.34888e-05	2.56072e-05
517	0.0144222	0.0144815	0.0144762	0.015044	0.0154945	0.0158879	0.0161822	0.0180718	0.0229933	0.0280204	0.0338946	0.0358836	0.0369447	0.0383726	0.0390401	0.0398206	0.0393271	0.0391153	0.0379437	0.0361469	0.0329422	0.0316214	0.110219	0.075534	0.045703	0.0239615	0.00670299	0.0040401	0.00189088	0.000877557	0.000408325	0.000175487	9.06064e-05	6.69166e-05	5.64882e-05	4.96277e-05	3.0845e-05	3.45115e-05	3.1533e-05	3.66667e-05	4.05082e-05	1.75217e-05	3.34422e-05	4.19352e-05	2.54784e-05	2.91513e-05	2.62556e-05	2.82985e-05	2.44375e-05
518	0.0144174	0.0144835	0.0144802	0.0150654	0.0154871	0.0158753	0.0161868	0.0180567	0.0229813	0.0280164	0.0338847	0.0358785	0.0369068	0.0383872	0.0390334	0.0398216	0.0393142	0.0390907	0.0379514	0.0361367	0.0329681	0.0316721	0.110426	0.0757466	0.0458891	0.0240572	0.00670254	0.00404316	0.00189153	0.000873861	0.000403305	0.000174872	8.32978e-05	6.9379e-05	5.28785e-05	5.126e-05	2.97555e-05	3.72782e-05	3.83104e-05	3.26914e-05	4.51302e-05	2.02478e-05	3.09842e-05	3.82125e-05	1.96382e-05	3.46756e-05	2.63307e-05	2.68006e-05	2.69954e-05
519	0.0144679	0.0145206	0.0145242	0.0151024	0.0155256	0.0159151	0.0162199	0.018082	0.0230382	0.0281146	0.0339563	0.0360042	0.0370361	0.0384982	0.0391233	0.0399377	0.039452	0.0391807	0.0380373	0.0362397	0.0330993	0.0317672	0.111018	0.0761716	0.0461056	0.024221	0.00672118	0.0040525	0.00189337	0.000881721	0.000409503	0.000170686	9.78618e-05	7.93801e-05	5.30638e-05	4.14205e-05	2.47997e-05	3.23771e-05	3.32736e-05	3.28059e-05	4.52883e-05	3.18165e-05	2.01203e-05	2.18356e-05	3.08586e-05	4.02613e-05	2.64229e-05	3.7508e-05	3.77807e-05
520	0.0145206	0.0145741	0.014575	0.0151582	0.0155885	0.0159794	0.0162829	0.0181431	0.0231316	0.0282391	0.0341099	0.0361353	0.0371875	0.0386313	0.0393176	0.0401255	0.0396451	0.0393753	0.0382113	0.0364309	0.0332467	0.0319225	0.111737	0.0767215	0.0464273	0.024405	0.00674419	0.00406919	0.00190219	0.000879627	0.000415799	0.000163115	9.58257e-05	8.26079e-05	5.67327e-05	4.55992e-05	3.04825e-05	3.09795e-05	3.18373e-05	2.91648e-05	3.29939e-05	3.53952e-05	2.84626e-05	2.85528e-05	3.43296e-05	3.43687e-05	2.65191e-05	3.33777e-05	3.73792e-05
521	0.0145812	0.0146385	0.0146348	0.0152263	0.0156622	0.0160587	0.0163592	0.0182248	0.0232432	0.0283809	0.0342998	0.0362891	0.0373649	0.0387943	0.0395619	0.0403531	0.039871	0.039616	0.0384242	0.0366612	0.0334149	0.0321178	0.112547	0.0773231	0.0467957	0.0246003	0.00677085	0.00408755	0.00191246	0.00087484	0.000418962	0.000157269	8.81975e-05	8.21003e-05	6.10911e-05	5.33397e-05	3.90878e-05	3.02548e-05	3.28185e-05	2.47857e-05	2.12058e-05	3.36077e-05	4.23791e-05	4.15949e-05	3.35265e-05	2.62378e-05	2.7576e-05	2.54813e-05	3.21405e-05
522	0.0146775	0.0147217	0.0147245	0.0153161	0.0157377	0.0161598	0.0164375	0.0183326	0.0233677	0.0285527	0.034494	0.0365463	0.0376261	0.0390609	0.0398312	0.0406254	0.0401415	0.0398619	0.038642	0.0368963	0.0336535	0.0323838	0.113547	0.0779137	0.0471712	0.0248089	0.00680644	0.00409822	0.00191491	0.000878171	0.000406029	0.000167581	8.85333e-05	7.74749e-05	6.13237e-05	4.84726e-05	3.92366e-05	2.52774e-05	3.81771e-05	2.48801e-05	3.92191e-05	2.20987e-05	4.25405e-05	3.6183e-05	2.80108e-05	3.18681e-05	3.34935e-05	3.09493e-05	2.68528e-05
523	0.0147522	0.0148004	0.0148056	0.0153991	0.015827	0.0162396	0.0165199	0.0184259	0.0234897	0.0287193	0.0347083	0.0367906	0.0378754	0.0393169	0.0400755	0.0408885	0.0403873	0.0401128	0.0388937	0.0371489	0.0338714	0.0326282	0.114485	0.0785398	0.0475711	0.0250106	0.00683548	0.00411239	0.00191587	0.00087298	0.000408733	0.000175031	8.89453e-05	7.91603e-05	5.84237e-05	5.00585e-05	3.61583e-05	3.32466e-05	4.02831e-05	3.18885e-05	4.22027e-05	2.16188e-05	3.56674e-05	3.78458e-05	2.96552e-05	3.05327e-05	3.209e-05	2.96524e-05	3.1874e-05
524	0.0148152	0.0148754	0.0148792	0.0154769	0.0159215	0.0163072	0.0166027	0.0185132	0.023612	0.0288834	0.0349322	0.0370211	0.0381116	0.0395581	0.0403013	0.0411424	0.0406171	0.0403628	0.0391592	0.0374055	0.0340766	0.0328561	0.115384	0.0791755	0.0479811	0.0252079	0.00686037	0.0041277	0.00191697	0.000864262	0.000419147	0.000179373	8.94041e-05	8.40489e-05	5.4186e-05	5.39073e-05	3.27178e-05	4.57589e-05	3.99698e-05	4.07969e-05	3.7592e-05	2.64302e-05	2.63282e-05	4.3095e-05	3.43666e-05	2.67736e-05	2.69817e-05	2.49321e-05	4.1317e-05
525	0.0148876	0.0149409	0.0149311	0.0155435	0.0159904	0.0163782	0.0166671	0.018622	0.0237504	0.0290541	0.0351351	0.0371949	0.0382912	0.0397212	0.0404927	0.0413625	0.0408343	0.0405787	0.0393686	0.0376055	0.034275	0.033048	0.116265	0.0797084	0.0483523	0.0254012	0.0068821	0.00413487	0.00192722	0.000868884	0.000416466	0.00017046	8.98822e-05	8.44984e-05	5.44758e-05	4.38886e-05	4.33039e-05	3.04747e-05	3.48639e-05	3.00122e-05	4.38688e-05	2.06574e-05	3.21128e-05	4.33255e-05	2.88143e-05	3.81594e-05	2.7126e-05	2.50654e-05	3.6039e-05
526	0.0149357	0.0149938	0.0149822	0.0155905	0.0160398	0.0164388	0.0167166	0.018685	0.0238598	0.0291577	0.0352634	0.0373356	0.0384518	0.0398655	0.0406656	0.0415232	0.0410059	0.0407487	0.039518	0.0377449	0.0344261	0.0331921	0.116935	0.080167	0.048654	0.0255608	0.00689105	0.00414284	0.0019239	0.000868077	0.000413833	0.000167118	9.59602e-05	8.21063e-05	6.05749e-05	4.25925e-05	4.80666e-05	2.09477e-05	2.97144e-05	2.53993e-05	4.67514e-05	2.15741e-05	3.15255e-05	4.03386e-05	3.30217e-05	4.32547e-05	3.40118e-05	2.83163e-05	3.38503e-05
527	0.0149651	0.0150361	0.0150318	0.015622	0.016074	0.0164898	0.0167541	0.0187127	0.0239449	0.0292093	0.035334	0.0374502	0.0385933	0.039994	0.0408208	0.0416362	0.0411402	0.0408814	0.0396207	0.0378372	0.0345391	0.0332993	0.117441	0.080568	0.0488999	0.0256946	0.00689065	0.00415139	0.00191078	0.000862945	0.000411245	0.000168234	0.000105732	7.7685e-05	7.08319e-05	4.80247e-05	4.80053e-05	1.66922e-05	2.50442e-05	2.55446e-05	4.66264e-05	2.76519e-05	2.65707e-05	3.5235e-05	4.40196e-05	4.35022e-05	4.5721e-05	3.39747e-05	3.38664e-05
528	0.0149934	0.0150497	0.0150533	0.0156426	0.0161057	0.0164905	0.0167735	0.0187366	0.0239786	0.0292532	0.0354022	0.037549	0.038601	0.040085	0.0408684	0.0416892	0.0412144	0.0409538	0.0397089	0.0379133	0.0346018	0.0334029	0.117946	0.0809595	0.0490762	0.0258282	0.00690556	0.00415849	0.00191836	0.000853533	0.000408937	0.000174375	9.64489e-05	7.8197e-05	7.12988e-05	5.35955e-05	3.77071e-05	3.79123e-05	3.60565e-05	2.5713e-05	3.45446e-05	3.38639e-05	3.82543e-05	4.12397e-05	3.26133e-05	4.3789e-05	4.60224e-05	3.97646e-05	2.84832e-05
529	0.0150192	0.0150713	0.0150758	0.0156674	0.0161253	0.0165083	0.0167977	0.0187654	0.0240002	0.0293128	0.035473	0.0376063	0.038654	0.0401732	0.0409379	0.041777	0.041311	0.0410234	0.0397815	0.0379976	0.0346834	0.0335	0.118464	0.0813414	0.0493096	0.0259588	0.00691912	0.00416273	0.0019169	0.000852085	0.000404283	0.000175595	9.71903e-05	8.13398e-05	7.44261e-05	5.92575e-05	3.2672e-05	4.07376e-05	3.62574e-05	3.15615e-05	3.48563e-05	3.71191e-05	3.84674e-05	3.85893e-05	2.70012e-05	4.12077e-05	4.63512e-05	4.56409e-05	2.8716e-05
530	0.0150424	0.0151009	0.0150992	0.0156965	0.0161328	0.0165432	0.0168267	0.0187994	0.0240095	0.0293883	0.0355464	0.0376218	0.0387523	0.0402584	0.0410294	0.0418998	0.0414301	0.0410904	0.0398385	0.0380901	0.0347838	0.0335907	0.118995	0.0817136	0.0496004	0.0260863	0.00693132	0.0041641	0.00190635	0.000858637	0.000397271	0.000171871	0.000108	8.7125e-05	8.02257e-05	6.50109e-05	3.29232e-05	2.50873e-05	2.55991e-05	4.3115e-05	4.7616e-05	3.74045e-05	2.71594e-05	2.72455e-05	2.72088e-05	3.57459e-05	4.67076e-05	5.16039e-05	3.45897e-05
531	0.0150542	0.0151333	0.0151322	0.015721	0.0161677	0.0165734	0.0168509	0.0188278	0.0240725	0.0294558	0.035626	0.0377717	0.0388155	0.0403322	0.041085	0.0419628	0.0415381	0.0412184	0.0400056	0.038221	0.0349402	0.0337378	0.119445	0.0821224	0.0499103	0.0262435	0.00694652	0.00417915	0.00191479	0.000860073	0.000404864	0.000168005	0.000109146	9.30127e-05	7.07427e-05	6.04766e-05	4.3671e-05	2.99585e-05	2.54221e-05	4.38181e-05	3.00064e-05	3.17184e-05	2.69716e-05	2.7057e-05	3.89842e-05	3.01481e-05	2.91781e-05	3.5658e-05	4.05854e-05
532	0.0150645	0.0151455	0.015136	0.015736	0.0161797	0.0165869	0.0168584	0.0188358	0.0241014	0.0294889	0.0356519	0.0378406	0.0388246	0.0403534	0.0411205	0.0419942	0.0415833	0.0412751	0.0401029	0.0383007	0.0350304	0.0338252	0.119864	0.0824765	0.050162	0.02638	0.0069506	0.00418941	0.00191785	0.000859368	0.000410931	0.000166413	0.00010551	9.43936e-05	6.76406e-05	5.55514e-05	5.01432e-05	3.3241e-05	2.5621e-05	4.4161e-05	2.50826e-05	3.39101e-05	3.23606e-05	2.72688e-05	4.60444e-05	3.22313e-05	2.71004e-05	3.13019e-05	4.41409e-05
533	0.0150732	0.0151314	0.0151013	0.015739	0.0161606	0.0165788	0.0168445	0.0188174	0.0240835	0.0294778	0.0356074	0.0377979	0.0387647	0.0403064	0.0411314	0.041987	0.041547	0.0412358	0.0401042	0.0383118	0.0350316	0.0338324	0.120247	0.0827576	0.0503371	0.0264882	0.00694002	0.00419279	0.00191304	0.000856102	0.000414342	0.000167795	9.60749e-05	8.98901e-05	7.35586e-05	5.05839e-05	5.05595e-05	3.35169e-05	2.58337e-05	4.45277e-05	3.80913e-05	4.66515e-05	4.45198e-05	2.74952e-05	4.64267e-05	4.43419e-05	4.5996e-05	4.30634e-05	4.45074e-05
534	0.0150397	0.0150941	0.0150834	0.0156909	0.0161135	0.0165275	0.0168032	0.0187651	0.0240238	0.0293781	0.0355566	0.0376646	0.0387082	0.0402175	0.0410092	0.0418468	0.04147	0.0411789	0.0399941	0.0381867	0.0349802	0.0337858	0.120166	0.0828148	0.0503869	0.0265281	0.00693424	0.0041849	0.00190952	0.000853378	0.00041814	0.000174105	9.59397e-05	8.53403e-05	6.98442e-05	5.54954e-05	4.09569e-05	3.88289e-05	3.12138e-05	3.42976e-05	3.38271e-05	4.83066e-05	3.51857e-05	2.77472e-05	4.68523e-05	3.50451e-05	4.25447e-05	3.93129e-05	3.95987e-05
535	0.014995	0.0150475	0.0150526	0.0156396	0.0160657	0.0164671	0.0167481	0.0187041	0.0239386	0.0292738	0.0354701	0.0375112	0.038584	0.0401039	0.0408614	0.0416904	0.0413489	0.0410613	0.0398613	0.0380753	0.0348947	0.0337249	0.120047	0.0827955	0.0503886	0.0265498	0.00692529	0.0041747	0.00190564	0.000852469	0.000417967	0.000179	9.68072e-05	8.67668e-05	6.90969e-05	6.15341e-05	3.43228e-05	4.05835e-05	3.72115e-05	3.38338e-05	3.00453e-05	4.87434e-05	3.24431e-05	3.0272e-05	4.26684e-05	3.23135e-05	3.65818e-05	3.59955e-05	3.40487e-05
536	0.0149388	0.0149894	0.0149965	0.0155921	0.0160216	0.016399	0.0166743	0.0186346	0.0238176	0.029178	0.0353243	0.0373402	0.038344	0.039956	0.0406948	0.0415311	0.0411601	0.0408433	0.0397103	0.0380127	0.0347609	0.0336495	0.11995	0.0826873	0.0503314	0.0265535	0.00691006	0.00416267	0.00190094	0.000854554	0.000410946	0.000180561	9.76514e-05	9.83993e-05	7.52086e-05	6.76542e-05	3.46221e-05	3.53293e-05	4.32994e-05	5.201e-05	3.03073e-05	4.91684e-05	4.49555e-05	3.66701e-05	3.06113e-05	4.47758e-05	3.04999e-05	3.63094e-05	2.83879e-05
537	0.0148979	0.0149531	0.0149429	0.0155317	0.015965	0.0163255	0.0166102	0.0185401	0.0237214	0.0290551	0.0351544	0.0372131	0.0381915	0.0397873	0.0405521	0.0413743	0.0409728	0.0406927	0.0395606	0.0378627	0.0346329	0.0335505	0.119835	0.0826585	0.050334	0.026554	0.00688078	0.00415321	0.00188835	0.000852716	0.000408587	0.000173162	9.85831e-05	9.64656e-05	7.21218e-05	5.49199e-05	4.45727e-05	3.95392e-05	4.4648e-05	4.52417e-05	3.62107e-05	3.32431e-05	4.21543e-05	4.32473e-05	3.94865e-05	3.67916e-05	2.97519e-05	3.16113e-05	3.27729e-05
538	0.0148554	0.0149189	0.0148947	0.0154745	0.0159088	0.0162593	0.0165481	0.0184607	0.0236508	0.0289379	0.0350073	0.0370948	0.0380645	0.0396311	0.0404227	0.0412345	0.0408104	0.0405722	0.0394196	0.0377121	0.0345228	0.0334638	0.119738	0.0826295	0.0503502	0.0265628	0.00685215	0.00414432	0.00187753	0.000846742	0.000403761	0.000167329	9.95444e-05	9.01426e-05	7.24349e-05	4.89724e-05	5.29399e-05	4.38687e-05	4.50834e-05	3.54145e-05	3.91115e-05	2.20749e-05	3.82651e-05	4.41033e-05	4.66473e-05	3.051e-05	3.20662e-05	2.96303e-05	3.53983e-05
539	0.0148027	0.0148799	0.0148574	0.0154298	0.0158591	0.0162119	0.016486	0.0184263	0.0236277	0.0288457	0.0349223	0.0369772	0.0379568	0.0395122	0.0403125	0.0411325	0.0407039	0.0404898	0.0392976	0.0375991	0.0344507	0.0334157	0.11969	0.0825648	0.050371	0.0265921	0.00683119	0.0041356	0.00187423	0.000833109	0.000391285	0.000168993	0.000100534	7.98283e-05	8.45128e-05	6.67255e-05	5.34664e-05	4.4305e-05	4.55317e-05	2.96227e-05	3.27151e-05	2.88992e-05	3.86456e-05	3.18959e-05	4.07053e-05	3.70913e-05	3.89831e-05	3.60218e-05	2.96092e-05
540	0.0147676	0.0148282	0.0148197	0.0153917	0.0158159	0.0161639	0.0164303	0.018366	0.0235406	0.0287667	0.0348509	0.0368582	0.0378692	0.039392	0.0401801	0.0410297	0.0405964	0.0403644	0.0392169	0.0375275	0.0343782	0.0333392	0.119693	0.08255	0.050369	0.0266026	0.00680561	0.0041137	0.00187092	0.000827877	0.000400204	0.0001794	0.000101552	7.81112e-05	8.79266e-05	6.67501e-05	4.94218e-05	4.93136e-05	4.59927e-05	3.82317e-05	3.68704e-05	4.10996e-05	4.40088e-05	3.93459e-05	3.46212e-05	3.88808e-05	4.08639e-05	3.77597e-05	2.85257e-05
541	0.0147357	0.0147767	0.014782	0.0153556	0.0157746	0.0161181	0.0163809	0.018298	0.0234447	0.028696	0.03477	0.0367523	0.0377809	0.0392781	0.0400544	0.0409199	0.0405022	0.0402466	0.039135	0.037448	0.0343011	0.0332635	0.119683	0.0825514	0.0503614	0.0266114	0.0067828	0.00409343	0.00186762	0.00082509	0.000408576	0.000186917	0.000105337	7.89081e-05	8.88236e-05	6.30152e-05	4.40038e-05	5.13451e-05	4.64618e-05	4.49601e-05	4.24526e-05	4.83328e-05	4.45395e-05	4.78602e-05	3.32807e-05	3.7699e-05	3.96218e-05	3.6612e-05	2.88167e-05
542	0.014698	0.014737	0.0147444	0.0153197	0.0157334	0.0160793	0.0163454	0.0182295	0.0233798	0.0286397	0.0346473	0.0366882	0.0376719	0.039185	0.0399702	0.0407892	0.0404503	0.0401916	0.0390115	0.0373056	0.0342105	0.0332164	0.119588	0.0825582	0.0503569	0.0266323	0.00677288	0.0040902	0.00186437	0.00082229	0.000395797	0.000177477	0.000117721	7.97293e-05	8.9748e-05	6.3671e-05	3.84583e-05	3.994e-05	4.69454e-05	3.27386e-05	4.28944e-05	3.51945e-05	2.54761e-05	4.18287e-05	4.68576e-05	3.16084e-05	3.32206e-05	3.0697e-05	2.91166e-05
543	0.014684	0.0147271	0.0147304	0.0153122	0.0157136	0.0160621	0.0163383	0.0182031	0.0233575	0.0286278	0.0345927	0.0366322	0.0376101	0.0391187	0.0399128	0.0407645	0.0404055	0.0401033	0.0389952	0.0372709	0.0341753	0.0331856	0.11981	0.082724	0.0504812	0.0266947	0.00676492	0.00408569	0.00186049	0.000819185	0.000390842	0.000171898	0.000118079	8.47406e-05	9.06668e-05	5.57082e-05	4.1478e-05	4.1245e-05	4.29798e-05	3.86243e-05	4.84117e-05	3.16356e-05	3.42783e-05	3.56488e-05	4.15501e-05	3.00694e-05	2.66651e-05	3.37653e-05	2.94147e-05
544	0.0146825	0.0147308	0.0147276	0.0153144	0.0157077	0.0160553	0.0163444	0.0182019	0.0233548	0.0286334	0.0345796	0.0366038	0.0375866	0.0390827	0.0398804	0.0407872	0.0403833	0.0400417	0.0390214	0.0372942	0.03418	0.0331822	0.120174	0.0829818	0.050664	0.0267848	0.00676056	0.00408213	0.00185653	0.000816023	0.000390148	0.000167875	0.000114609	9.04147e-05	8.83065e-05	4.75292e-05	4.80092e-05	4.66224e-05	3.94787e-05	4.71764e-05	5.34124e-05	3.19607e-05	4.83979e-05	3.30405e-05	3.22363e-05	3.03784e-05	2.51101e-05	3.81585e-05	3.20903e-05
545	0.0146948	0.0147417	0.0147318	0.0153082	0.0157248	0.016056	0.0163584	0.0182378	0.0233631	0.0286371	0.0346298	0.0366862	0.037651	0.0391348	0.0399132	0.0408299	0.0404501	0.040162	0.0390433	0.0373831	0.0342641	0.0332736	0.120605	0.0833659	0.0508757	0.026924	0.00676901	0.00408526	0.00185335	0.000813165	0.000394408	0.000163826	0.00011586	9.14018e-05	7.10911e-05	5.41896e-05	5.4737e-05	4.71314e-05	4.62492e-05	3.4579e-05	4.67549e-05	3.23096e-05	3.54743e-05	4.68958e-05	3.9424e-05	3.071e-05	4.65065e-05	3.20692e-05	4.55471e-05
546	0.0147038	0.0147439	0.0147434	0.0153181	0.0157391	0.0160661	0.0163628	0.0182633	0.0233862	0.028649	0.0346854	0.0367098	0.0376558	0.0391643	0.0399414	0.0408487	0.0404937	0.0402223	0.0390992	0.0374702	0.0343163	0.0333722	0.121096	0.0836859	0.0511287	0.0270499	0.00677745	0.00410163	0.00186061	0.000813645	0.000398517	0.000175154	0.000117067	8.83979e-05	7.75184e-05	6.09573e-05	5.74699e-05	3.94624e-05	4.0555e-05	3.47045e-05	3.99289e-05	3.73078e-05	4.00517e-05	4.31633e-05	3.76965e-05	3.98917e-05	4.96976e-05	3.87414e-05	4.62563e-05
547	0.0147085	0.0147417	0.0147575	0.0153346	0.01575	0.0160783	0.01636	0.0182766	0.0234108	0.0286659	0.0347358	0.036702	0.0376357	0.0391749	0.0399606	0.0408587	0.0405255	0.0402474	0.0391705	0.0375499	0.034355	0.0334618	0.121596	0.0839768	0.0513934	0.02717	0.0067866	0.00412272	0.00187156	0.000816739	0.000402602	0.000192684	0.000118987	8.54476e-05	9.3026e-05	6.62999e-05	5.65272e-05	3.03896e-05	3.1231e-05	4.0906e-05	3.38822e-05	4.48446e-05	4.99653e-05	3.32396e-05	3.19879e-05	5.14197e-05	4.21908e-05	4.91339e-05	4.16964e-05
548	0.0146943	0.0147429	0.0147605	0.0153367	0.0157465	0.0160674	0.0163429	0.0182404	0.0233875	0.0286868	0.0347259	0.0366948	0.0376688	0.0391362	0.0399314	0.0408991	0.0405619	0.0402505	0.0392204	0.0375807	0.0344202	0.0334556	0.121914	0.0843083	0.0515795	0.0273009	0.00680102	0.00412595	0.00186824	0.000825867	0.000407101	0.000194837	0.000126347	9.87699e-05	8.15364e-05	6.06918e-05	4.43324e-05	4.34837e-05	4.46877e-05	4.13631e-05	3.42609e-05	5.2632e-05	2.96638e-05	4.75617e-05	3.23454e-05	4.50689e-05	2.81048e-05	3.62314e-05	4.89371e-05
549	0.0146868	0.0147408	0.0147501	0.0153302	0.015734	0.0160773	0.0163281	0.018222	0.0233684	0.02868	0.034708	0.0366845	0.0376814	0.039128	0.0399682	0.0408816	0.0405405	0.0402488	0.0392311	0.0375728	0.0344551	0.0334783	0.122286	0.0846188	0.0517824	0.0274275	0.00681186	0.00413424	0.00186379	0.000823775	0.00040056	0.000185995	0.000130167	0.000101184	7.72812e-05	6.2546e-05	4.72406e-05	4.5349e-05	5.05304e-05	3.77459e-05	3.46275e-05	5.18128e-05	2.97742e-05	4.12455e-05	4.11577e-05	3.44201e-05	3.11678e-05	3.11139e-05	4.81754e-05
550	0.0146835	0.0147356	0.0147308	0.0153176	0.0157158	0.0160975	0.0163151	0.0182153	0.0233515	0.0286538	0.034681	0.0366668	0.0376759	0.0391361	0.0400387	0.0408271	0.0404804	0.0402438	0.0392128	0.0375417	0.0344656	0.0335215	0.122674	0.0849073	0.0519911	0.0275489	0.00681952	0.004145	0.00185856	0.000814566	0.000387747	0.000171277	0.000130423	9.6342e-05	7.88403e-05	6.9244e-05	5.95637e-05	4.01287e-05	5.02618e-05	3.20893e-05	3.54393e-05	4.54078e-05	4.3333e-05	2.17352e-05	5.46237e-05	2.24175e-05	4.53612e-05	3.18432e-05	4.18105e-05
551	0.0146728	0.0147144	0.0147203	0.0153057	0.0157079	0.0160512	0.0163027	0.0181979	0.023321	0.0286287	0.0345975	0.0365641	0.0376149	0.0390601	0.0399117	0.0408315	0.0404501	0.0402413	0.0391676	0.0375704	0.0344206	0.0335681	0.122702	0.0850792	0.0521068	0.0276339	0.00681592	0.00413851	0.00185329	0.00081695	0.000398141	0.00018567	0.000113116	9.73674e-05	9.26286e-05	6.9981e-05	5.35695e-05	4.71468e-05	3.72499e-05	3.94358e-05	4.35526e-05	4.58912e-05	4.37942e-05	2.19665e-05	4.79014e-05	3.69712e-05	4.5844e-05	3.91334e-05	3.52538e-05
552	0.0146388	0.014679	0.0146863	0.015272	0.0156671	0.0160101	0.0162685	0.0181608	0.0232658	0.0285709	0.0345359	0.0364608	0.037488	0.0389511	0.0397839	0.0407714	0.0403546	0.0401574	0.0390732	0.0375343	0.034376	0.0335501	0.122663	0.0851448	0.0521872	0.0276813	0.00680567	0.00412866	0.00185135	0.000819405	0.000398627	0.00018681	0.000108907	0.00010185	9.9703e-05	7.07335e-05	5.10343e-05	4.36619e-05	3.49325e-05	3.56173e-05	4.34939e-05	4.63846e-05	4.04024e-05	3.38279e-05	4.49882e-05	4.40883e-05	4.6337e-05	3.90806e-05	3.61099e-05
553	0.014584	0.014631	0.0146316	0.0152189	0.015597	0.0159739	0.0162148	0.0181062	0.0231886	0.028484	0.0344938	0.0363571	0.0373021	0.0388126	0.0396554	0.0406537	0.0402009	0.040001	0.0389349	0.0374406	0.0343318	0.0334743	0.122563	0.0851154	0.052236	0.0276953	0.00678949	0.0041158	0.0018524	0.000821924	0.000390265	0.000176118	0.000116391	0.000109418	0.000100783	7.14999e-05	5.15872e-05	3.08002e-05	4.2163e-05	2.18308e-05	3.61392e-05	4.68872e-05	3.35705e-05	5.60725e-05	4.54756e-05	4.4566e-05	4.6839e-05	3.24722e-05	4.35841e-05
554	0.0145321	0.0145861	0.0145889	0.0151582	0.0155616	0.0158881	0.0161432	0.0180299	0.0231163	0.0283607	0.0342702	0.0361981	0.0371858	0.0385866	0.0394402	0.0404499	0.0400233	0.0398842	0.0388047	0.0372281	0.0341697	0.0333428	0.122431	0.085041	0.0521906	0.0276881	0.00676842	0.00411039	0.00184763	0.000811805	0.0003947	0.000184604	0.000111289	9.74662e-05	8.85489e-05	7.23162e-05	5.21762e-05	3.11298e-05	4.26557e-05	4.37787e-05	3.65389e-05	4.74225e-05	4.13699e-05	4.92971e-05	4.59948e-05	3.76763e-05	3.95979e-05	4.00165e-05	3.6856e-05
555	0.0144856	0.0145381	0.01453	0.0151048	0.0155031	0.0158138	0.016068	0.0179439	0.0230245	0.0282222	0.0340876	0.0360348	0.03702	0.0383845	0.0392484	0.0402088	0.0398394	0.0397165	0.0386391	0.0370405	0.0340091	0.0332038	0.12224	0.0849083	0.0521199	0.0276679	0.00674385	0.00409675	0.0018419	0.000807326	0.000395951	0.000183872	0.000106033	9.47022e-05	8.2444e-05	6.66404e-05	5.27501e-05	3.79721e-05	4.31248e-05	5.22942e-05	4.07555e-05	4.79441e-05	3.86664e-05	4.23436e-05	4.28993e-05	3.41779e-05	3.59211e-05	3.74014e-05	3.34338e-05
556	0.0144453	0.0144865	0.0144527	0.0150595	0.0154185	0.0157528	0.0159887	0.0178471	0.0229104	0.0280665	0.0339519	0.0358667	0.036798	0.0382095	0.0390836	0.0399255	0.0396483	0.0394913	0.0384334	0.0368812	0.0338506	0.0330563	0.121981	0.0847099	0.0520208	0.0276328	0.00671533	0.00407376	0.00183511	0.000809266	0.000393568	0.000172653	0.000100628	0.000102393	8.33142e-05	5.36032e-05	5.33068e-05	5.21743e-05	4.358e-05	4.5512e-05	4.92854e-05	4.84502e-05	2.40265e-05	3.52427e-05	3.57052e-05	3.45387e-05	3.63003e-05	2.32404e-05	3.37867e-05
557	0.0143782	0.0144254	0.0144006	0.0149828	0.015353	0.0156806	0.0159392	0.0177734	0.0227944	0.0279908	0.033773	0.0357577	0.0365716	0.0380626	0.0388854	0.0397904	0.0394848	0.0393236	0.0382859	0.0367194	0.0337309	0.0329065	0.121656	0.0845111	0.0518856	0.0275537	0.00667999	0.00405034	0.00181565	0.000798692	0.000391138	0.000173721	0.000101321	0.000110331	9.72259e-05	5.99379e-05	6.05433e-05	4.03396e-05	3.72479e-05	3.14838e-05	5.03139e-05	4.89754e-05	3.05881e-05	4.96485e-05	4.29629e-05	3.49131e-05	4.42509e-05	2.95874e-05	2.7119e-05
558	0.0143088	0.0143631	0.014346	0.0149079	0.0152883	0.0156071	0.0158776	0.0176896	0.0226842	0.0278924	0.0336172	0.0356109	0.036384	0.0378891	0.0386833	0.0396369	0.039322	0.039131	0.0381	0.0365562	0.0335946	0.0327554	0.121324	0.0843118	0.0517637	0.0274648	0.0066354	0.00402667	0.00179793	0.000789971	0.000388681	0.000172818	0.000105206	0.000109854	0.00010065	6.47145e-05	5.94593e-05	3.25004e-05	3.64195e-05	2.92725e-05	5.08636e-05	4.27974e-05	4.18425e-05	5.60341e-05	4.47644e-05	3.84849e-05	4.27534e-05	3.73752e-05	2.92592e-05
559	0.0142386	0.0143003	0.0142851	0.0148387	0.0152229	0.0155327	0.0157958	0.0175891	0.0225825	0.027754	0.0334987	0.0354039	0.0362526	0.0376746	0.0384787	0.0394429	0.0391574	0.038897	0.0378532	0.0363912	0.0334308	0.0326025	0.120991	0.0841118	0.0516645	0.0273657	0.00657812	0.00400268	0.00178389	0.00078509	0.000386191	0.000167921	0.00011312	9.72229e-05	8.7736e-05	6.54303e-05	4.57568e-05	3.28599e-05	4.41598e-05	4.47727e-05	5.14262e-05	2.69559e-05	5.78747e-05	4.88445e-05	3.73477e-05	4.66642e-05	2.69282e-05	4.53187e-05	4.47523e-05
560	0.0141688	0.0142294	0.0142079	0.0147712	0.0151592	0.0154696	0.0157148	0.0175266	0.0224681	0.0275997	0.0333825	0.0352059	0.0360719	0.0374678	0.0382816	0.0391965	0.0389115	0.0386996	0.0376431	0.0362059	0.0332278	0.0324715	0.120596	0.0837345	0.051434	0.0272521	0.00652872	0.00397013	0.00176258	0.000761362	0.000389567	0.000168929	0.000121222	0.000102849	8.70126e-05	7.25314e-05	5.09947e-05	3.32162e-05	4.55146e-05	4.707e-05	4.44484e-05	3.26354e-05	4.63615e-05	3.43979e-05	2.9694e-05	3.41522e-05	2.52744e-05	4.6709e-05	5.38686e-05
561	0.0141014	0.01416	0.0141446	0.0147073	0.015095	0.0154034	0.0156372	0.0174542	0.0223755	0.0274505	0.0332402	0.0350461	0.0359093	0.0372619	0.0381096	0.0389784	0.0386899	0.0385069	0.0374623	0.0360306	0.033041	0.0323253	0.120237	0.083389	0.0511979	0.0271338	0.00647811	0.00393248	0.00174698	0.000744508	0.000388734	0.000178161	0.000122026	0.000105971	8.53752e-05	7.79786e-05	5.62616e-05	3.61703e-05	4.59956e-05	4.75675e-05	4.24553e-05	4.13258e-05	3.65994e-05	2.7324e-05	3.05671e-05	2.43021e-05	2.85126e-05	4.72027e-05	4.56061e-05
562	0.0140386	0.0140951	0.0141113	0.0146499	0.0150296	0.0153283	0.0155652	0.0173538	0.0223259	0.0273146	0.0330493	0.034955	0.0357927	0.0370559	0.0379821	0.0388254	0.0385336	0.0383138	0.0373263	0.0358787	0.0328937	0.0321456	0.119957	0.0831467	0.0509849	0.0270107	0.00642332	0.00388759	0.00174376	0.000745062	0.000378662	0.00020109	0.000109315	9.98953e-05	7.8996e-05	7.87738e-05	5.68353e-05	4.39193e-05	4.64647e-05	4.80526e-05	5.15508e-05	5.01793e-05	3.69726e-05	3.5675e-05	4.72353e-05	2.45499e-05	3.72267e-05	4.76841e-05	6.87047e-06
563	0.0139877	0.0140422	0.0140495	0.0145858	0.0149771	0.015276	0.0154967	0.0172794	0.0222385	0.0272599	0.0329435	0.0347505	0.0355919	0.0369094	0.0377436	0.0386772	0.0384107	0.0381238	0.0371941	0.0356414	0.0327358	0.0319924	0.119471	0.0828807	0.0507814	0.0268687	0.00637329	0.00385715	0.00171858	0.000740446	0.00036868	0.000195289	0.00011981	0.000105775	9.68843e-05	6.73198e-05	6.37174e-05	4.57262e-05	3.42457e-05	3.5416e-05	5.36717e-05	3.80727e-05	3.73925e-05	3.07277e-05	5.0671e-05	3.82982e-05	3.91426e-05	3.51444e-05	3.29406e-05
564	0.0139308	0.0139831	0.0139816	0.0145245	0.0149211	0.015215	0.0154225	0.0172158	0.0221439	0.0271971	0.0328361	0.0345457	0.0354075	0.0367688	0.0375359	0.0385123	0.0382565	0.0379478	0.0370346	0.03542	0.0325689	0.0318384	0.118939	0.0825585	0.0505454	0.026717	0.00632064	0.00382248	0.00169024	0.000732394	0.000362846	0.000187439	0.000129055	0.000112117	0.00010694	5.98031e-05	6.29658e-05	4.39959e-05	2.83996e-05	2.69739e-05	4.89943e-05	2.64214e-05	3.5363e-05	3.02261e-05	5.12519e-05	5.26752e-05	4.21647e-05	2.91449e-05	5.90213e-05
565	0.0138532	0.0139031	0.0139142	0.0144732	0.01485	0.0151218	0.0153324	0.0171645	0.0220516	0.0270726	0.0326808	0.0343985	0.0353059	0.0366115	0.0374595	0.0383044	0.0380096	0.0378039	0.0368076	0.0352809	0.0323862	0.0316693	0.118407	0.0821137	0.050226	0.0265519	0.00625925	0.00377014	0.00166568	0.000718767	0.000366931	0.00018955	0.00012328	0.000113379	8.5615e-05	6.80874e-05	4.06109e-05	3.68465e-05	4.44321e-05	3.54025e-05	3.15997e-05	2.67189e-05	2.74258e-05	4.72897e-05	5.18289e-05	6.15701e-05	5.13648e-05	4.55982e-05	5.15646e-05
566	0.0137888	0.0138286	0.0138365	0.0143939	0.0147686	0.0150457	0.0152404	0.0170465	0.0219165	0.0269311	0.0325009	0.0342622	0.0351317	0.0364342	0.0372529	0.0380453	0.0377945	0.0376111	0.0365866	0.0350401	0.0321788	0.0314579	0.117779	0.0816538	0.0499044	0.0263374	0.00617734	0.00372341	0.00164984	0.000715309	0.00035934	0.000191485	0.000128485	0.000108756	8.70811e-05	7.64956e-05	4.16315e-05	4.73586e-05	4.85569e-05	3.76623e-05	3.47262e-05	1.33702e-05	2.57583e-05	3.86396e-05	3.91467e-05	5.76649e-05	4.71241e-05	4.98313e-05	5.01935e-05
567	0.0137252	0.0137548	0.0137596	0.0143076	0.0146828	0.0149707	0.0151495	0.0169168	0.0217796	0.0267877	0.0323174	0.0341161	0.0349392	0.0362553	0.0370192	0.0378097	0.0376023	0.0374077	0.0363629	0.0347893	0.0319672	0.031231	0.117118	0.0811691	0.0495669	0.0261145	0.00608765	0.00367866	0.00163327	0.000711497	0.00034993	0.000191621	0.000131815	0.000105941	9.74526e-05	8.31493e-05	4.98824e-05	5.77772e-05	4.51856e-05	3.60453e-05	3.53996e-05	8.5827e-06	2.60175e-05	2.8154e-05	2.64424e-05	4.77482e-05	4.29963e-05	4.63714e-05	5.06986e-05
568	0.0136512	0.0136783	0.013696	0.0142267	0.0145932	0.0148828	0.0150643	0.0168152	0.0216787	0.0266547	0.0321462	0.033928	0.0347602	0.0360906	0.0368269	0.0376996	0.0374528	0.0372188	0.0361245	0.0346066	0.0317671	0.030996	0.11644	0.0806194	0.0491805	0.0259131	0.00599317	0.00363473	0.00160576	0.000696531	0.000346171	0.000186145	0.000118297	0.000114733	0.00011401	8.40404e-05	5.83574e-05	5.05006e-05	2.9441e-05	2.80399e-05	7.97575e-06	4.47594e-05	2.62963e-05	3.7092e-05	2.67258e-05	3.11107e-05	5.2469e-05	3.02137e-05	5.12419e-05
569	0.0135861	0.0136186	0.0136264	0.014157	0.0145234	0.0148148	0.014981	0.0167164	0.0215817	0.0265454	0.0320493	0.0337776	0.0345921	0.0359368	0.0366711	0.0375212	0.0372075	0.0369597	0.035922	0.0344081	0.0315874	0.0308525	0.11594	0.0801811	0.048895	0.0257243	0.00593847	0.0035831	0.00159333	0.000697307	0.00035306	0.00018048	0.000115213	0.000118158	0.000114102	7.92451e-05	5.55364e-05	4.87428e-05	3.67705e-05	3.19647e-05	2.67815e-05	5.56904e-05	3.90118e-05	4.62247e-05	2.70069e-05	3.88559e-05	6.21437e-05	3.17195e-05	4.57211e-05
570	0.0135245	0.0135616	0.013554	0.0140896	0.0144571	0.0147479	0.0149053	0.0166244	0.0214828	0.0264416	0.0319689	0.0336373	0.0344228	0.0357887	0.0365175	0.0373223	0.0369509	0.0367068	0.035742	0.0342112	0.0314154	0.0307233	0.115511	0.0797987	0.0486593	0.0255494	0.00589334	0.00353035	0.00158262	0.00070166	0.000360104	0.000176094	0.000116399	0.000119375	0.000108844	7.20672e-05	5.10119e-05	4.92445e-05	4.90863e-05	3.92532e-05	5.60633e-05	5.45718e-05	5.36927e-05	5.06237e-05	3.05665e-05	5.18701e-05	6.85672e-05	3.42672e-05	3.92353e-05
571	0.0134619	0.0134859	0.0134803	0.0140118	0.0143698	0.0146495	0.0148602	0.0165574	0.0213682	0.026319	0.0318253	0.0334728	0.0342281	0.0356458	0.0363067	0.0371575	0.0368201	0.0366112	0.0355977	0.0340507	0.0312405	0.0304885	0.115067	0.0794631	0.0484613	0.0254144	0.00581783	0.00348685	0.00155171	0.000693014	0.000348144	0.000177826	0.000117544	0.000120549	0.000109914	6.46609e-05	5.97107e-05	4.97289e-05	4.11924e-05	3.96393e-05	4.70474e-05	4.57958e-05	5.42208e-05	3.32907e-05	4.89321e-05	4.35285e-05	5.99383e-05	8.81458e-06	3.96212e-05
572	0.0134112	0.0134292	0.0134401	0.0139556	0.0143211	0.014581	0.0148038	0.0165066	0.0212735	0.0262565	0.0317268	0.0334212	0.0341714	0.0355412	0.0361835	0.037031	0.0367029	0.0365551	0.0354917	0.0339529	0.0311437	0.0303815	0.114831	0.0793279	0.0483408	0.0253491	0.00577469	0.00345961	0.00154147	0.00068967	0.000341248	0.0001745	0.000118765	0.000111279	0.000105726	7.33346e-05	5.77052e-05	3.93935e-05	3.87276e-05	4.00511e-05	3.78633e-05	4.92549e-05	5.47842e-05	2.74789e-05	5.5679e-05	3.50314e-05	5.73483e-05	1.71679e-05	2.27402e-05
573	0.0133697	0.0133855	0.0134177	0.0139177	0.014293	0.0145337	0.0147481	0.0164667	0.0212046	0.02623	0.0316689	0.0334264	0.0341847	0.0354631	0.0361229	0.0369459	0.036619	0.0365266	0.0354222	0.0338949	0.0310952	0.0303527	0.114749	0.0793198	0.0482919	0.0253327	0.00575217	0.00344469	0.00154204	0.00068907	0.000339012	0.000170484	0.000121028	0.000100537	9.87145e-05	8.63475e-05	5.21349e-05	2.75185e-05	3.91371e-05	4.16066e-05	3.23001e-05	5.80144e-05	5.53636e-05	2.54397e-05	5.15471e-05	2.75712e-05	5.55237e-05	4.01643e-05	2.26278e-06
574	0.0133479	0.0133619	0.013396	0.0139271	0.0142665	0.014522	0.0147391	0.016443	0.0212411	0.0262321	0.0317267	0.0334106	0.0341767	0.035429	0.0361747	0.037006	0.0367149	0.0365427	0.0354657	0.0338827	0.0310944	0.0303959	0.114966	0.0794552	0.0484548	0.0253992	0.00575365	0.00345533	0.00154166	0.000688019	0.000350451	0.000180239	0.000130213	0.000117881	9.1444e-05	7.04585e-05	6.11291e-05	4.46347e-05	3.95334e-05	5.09754e-05	5.23904e-05	5.86018e-05	5.59241e-05	7.28068e-06	1.47524e-05	2.78503e-05	3.68682e-05	4.05709e-05	2.01727e-05
575	0.0133492	0.0133548	0.0133838	0.0139176	0.0142522	0.0145145	0.0147341	0.0164539	0.0212612	0.0262453	0.0317761	0.0334636	0.0341891	0.0354616	0.0361983	0.0370853	0.0367591	0.0365536	0.0355055	0.0339632	0.0311486	0.0304798	0.115408	0.0798	0.0487233	0.0255504	0.00576533	0.0034683	0.00154489	0.000686397	0.00035207	0.000190018	0.000134613	0.000125504	9.90622e-05	6.44312e-05	5.99331e-05	4.66531e-05	3.46432e-05	4.41418e-05	3.67307e-05	5.33028e-05	5.64496e-05	2.24006e-05	2.26945e-05	2.8112e-05	3.53896e-05	3.55523e-05	3.2939e-05
576	0.0133646	0.01336	0.0133799	0.0138987	0.0142494	0.0145142	0.0147352	0.0164862	0.0212725	0.0262666	0.0318229	0.0335578	0.034222	0.03554	0.0362131	0.0371786	0.0367787	0.036574	0.0355528	0.0341042	0.0312467	0.0305998	0.116019	0.0803017	0.0490716	0.025764	0.00578768	0.00348536	0.0015518	0.000684411	0.000348902	0.000198051	0.000136408	0.000125413	0.000114841	6.50074e-05	5.25312e-05	3.98026e-05	2.81269e-05	2.77585e-05	2.20268e-06	4.47611e-05	5.62724e-05	5.71349e-05	5.71915e-05	2.90427e-05	4.40011e-05	2.75456e-05	4.22833e-05
577	0.0133645	0.0133816	0.0134027	0.0139224	0.0142898	0.0145703	0.01478	0.0164957	0.0213115	0.0262991	0.0319087	0.033593	0.0343446	0.0356347	0.0363549	0.0372893	0.0369259	0.0367594	0.0357282	0.0342248	0.0314352	0.0308361	0.116855	0.0810184	0.0495376	0.0260477	0.00585934	0.00353509	0.00157477	0.000682646	0.000368695	0.000183407	0.000145896	0.000109801	0.00010742	6.56247e-05	5.30301e-05	4.88453e-05	4.62033e-05	2.80221e-05	3.27346e-05	4.51862e-05	4.73594e-05	5.76775e-05	4.81329e-05	3.87282e-05	3.45294e-05	2.78072e-05	5.18896e-05
578	0.0133613	0.013394	0.0134101	0.0139434	0.0143202	0.0146014	0.0148072	0.0165288	0.0213463	0.0263412	0.0319737	0.0336211	0.0344389	0.0357229	0.0364685	0.0374157	0.037067	0.0369172	0.0359208	0.0344072	0.0316195	0.031054	0.11763	0.0817029	0.0500529	0.0263734	0.00591694	0.00358481	0.00159775	0.00069442	0.000370476	0.000186781	0.000141899	0.000107867	0.000109279	7.57852e-05	6.31695e-05	5.32241e-05	4.97698e-05	3.84764e-05	4.12258e-05	2.91716e-05	3.82954e-05	4.77257e-05	4.95485e-05	3.81424e-05	3.03739e-05	4.32386e-05	4.63531e-05
579	0.0133559	0.0133987	0.0134047	0.0139618	0.0143421	0.0146114	0.0148196	0.0165805	0.0213775	0.0263916	0.0320212	0.0336446	0.0345094	0.0358045	0.0365583	0.0375535	0.037203	0.0370516	0.0361244	0.0346392	0.0317997	0.0312555	0.118357	0.0823601	0.0506063	0.0267317	0.00596329	0.00363419	0.00162073	0.000717017	0.000357699	0.000204876	0.000127275	0.000117346	0.000118556	9.37486e-05	8.08565e-05	5.3546e-05	4.15709e-05	5.70862e-05	3.19137e-05	7.61031e-07	2.92821e-05	2.95571e-05	5.93363e-05	2.9346e-05	3.08427e-05	7.06348e-05	2.8707e-05
580	0.0133679	0.0133977	0.013405	0.0139609	0.0143584	0.0146155	0.0148258	0.016577	0.0214003	0.0264594	0.0320561	0.0337361	0.034567	0.0358322	0.0366347	0.0375973	0.0373267	0.0371737	0.0361544	0.0347807	0.0319439	0.0313943	0.119321	0.0829999	0.0510081	0.02697	0.00603361	0.00366658	0.00164365	0.000714905	0.000369364	0.000206702	0.000145266	0.000127036	0.000110855	0.000103459	7.26123e-05	4.51087e-05	5.11028e-05	5.7595e-05	5.31252e-05	4.15084e-05	2.95431e-05	3.95711e-05	4.99866e-05	3.92884e-05	4.12923e-05	6.18626e-05	3.8433e-05
581	0.0133653	0.0133877	0.0133963	0.013943	0.0143438	0.0146023	0.0148009	0.0165446	0.0214081	0.0264525	0.0320426	0.033738	0.0345759	0.0358313	0.0366624	0.0376331	0.0373812	0.0372059	0.0361974	0.0348535	0.0320271	0.0314719	0.119862	0.0834175	0.051305	0.0271751	0.00608635	0.0036943	0.00165381	0.000721087	0.000381099	0.000200022	0.00015505	0.000128199	0.000107397	0.000104418	6.8716e-05	4.54457e-05	6.07484e-05	4.86431e-05	6.41623e-05	5.2292e-05	2.98008e-05	4.97077e-05	5.03601e-05	4.93527e-05	4.17169e-05	3.88883e-05	4.35532e-05
582	0.0133473	0.0133683	0.0133784	0.0139075	0.0142973	0.0145712	0.0147439	0.0164822	0.0214003	0.0263685	0.031979	0.0336473	0.0345347	0.035801	0.0366397	0.0376607	0.0373645	0.0371453	0.0362537	0.0348555	0.0320474	0.0314864	0.119967	0.0836061	0.0514938	0.0273461	0.00612095	0.00371719	0.00165083	0.000735819	0.000392904	0.000184573	0.000156373	0.000120571	0.000108314	9.63532e-05	6.93023e-05	5.48288e-05	7.05112e-05	2.99374e-05	6.47098e-05	3.21831e-05	3.00551e-05	5.99709e-05	6.07579e-05	5.95425e-05	3.18059e-05	1.27194e-06	4.39248e-05
583	0.013257	0.0132755	0.013276	0.0138145	0.0142069	0.0144546	0.0146424	0.0163834	0.021224	0.0261968	0.0318004	0.0334686	0.0343238	0.0356013	0.0364068	0.0373144	0.0371788	0.0369972	0.035977	0.034647	0.0318718	0.0313042	0.119432	0.0832306	0.0513402	0.0272594	0.00607921	0.00371485	0.00164762	0.000733991	0.000388157	0.000202445	0.000149354	0.000129886	0.000117932	9.68777e-05	6.10033e-05	4.67596e-05	7.1429e-05	1.0749e-05	4.45039e-05	3.17645e-05	3.03131e-05	6.08183e-05	2.2415e-05	6.03839e-05	4.18261e-05	3.73096e-05	5.36971e-05
584	0.013137	0.0131582	0.0131597	0.0136949	0.0140901	0.0143226	0.0145334	0.0162384	0.0209945	0.0259734	0.0315163	0.0331976	0.0340172	0.0352866	0.0361141	0.036958	0.0368589	0.0366989	0.0356737	0.0343026	0.0315878	0.0310133	0.11858	0.0825666	0.0509527	0.0270525	0.00601659	0.00369082	0.00164382	0.000727427	0.000382644	0.000206065	0.000138056	0.000127995	0.00011991	9.76803e-05	6.04839e-05	4.6128e-05	5.94426e-05	1.7344e-05	3.76917e-05	3.20277e-05	3.05642e-05	6.13222e-05	9.04185e-06	5.64537e-05	5.26486e-05	5.48259e-05	4.22224e-05
585	0.0129825	0.0130131	0.0130295	0.0135439	0.0139418	0.0141747	0.014417	0.0160363	0.0207048	0.0256879	0.0311031	0.0328131	0.0335963	0.0348331	0.0357545	0.0366052	0.0363757	0.0362137	0.0353516	0.0337948	0.0311746	0.0305928	0.117353	0.0815609	0.0502834	0.0267042	0.00593086	0.00364031	0.0016393	0.000715579	0.000376896	0.000190089	0.00012169	0.000111103	0.000111789	9.84543e-05	7.02487e-05	5.57268e-05	3.14466e-05	5.67347e-05	4.88281e-05	3.22815e-05	3.08065e-05	6.18081e-05	2.95772e-05	4.68739e-05	6.36044e-05	4.55223e-05	3.32167e-06
586	0.0128271	0.0128674	0.012876	0.0133668	0.0137538	0.0140003	0.0142074	0.0158348	0.0204751	0.0253784	0.0307396	0.0323575	0.0332232	0.0344257	0.0352424	0.0360995	0.0358968	0.0357328	0.0347973	0.033333	0.0306772	0.030142	0.115756	0.0803863	0.0494699	0.0262717	0.00580613	0.00356151	0.0016091	0.000719327	0.000362612	0.000198155	0.000129197	0.000127012	0.000128675	0.00010771	7.15559e-05	5.69231e-05	3.80576e-05	6.04984e-05	1.99307e-05	4.23106e-05	4.03773e-05	4.35126e-05	4.10368e-05	4.63626e-05	6.49698e-05	6.31041e-05	3.64195e-05
587	0.0126828	0.0127131	0.0127315	0.0132116	0.0135864	0.0138248	0.0140074	0.015635	0.020236	0.0250692	0.0303725	0.0319497	0.0328064	0.0340262	0.0347532	0.0355996	0.0354043	0.0352383	0.0342753	0.0328611	0.0301969	0.0297021	0.114134	0.079241	0.0486662	0.0258247	0.00568848	0.00348716	0.00157656	0.000714167	0.000361513	0.00020156	0.000142542	0.000139025	0.000137218	0.000103168	6.4667e-05	5.73508e-05	4.79987e-05	5.31044e-05	8.66801e-06	4.9144e-05	4.68984e-05	3.94421e-05	4.35728e-05	5.07209e-05	6.5458e-05	6.39242e-05	5.70027e-05
588	0.012556	0.0125453	0.0126045	0.0130945	0.013457	0.0136513	0.0138363	0.0154375	0.0199732	0.0247639	0.0299924	0.0316273	0.0323142	0.0336324	0.0343222	0.0351313	0.0348898	0.0347218	0.0338379	0.0323665	0.0297558	0.029284	0.112527	0.0781666	0.0478991	0.0253669	0.00558765	0.00342394	0.00154407	0.00069275	0.000382351	0.000194135	0.000161548	0.000140123	0.000129012	7.57393e-05	4.61587e-05	5.78036e-05	5.80955e-05	3.34237e-05	3.09346e-05	4.9532e-05	4.72687e-05	6.04391e-05	3.34382e-05	6.13902e-05	6.59747e-05	3.45103e-05	4.74074e-05
589	0.012426	0.0124296	0.0124633	0.0129369	0.0132996	0.0135009	0.0136749	0.015253	0.0197646	0.0245075	0.0297062	0.0312303	0.0319758	0.0332382	0.033928	0.0347755	0.0344487	0.0342402	0.0333605	0.0319486	0.0293301	0.0288304	0.111037	0.0769984	0.04721	0.0249514	0.00546368	0.00335629	0.00151739	0.00068607	0.000371733	0.000210081	0.000149448	0.000141112	0.000136801	8.06914e-05	5.22362e-05	5.82115e-05	4.27964e-05	3.09339e-05	1.47162e-05	2.1487e-05	3.85699e-05	4.55488e-05	5.06129e-05	5.42198e-05	6.64403e-05	3.06966e-05	3.75793e-05
590	0.0123	0.0123357	0.0123374	0.0127934	0.0131583	0.0133748	0.0135305	0.0150891	0.0195647	0.0242794	0.0294558	0.0308827	0.0316926	0.0329053	0.0335855	0.0344379	0.0340802	0.0338554	0.0329375	0.0315887	0.0289677	0.0284424	0.109698	0.0760043	0.0465865	0.024586	0.00535775	0.00329403	0.00149467	0.00068173	0.00035921	0.000223595	0.000141669	0.000145291	0.000143963	8.42694e-05	6.22581e-05	5.86203e-05	3.35008e-05	3.81403e-05	7.71887e-06	1.5027e-05	3.91279e-05	2.4866e-05	6.13156e-05	4.41742e-05	6.31539e-05	3.78478e-05	3.11369e-05
591	0.0121826	0.0122682	0.0122457	0.0126897	0.0130569	0.0132891	0.0134161	0.0149612	0.019365	0.0240918	0.0292462	0.030654	0.0314699	0.0326917	0.0333325	0.0341009	0.0338305	0.0336488	0.0326327	0.0313183	0.0287241	0.028193	0.108617	0.0753781	0.0460672	0.0243055	0.00529404	0.00324361	0.00147792	0.000677439	0.000352613	0.000225213	0.000151837	0.000155719	0.000145004	7.52509e-05	7.24338e-05	5.90443e-05	4.36816e-05	5.89724e-05	3.04768e-05	5.93321e-05	6.04994e-05	3.89063e-06	5.10428e-05	3.39916e-05	5.25731e-05	5.85201e-05	3.13622e-05
592	0.0121515	0.0122136	0.0122088	0.012676	0.0130455	0.0132438	0.013379	0.0149121	0.0193376	0.0240359	0.0291395	0.0306635	0.0313731	0.0326032	0.0332405	0.0340346	0.0337417	0.0334923	0.0325265	0.0312483	0.0286329	0.0281472	0.108427	0.0752006	0.0459961	0.0242212	0.00525669	0.00322094	0.00147512	0.000672655	0.000360854	0.000211506	0.000154546	0.000143027	0.000130302	8.19136e-05	8.27409e-05	5.94393e-05	3.7616e-05	6.31727e-05	4.42468e-05	5.87975e-05	4.74134e-05	1.74501e-05	4.94002e-05	4.96001e-05	2.35676e-05	4.58623e-05	3.1572e-05
593	0.0121565	0.0121861	0.0122047	0.0126935	0.0130518	0.0132273	0.0133746	0.0149047	0.0193521	0.0240407	0.0291123	0.0307345	0.0313516	0.0325628	0.0332448	0.0340628	0.033749	0.0334599	0.0325389	0.0312846	0.0286329	0.0282048	0.10868	0.0753366	0.0461604	0.0242733	0.0052517	0.00322033	0.00147519	0.000670327	0.000367009	0.000202375	0.000155528	0.000133284	0.000123156	9.21855e-05	8.15818e-05	5.98173e-05	3.66305e-05	5.74792e-05	5.26584e-05	5.12575e-05	3.88633e-05	3.27136e-05	4.97143e-05	5.87318e-05	0	3.15434e-05	3.78652e-05
594	0.0122018	0.012218	0.0122503	0.0127376	0.0130516	0.0132588	0.013407	0.0149553	0.0193734	0.0241207	0.0292223	0.0308234	0.0314442	0.0325705	0.0333947	0.0341717	0.0339019	0.0337032	0.0327307	0.031469	0.0287708	0.0284021	0.109522	0.0759893	0.0466509	0.02455	0.00531117	0.00325825	0.00147451	0.000674278	0.000359791	0.000212976	0.000156445	0.000143636	0.000143264	0.000102551	5.22989e-05	6.01699e-05	5.71238e-05	3.68476e-05	5.29688e-05	5.15596e-05	6.06057e-05	3.29064e-05	5.00074e-05	3.76506e-05	0	3.17293e-05	5.90492e-05
595	0.0122503	0.012294	0.0123194	0.0127848	0.0131258	0.0133294	0.0134786	0.0150386	0.0194708	0.0242306	0.0293875	0.0309913	0.0316159	0.032799	0.0335892	0.0343602	0.0341352	0.0339212	0.0330034	0.03177	0.0290837	0.0286558	0.11071	0.0769092	0.0472425	0.0249047	0.00537992	0.00329738	0.00149591	0.000678422	0.000359809	0.000209196	0.000150181	0.000139344	0.000126153	9.78685e-05	4.56613e-05	6.05397e-05	6.22159e-05	3.21711e-05	5.32943e-05	6.06088e-05	5.76749e-05	3.31086e-05	4.18453e-05	3.28722e-05	1.74466e-05	3.19243e-05	5.61936e-05
596	0.0123019	0.0123761	0.0123915	0.0128433	0.0132178	0.0134109	0.0135572	0.0151306	0.0195956	0.0243552	0.0295673	0.0311809	0.0318208	0.0330587	0.0337947	0.0345818	0.0343906	0.0341401	0.0332873	0.0320933	0.0294335	0.0289327	0.111974	0.0778944	0.0478898	0.0252987	0.00544893	0.00333904	0.0015217	0.000682573	0.000362011	0.000205613	0.000143973	0.000130525	0.000109499	9.33894e-05	5.08432e-05	6.09101e-05	5.75867e-05	3.75491e-05	5.36204e-05	6.40221e-05	4.71514e-05	3.33112e-05	3.64495e-05	2.77792e-05	3.47602e-05	3.72611e-05	4.85298e-05
597	0.0123604	0.0124349	0.0124505	0.012934	0.0132951	0.0134893	0.0136207	0.015219	0.0197338	0.0244976	0.0297401	0.0313632	0.0320537	0.0332049	0.0339922	0.0348308	0.0346385	0.0343866	0.0335289	0.0323752	0.0297312	0.0292279	0.113141	0.0788281	0.0486148	0.0257416	0.00550983	0.0033875	0.00154015	0.000686562	0.000364126	0.000216403	0.000144814	0.000121537	0.000129895	0.000103946	7.13646e-05	6.12661e-05	3.72557e-05	5.91423e-05	5.39338e-05	4.14191e-05	3.64633e-05	3.35059e-05	4.78051e-05	6.10201e-06	3.49633e-05	5.86887e-05	4.88134e-05
598	0.0124384	0.0124838	0.01249	0.0130024	0.0133726	0.0135564	0.0136957	0.0153077	0.0198211	0.0245718	0.0298679	0.0314436	0.0321855	0.0333853	0.0341563	0.035047	0.0348536	0.0347365	0.0338059	0.0326589	0.030031	0.0295483	0.114391	0.0797695	0.0493465	0.0261887	0.00559934	0.00345042	0.00155182	0.000690564	0.000366249	0.000213398	0.000159462	0.000133663	0.000129033	0.000107365	7.74642e-05	4.70229e-05	3.9167e-05	4.99764e-05	5.42481e-05	4.3544e-05	4.15543e-05	4.96707e-05	5.12152e-05	1.58555e-05	3.51671e-05	6.49914e-05	5.68531e-05
599	0.0125208	0.0125309	0.0125318	0.0130613	0.0134464	0.0136247	0.0137775	0.015392	0.0199015	0.0246428	0.0299825	0.0315101	0.032285	0.0335679	0.0343147	0.0352671	0.0350726	0.0350699	0.0340953	0.0329513	0.0303181	0.0298837	0.115691	0.080743	0.0500686	0.0266327	0.00569614	0.00351513	0.00156454	0.000694535	0.000372158	0.000206851	0.000175795	0.000148302	0.000123731	0.000107983	7.79096e-05	3.29884e-05	4.57152e-05	3.29351e-05	5.22129e-05	5.08239e-05	4.85016e-05	6.779e-05	5.37256e-05	3.58245e-05	3.76517e-05	6.53651e-05	6.58403e-05
600	0.0125896	0.012586	0.0126144	0.0131172	0.0135043	0.0137158	0.0138694	0.0154573	0.020035	0.0248104	0.0301154	0.0316834	0.0324148	0.0337047	0.0345035	0.0355565	0.035361	0.0351672	0.0343786	0.0332766	0.0305488	0.0302407	0.117058	0.0818366	0.0507405	0.0270564	0.00577677	0.00356394	0.0015926	0.000698355	0.000393674	0.000207989	0.000176762	0.000139191	0.000134467	0.000108577	7.83381e-05	4.34067e-05	3.54463e-05	3.31163e-05	4.04845e-05	3.94075e-05	3.76069e-05	6.81628e-05	6.53649e-05	4.71384e-05	4.95426e-05	6.57246e-05	6.62025e-05
601	0.0126344	0.0126354	0.0126731	0.0131671	0.0135344	0.0137682	0.0139444	0.0155288	0.0200784	0.0249457	0.0302564	0.0318103	0.0325622	0.033891	0.034677	0.0357343	0.0356025	0.0353776	0.0346153	0.0335236	0.0307884	0.0304994	0.118098	0.0827176	0.0513559	0.0274712	0.00584869	0.00360483	0.00160698	0.000701868	0.000388825	0.000209035	0.000164529	0.000150102	0.00014525	0.000109123	7.17537e-05	4.00346e-05	3.93144e-05	4.80332e-05	4.49025e-05	3.57795e-05	4.17108e-05	5.33255e-05	5.40253e-05	4.34764e-05	5.36141e-05	5.14181e-05	5.91637e-05
602	0.0126592	0.0126778	0.0127138	0.0132117	0.0135582	0.0138017	0.0140015	0.0155973	0.0200885	0.0250409	0.0303772	0.0319072	0.0326964	0.0340653	0.0348359	0.0358502	0.0357922	0.0356217	0.0348077	0.0337035	0.0310229	0.0307005	0.118932	0.0834793	0.0519187	0.0278576	0.00591197	0.00364041	0.00161615	0.000706713	0.000376982	0.000210036	0.000151689	0.000164797	0.0001515	0.000106552	6.485e-05	3.45732e-05	5.01025e-05	6.68847e-05	5.35768e-05	3.5951e-05	4.97685e-05	3.61163e-05	3.48686e-05	3.58583e-05	5.38711e-05	3.64629e-05	5.17911e-05
603	0.0126365	0.0126962	0.0127189	0.0132423	0.0136229	0.0138349	0.0140031	0.0156326	0.02016	0.0249977	0.0303599	0.0319624	0.0327067	0.0340337	0.0349537	0.0359244	0.0358176	0.0357431	0.0348765	0.0337181	0.0312035	0.0308471	0.1195	0.0841525	0.0523391	0.0281079	0.0059502	0.00366776	0.00163374	0.000719999	0.000398551	0.000211039	0.000172069	0.000145426	0.000131801	8.63632e-05	7.56128e-05	5.55275e-05	6.10241e-05	6.7204e-05	4.16317e-05	3.61226e-05	3.86725e-05	4.76581e-05	3.50351e-05	4.73177e-05	5.41282e-05	5.85625e-05	6.30808e-05
604	0.012623	0.0126801	0.0126984	0.0132442	0.0136179	0.0138389	0.0140062	0.0156334	0.0201729	0.0249795	0.0303437	0.0319669	0.0326964	0.0340109	0.0349586	0.0359458	0.0358205	0.0357817	0.0349545	0.0338037	0.0312427	0.0309341	0.119997	0.084535	0.0526571	0.0282979	0.00598497	0.003693	0.00165044	0.00072668	0.000407564	0.000230684	0.000180099	0.000144889	0.000137637	9.20825e-05	7.98173e-05	6.34951e-05	5.17687e-05	5.35379e-05	3.7264e-05	3.62726e-05	3.46152e-05	5.92632e-05	4.97207e-05	6.59646e-05	5.43531e-05	6.00464e-05	6.74525e-05
605	0.0126158	0.0126472	0.0126664	0.0132265	0.0135757	0.013823	0.0140039	0.0156106	0.020147	0.0249705	0.0303196	0.0319433	0.0326757	0.0339953	0.0348981	0.0359225	0.0358017	0.0357678	0.0350194	0.0339131	0.0312065	0.0309806	0.120413	0.0847498	0.0529114	0.0284465	0.00601594	0.00371725	0.00166568	0.00073053	0.000407031	0.000255156	0.000180792	0.000153441	0.000154364	0.000108853	7.90135e-05	6.37394e-05	3.50226e-05	3.62195e-05	3.48142e-05	3.89364e-05	3.71573e-05	6.97171e-05	6.81838e-05	8.41247e-05	5.45622e-05	5.15825e-05	6.5365e-05
606	0.0126148	0.0126457	0.0126655	0.0131857	0.0135692	0.0137841	0.0139496	0.0155598	0.0200865	0.0249149	0.0302222	0.0319354	0.032671	0.0339965	0.0348544	0.0357851	0.0357127	0.0357276	0.0349262	0.0338639	0.0312443	0.0309839	0.12051	0.0850092	0.0531429	0.0285472	0.00603211	0.00374362	0.00167296	0.000743768	0.000388785	0.000226149	0.000181583	0.000143902	0.000134352	8.8362e-05	6.87697e-05	6.40182e-05	5.68188e-05	5.87606e-05	1.02472e-05	6.31684e-05	6.02821e-05	7.00221e-05	4.51448e-05	6.16223e-05	5.48009e-05	6.29137e-05	4.32785e-05
607	0.0125827	0.0126292	0.01265	0.0131465	0.0135356	0.0137663	0.0139066	0.0154991	0.0200285	0.0248045	0.0301477	0.0318164	0.0325843	0.033916	0.0347578	0.0356807	0.0356571	0.0356345	0.0348085	0.0338483	0.0312484	0.0309725	0.120626	0.0851524	0.0532814	0.0286389	0.00603739	0.00376481	0.0016688	0.000745426	0.000393976	0.00022643	0.000176558	0.000146302	0.000126347	8.00318e-05	5.84508e-05	6.43088e-05	5.97317e-05	6.8348e-05	1.45226e-05	5.93388e-05	4.31371e-05	7.03398e-05	2.19208e-05	5.90963e-05	6.21105e-05	5.47748e-05	4.73023e-05
608	0.0125287	0.0125991	0.0126182	0.013107	0.0134822	0.0137571	0.0138692	0.0154298	0.0199686	0.0246603	0.0300823	0.0316237	0.0324386	0.0337765	0.0346226	0.035593	0.0356125	0.035506	0.0346755	0.0338408	0.0312209	0.0309431	0.120716	0.0851966	0.0533442	0.0287169	0.00603361	0.00378005	0.00165875	0.000738714	0.000414041	0.000246409	0.000167967	0.000156601	0.000128209	8.03958e-05	4.93838e-05	6.52567e-05	4.91189e-05	6.79622e-05	3.94518e-05	3.76534e-05	2.14387e-06	6.9226e-05	1.45259e-06	6.94433e-05	7.22371e-05	3.40661e-05	6.79313e-05
609	0.0124809	0.0125216	0.0124992	0.0130464	0.0134226	0.0136474	0.0137937	0.0153353	0.0198528	0.0246006	0.029906	0.0315189	0.0322866	0.0336286	0.0344777	0.0354013	0.0353709	0.0354131	0.0345797	0.033592	0.0310812	0.0308016	0.120207	0.0850006	0.0532678	0.0286826	0.00601058	0.00376066	0.00168398	0.000730757	0.000405141	0.000247146	0.00016847	0.00015707	0.00014954	8.06364e-05	6.02536e-05	7.61138e-05	3.83089e-05	5.68341e-05	6.45987e-05	4.99476e-05	3.70249e-05	4.61097e-05	2.50864e-05	5.80727e-05	4.81154e-05	3.41681e-05	5.68083e-05
610	0.0124192	0.0124455	0.0124278	0.0129782	0.0133735	0.0135664	0.0137107	0.0152533	0.019712	0.0244716	0.0297331	0.031364	0.0321383	0.0334577	0.0342828	0.0352136	0.0351871	0.0352707	0.0344342	0.0334554	0.0309451	0.0306818	0.119948	0.0848462	0.0531986	0.0286521	0.00599945	0.00374727	0.00169307	0.000739431	0.000407266	0.000247922	0.000174475	0.000151947	0.000153937	8.66557e-05	6.53654e-05	6.38732e-05	3.33989e-05	4.56552e-05	6.94944e-05	6.23139e-05	6.57812e-05	4.82161e-05	4.24312e-05	4.66502e-05	3.70931e-05	4.64915e-05	4.56345e-05
611	0.0123461	0.0123711	0.0123963	0.0129039	0.0133328	0.013509	0.0136222	0.0151821	0.0195518	0.0242855	0.0295623	0.0311662	0.0319922	0.033268	0.0340485	0.0350312	0.0350505	0.035086	0.0342481	0.033412	0.0308134	0.0305819	0.119899	0.0847261	0.0531343	0.0286258	0.00599822	0.00373916	0.00168803	0.00076146	0.000418176	0.000248931	0.000184767	0.000142473	0.000144338	9.75927e-05	6.57891e-05	3.30234e-05	3.3508e-05	3.46531e-05	5.76514e-05	7.4505e-05	8.84199e-05	7.04111e-05	5.44282e-05	3.49541e-05	3.72142e-05	6.83335e-05	3.46373e-05
612	0.0122997	0.0123237	0.0123354	0.0128446	0.0132578	0.013417	0.0135816	0.0151091	0.0194882	0.0241952	0.0293549	0.0309644	0.0317932	0.0331236	0.0339573	0.0349432	0.0348117	0.0348973	0.0341568	0.0332671	0.0307444	0.0305453	0.119626	0.0845434	0.0530074	0.0286451	0.00598642	0.00374087	0.00166276	0.000743365	0.000399035	0.000260006	0.000175177	0.000153378	0.000155386	0.000108633	7.6835e-05	5.46758e-05	3.36159e-05	3.47647e-05	7.04821e-05	7.47452e-05	6.52126e-05	2.35047e-05	6.65416e-05	1.16684e-05	3.73342e-05	4.58301e-05	3.47489e-05
613	0.0122598	0.0122902	0.0122883	0.012793	0.0131905	0.0133666	0.013532	0.0150557	0.0194235	0.0241374	0.0292129	0.0308617	0.0316427	0.0329775	0.0338645	0.0348285	0.0346461	0.0347569	0.034064	0.0331709	0.0307078	0.0304905	0.119403	0.0844427	0.0529978	0.0287001	0.00597956	0.00374765	0.0016527	0.000740612	0.000400334	0.000250522	0.000175748	0.000153855	0.000150563	0.000103588	7.16345e-05	6.02271e-05	3.92754e-05	4.63594e-05	7.06922e-05	7.4984e-05	5.95587e-05	1.77273e-05	6.07532e-05	1.17338e-05	2.51212e-05	4.03061e-05	4.05991e-05
614	0.0122266	0.0122707	0.012255	0.0127491	0.0131308	0.0133579	0.0134731	0.0150218	0.0193579	0.0241124	0.0291367	0.0308584	0.0315409	0.0328295	0.0337701	0.0346868	0.0345541	0.0346651	0.0339695	0.0331239	0.0307037	0.0304175	0.11923	0.0844244	0.0531058	0.0287911	0.00597768	0.00375953	0.00165794	0.00075327	0.000422165	0.000220386	0.000186527	0.000143859	0.000129798	8.23887e-05	5.01161e-05	4.96063e-05	5.05107e-05	6.94875e-05	5.82259e-05	7.52215e-05	7.15356e-05	5.326e-05	3.69843e-05	3.5253e-05	5.21012e-07	5.18363e-05	5.22132e-05
615	0.0121742	0.0122176	0.0122167	0.0127166	0.0131156	0.0133106	0.013442	0.0149418	0.0193094	0.0240112	0.0291152	0.0307437	0.0314758	0.032767	0.0336124	0.0346795	0.0345971	0.0346089	0.0339111	0.0330638	0.0305881	0.0304324	0.119552	0.0845426	0.0531946	0.0287997	0.00597349	0.00375985	0.00169294	0.000765754	0.000423784	0.000240653	0.000177201	0.000164687	0.000150629	0.000103362	7.12088e-05	6.01627e-05	3.99467e-05	4.75393e-05	5.81206e-05	5.11054e-05	4.87703e-05	4.25159e-05	6.01754e-05	4.74104e-05	3.64531e-05	5.22231e-05	6.39124e-05
616	0.0121359	0.0121786	0.0121796	0.0126856	0.013087	0.0132717	0.013405	0.0149	0.0192514	0.0239265	0.0290668	0.0306532	0.0314149	0.03271	0.0335735	0.0346791	0.0346239	0.0346041	0.0339041	0.0330305	0.0305516	0.0304214	0.119748	0.0847272	0.0532895	0.0288327	0.0059796	0.00376519	0.00170987	0.000764025	0.00041548	0.000252563	0.000176905	0.000166835	0.000157686	0.000105376	8.32361e-05	6.11982e-05	3.91796e-05	3.51868e-05	5.82902e-05	3.78263e-05	4.15677e-05	3.62123e-05	6.7816e-05	4.84826e-05	5.09554e-05	5.23755e-05	5.96832e-05
617	0.0121149	0.0121569	0.0121439	0.0126563	0.0130417	0.0132436	0.0133605	0.0149045	0.019182	0.0238631	0.0289854	0.0305939	0.0313581	0.0326573	0.0336763	0.0346836	0.0346281	0.0346591	0.0339568	0.0330292	0.030611	0.0303776	0.11978	0.0849866	0.0533923	0.0288963	0.00599791	0.00377671	0.00170473	0.000745545	0.000395994	0.000253336	0.000187766	0.00014618	0.000147447	8.39664e-05	8.3491e-05	5.04711e-05	5.05161e-05	3.52946e-05	5.84687e-05	3.79421e-05	5.35952e-05	3.63232e-05	5.5929e-05	3.67783e-05	3.86542e-05	5.25358e-05	3.66766e-05
618	0.0120645	0.0121196	0.01212	0.0126267	0.0129956	0.0131823	0.0133148	0.0148511	0.0191361	0.0238333	0.0289308	0.0305915	0.0313571	0.0325624	0.0334968	0.0344517	0.03454	0.0345741	0.0338702	0.0329858	0.0305352	0.0303916	0.11966	0.0848126	0.0533706	0.0288305	0.00597893	0.00376374	0.00170717	0.000755449	0.000415038	0.000243972	0.000188727	0.000145164	0.000136948	8.28046e-05	8.3641e-05	4.99026e-05	6.18674e-05	3.5358e-05	4.64865e-05	4.97761e-05	4.31822e-05	1.38611e-05	4.38875e-05	3.61286e-05	4.97249e-05	5.26302e-05	5.72214e-05
619	0.0120302	0.0120808	0.0120842	0.0125895	0.012949	0.0131256	0.0132757	0.0147848	0.0190693	0.023776	0.0288626	0.0305272	0.0313372	0.0325286	0.0333839	0.0343109	0.0344665	0.0344789	0.0337735	0.0329387	0.0304498	0.0303651	0.11948	0.0846325	0.053365	0.0287763	0.00595289	0.00375348	0.00170566	0.00076278	0.00042781	0.000238332	0.000180308	0.000145409	0.000140023	9.21455e-05	8.37824e-05	5.46078e-05	6.3746e-05	3.54178e-05	3.91152e-05	5.18325e-05	3.63348e-05	1.01083e-05	3.69283e-05	4.62257e-05	5.70532e-05	5.75926e-05	7.08033e-05
620	0.0120209	0.0120415	0.0120308	0.0125417	0.0129017	0.0130783	0.0132461	0.0147058	0.0189718	0.0236779	0.0287733	0.0303724	0.0312865	0.0325825	0.033388	0.0343165	0.0344211	0.0343822	0.0336752	0.0328902	0.030363	0.0302776	0.11923	0.0844823	0.0533926	0.0287497	0.00592044	0.00374916	0.00169805	0.000764043	0.000428519	0.000238727	0.000159838	0.00014565	0.000161835	0.000114168	8.39212e-05	6.56817e-05	5.2564e-05	3.54765e-05	3.918e-05	3.93693e-05	3.63951e-05	3.41521e-05	3.69895e-05	7.01578e-05	5.71477e-05	6.92718e-05	7.09206e-05
621	0.0119578	0.0119879	0.0119765	0.0124775	0.0128379	0.0130143	0.0131688	0.0146255	0.0188727	0.0235779	0.0286818	0.0302615	0.0310944	0.0323562	0.0332512	0.0342276	0.0342809	0.0342366	0.0335281	0.0327464	0.0302429	0.0301878	0.11887	0.0841163	0.0530873	0.0286314	0.00589705	0.00371599	0.00169031	0.000765269	0.000419756	0.000258062	0.000176844	0.000145884	0.000144691	9.67137e-05	6.40682e-05	5.69292e-05	6.17515e-05	3.55333e-05	1.5914e-05	3.81988e-05	4.72887e-05	5.83082e-05	5.90733e-05	6.18235e-05	4.58969e-05	6.00408e-05	7.10344e-05
622	0.0118826	0.0119208	0.0119159	0.0124044	0.0127785	0.0129414	0.013079	0.0145365	0.0187726	0.0234503	0.0285494	0.0301147	0.0309053	0.0321178	0.0330779	0.0340678	0.0341289	0.0340645	0.0333544	0.0325511	0.0300916	0.0300171	0.118278	0.0836787	0.0526965	0.0284639	0.00584995	0.00367542	0.00168248	0.000754347	0.000409929	0.000267376	0.000181949	0.000150221	0.00013574	8.33458e-05	5.90337e-05	5.44654e-05	6.44721e-05	4.45945e-05	0	3.82587e-05	5.01465e-05	5.47167e-05	6.9519e-05	4.99461e-05	4.30549e-05	4.8506e-05	5.31431e-05
623	0.0117976	0.0118345	0.0118455	0.0123198	0.0127288	0.0128568	0.0129777	0.0144337	0.0186713	0.0232786	0.0283515	0.0299024	0.0307459	0.0319087	0.0328708	0.0338107	0.0339747	0.0338586	0.0331468	0.0322898	0.0298959	0.0297163	0.117331	0.0831637	0.0522267	0.028233	0.00576311	0.00362802	0.00167454	0.000723898	0.000400052	0.000257252	0.000161344	0.000161157	0.000146795	8.34726e-05	8.13343e-05	6.55913e-05	5.32214e-05	6.81356e-05	0	3.83169e-05	3.81823e-05	6.48523e-06	5.73876e-05	3.80297e-05	5.57245e-05	3.69332e-05	6.29871e-06
624	0.0117152	0.0117508	0.0117392	0.0122079	0.0126371	0.0127449	0.0128641	0.0142978	0.0185065	0.0231419	0.0281298	0.0297413	0.0304589	0.0316619	0.0326709	0.0336055	0.0336941	0.0335704	0.0329016	0.0320353	0.0296767	0.0295117	0.116213	0.0824133	0.0518207	0.0279215	0.00568654	0.0035813	0.00163964	0.000730081	0.000417591	0.000238	0.000167891	0.000153582	0.000139091	8.36206e-05	6.51736e-05	5.76009e-05	5.17897e-05	7.14128e-05	2.25165e-05	4.93436e-05	4.70889e-05	4.19645e-05	4.5215e-05	3.64846e-05	4.65706e-05	1.52008e-05	2.03788e-05
625	0.0116328	0.011662	0.0116476	0.0121162	0.0125329	0.0126471	0.0127607	0.0141719	0.0183412	0.0229877	0.0279153	0.0295563	0.0302098	0.0314484	0.0324388	0.0333568	0.033378	0.0333078	0.0326531	0.031785	0.0294278	0.0292721	0.115133	0.0816285	0.0513576	0.0276103	0.00560887	0.00353299	0.00161443	0.000734269	0.00043555	0.000224559	0.000171291	0.000154277	0.000128399	8.75762e-05	5.85104e-05	5.04625e-05	5.18597e-05	6.33053e-05	3.04268e-05	5.76551e-05	5.08124e-05	6.51502e-05	3.72795e-05	3.65339e-05	4.28024e-05	1.22116e-05	3.98385e-05
626	0.0115497	0.0115629	0.0115941	0.0120702	0.0124176	0.0125836	0.0126801	0.0140743	0.0181937	0.0227907	0.0277213	0.0293116	0.0300692	0.0313084	0.0321445	0.0330113	0.0330322	0.0331171	0.0324097	0.0315405	0.0291304	0.0289385	0.114171	0.0808476	0.050769	0.0273235	0.00552616	0.0034815	0.00161522	0.000724052	0.000446312	0.000224669	0.000160888	0.000175864	0.000117566	9.86624e-05	8.08486e-05	5.04873e-05	5.18852e-05	3.9759e-05	4.40295e-06	5.76835e-05	3.87435e-05	4.09177e-05	3.72979e-05	3.65518e-05	5.54835e-05	4.73126e-05	5.16415e-05
627	0.0114939	0.0115037	0.0115184	0.0119981	0.0123339	0.0124938	0.0125733	0.0139798	0.0180719	0.0226276	0.0275623	0.0292027	0.0299354	0.0311325	0.0319863	0.032888	0.0328658	0.0328906	0.0322166	0.0313896	0.0289546	0.0287559	0.113611	0.080377	0.0504978	0.0271467	0.00547126	0.0034396	0.00158131	0.000713986	0.00042209	0.000242436	0.000159231	0.000179632	0.000124875	0.000109792	6.61181e-05	5.97541e-05	2.34662e-05	5.54178e-05	4.33354e-05	4.71798e-05	4.6789e-05	4.69372e-05	4.75532e-05	4.6602e-05	2.60618e-05	4.35511e-05	4.38677e-05
628	0.0114352	0.0114488	0.0114392	0.0119271	0.0122686	0.0124162	0.0124785	0.0139002	0.0179732	0.022495	0.0274452	0.0291076	0.0298053	0.0309679	0.0318583	0.0327963	0.0327548	0.032741	0.0320853	0.0312601	0.0288387	0.0286282	0.113213	0.0800684	0.0503145	0.027026	0.00543253	0.00341331	0.00155371	0.000707333	0.00040072	0.000253839	0.000162673	0.000179786	0.000129031	0.00011051	5.08531e-05	6.74232e-05	0	6.79427e-05	7.91387e-05	4.25107e-05	5.51351e-05	5.91334e-05	5.60356e-05	5.11185e-05	0	3.55542e-05	4.324e-05
629	0.011358	0.0113856	0.0113619	0.01187	0.0122291	0.0123766	0.0124217	0.0138517	0.0179134	0.0224139	0.0274043	0.0289818	0.0296803	0.0308442	0.0317358	0.0326748	0.032685	0.0327751	0.0320666	0.0311361	0.0287991	0.0285532	0.11299	0.0799751	0.0501821	0.0269788	0.00541675	0.00341686	0.00155533	0.000708069	0.000401137	0.000243493	0.000173361	0.000179973	0.000118236	8.84706e-05	5.0906e-05	6.74933e-05	0	5.61883e-05	7.9221e-05	5.5267e-05	5.51924e-05	7.13646e-05	5.60939e-05	3.90888e-05	0	3.55912e-05	6.69243e-05
630	0.0113309	0.011349	0.0113227	0.0118295	0.0121925	0.0123119	0.0123817	0.0138233	0.0178577	0.0223659	0.0273421	0.0289459	0.0296037	0.0308523	0.0317036	0.0326853	0.0326645	0.0327756	0.032014	0.0311444	0.0288499	0.0285687	0.113157	0.0802304	0.0503569	0.0270785	0.00541937	0.00343833	0.00156579	0.000708979	0.000401652	0.00024166	0.000167298	0.000171575	0.000133662	9.29633e-05	6.88712e-05	6.758e-05	1.82921e-05	6.33271e-05	6.88767e-05	6.80775e-05	5.52634e-05	7.39179e-05	4.6304e-05	3.6695e-05	3.0473e-05	3.56369e-05	7.1792e-05
631	0.0113122	0.0113276	0.0113059	0.0117987	0.0121571	0.012261	0.0123562	0.0138007	0.0178261	0.0223475	0.0273234	0.0289368	0.0295872	0.0308972	0.0317266	0.032732	0.0326885	0.0327997	0.032044	0.0312191	0.0289228	0.0286559	0.11351	0.0806112	0.0506609	0.0272554	0.00543982	0.00346007	0.00157492	0.000712672	0.000408028	0.000241896	0.000165843	0.000157882	0.000143336	0.000104154	7.87085e-05	6.13547e-05	3.79924e-05	6.52084e-05	5.95503e-05	7.00999e-05	5.18876e-05	7.05495e-05	4.09665e-05	4.35632e-05	5.43161e-05	4.23071e-05	6.85205e-05
632	0.011283	0.0113281	0.0113213	0.0117818	0.0121227	0.0122615	0.0123567	0.0137802	0.0178532	0.0223834	0.0274291	0.028938	0.0296928	0.0309507	0.0318321	0.0327854	0.032794	0.0329053	0.0323065	0.0313775	0.0289937	0.0288672	0.114084	0.0810868	0.0510955	0.0275337	0.00549381	0.00347093	0.00157499	0.000723347	0.000429271	0.000241907	0.000186954	0.000136245	0.000121416	0.00011527	5.6265e-05	3.90366e-05	4.94634e-05	4.14885e-05	5.95529e-05	4.46007e-05	3.97213e-05	5.83455e-05	5.33355e-05	6.78048e-05	4.15804e-05	6.58497e-05	5.66675e-05
633	0.0112787	0.0113307	0.0113275	0.0118058	0.0121296	0.0122768	0.0123856	0.0137925	0.0179018	0.0224195	0.0274877	0.0290143	0.0297944	0.0310816	0.0319361	0.0329185	0.0329794	0.033091	0.032448	0.0315742	0.0292071	0.029087	0.115147	0.0818881	0.0515927	0.0279039	0.00556282	0.00352717	0.00160141	0.00073492	0.000418455	0.000234029	0.000192121	0.000147991	0.000116441	0.00010093	5.9714e-05	5.10235e-05	4.33909e-05	3.59939e-05	5.96272e-05	1.90918e-05	3.69259e-05	4.61815e-05	2.77755e-05	7.35567e-05	4.84452e-05	6.23885e-05	2.66273e-05
634	0.0112867	0.0113349	0.0113318	0.0118306	0.0121462	0.0122936	0.0124157	0.0138167	0.0179393	0.0224767	0.027543	0.0291195	0.0299006	0.0312287	0.0320583	0.033081	0.033181	0.0332929	0.0325712	0.031788	0.0294656	0.0293111	0.116303	0.082784	0.052159	0.0283019	0.0056378	0.003591	0.0016355	0.000746595	0.000403116	0.000234438	0.000184386	0.000158951	0.00011937	8.1602e-05	6.53739e-05	6.78263e-05	3.77499e-05	3.904e-05	5.97088e-05	0	4.00509e-05	4.01778e-05	9.37388e-06	7.05953e-05	4.84057e-05	5.36502e-05	0
635	0.0113089	0.0113421	0.0113391	0.0118207	0.012154	0.0123015	0.0124236	0.0138467	0.0179244	0.0225962	0.0276305	0.0292428	0.0300244	0.0313532	0.0322355	0.0332588	0.033359	0.0334711	0.0327492	0.0320185	0.0297294	0.0295407	0.117292	0.0836662	0.0528744	0.0286993	0.00571694	0.0036363	0.00166848	0.000757756	0.000403373	0.000266637	0.000152727	0.000137326	0.000130452	7.05003e-05	5.41491e-05	6.78696e-05	4.92874e-05	5.09718e-05	5.9747e-05	0	5.22916e-05	5.24573e-05	4.66239e-05	5.8474e-05	1.0076e-05	5.36844e-05	0
636	0.0113058	0.0113461	0.0113321	0.0118189	0.0121702	0.0123179	0.0124272	0.0138707	0.0179414	0.0226282	0.0277117	0.0293481	0.0301308	0.0314613	0.032397	0.0334216	0.0334834	0.0336345	0.0329506	0.0321943	0.0299112	0.0297395	0.11828	0.0843902	0.053491	0.0290991	0.00577636	0.00368426	0.00168698	0.000761579	0.000411787	0.000259628	0.000152403	0.000131795	0.000141656	7.5906e-05	5.95866e-05	5.13971e-05	6.08924e-05	4.53699e-05	3.0665e-05	3.7848e-05	2.84853e-05	4.66921e-05	2.89506e-05	2.83715e-05	2.83568e-05	6.24904e-05	3.5191e-05
637	0.0112898	0.0113381	0.0113227	0.0118081	0.0121734	0.0123212	0.0124288	0.0138736	0.0179576	0.0226209	0.0277495	0.029425	0.0301969	0.031529	0.0325064	0.0335557	0.0335887	0.0337689	0.0331135	0.0323391	0.0300532	0.0299012	0.119125	0.0850149	0.0540122	0.0294613	0.00582913	0.00372707	0.0017021	0.000764906	0.000422968	0.000245709	0.000158464	0.000131957	0.000150395	8.71756e-05	6.84283e-05	3.40219e-05	6.73519e-05	3.08308e-05	5.88422e-06	6.6287e-05	0	3.17293e-05	0	5.44413e-06	6.11078e-05	7.1763e-05	6.69591e-05
638	0.0112598	0.0112926	0.0113227	0.0117555	0.0121207	0.0122682	0.0124288	0.01381	0.0179311	0.0225856	0.0276442	0.0294249	0.0301443	0.0314765	0.032454	0.0336081	0.0336935	0.0338214	0.0331135	0.0324445	0.0301585	0.0299717	0.119469	0.0854902	0.0543231	0.0296895	0.00588325	0.00374864	0.00172346	0.000775624	0.000433656	0.000256426	0.000147838	0.000131957	0.000150395	9.8365e-05	6.84282e-05	3.40218e-05	5.58015e-05	6.94072e-06	3.22682e-05	1.49227e-05	0	7.14299e-06	0	2.98548e-05	7.39356e-05	7.17629e-05	4.30799e-05
639	0.0112347	0.011252	0.011285	0.0117079	0.0120982	0.0122456	0.0123842	0.0137825	0.017875	0.0225854	0.0276258	0.0293633	0.0301796	0.0314378	0.0324903	0.0336009	0.0337388	0.0338142	0.0331654	0.0325269	0.0301775	0.0300555	0.119784	0.0857505	0.0545258	0.0298411	0.00590158	0.00377955	0.00173043	0.000779081	0.000429361	0.000244427	0.000159912	0.000132015	0.000134775	8.57632e-05	6.04293e-05	3.40369e-05	5.24689e-05	0	3.99511e-05	0	1.74102e-05	1.74653e-05	0	4.56333e-05	4.12466e-05	7.17945e-05	3.61582e-05
640	0.0112015	0.0112061	0.0112276	0.0116577	0.0120729	0.0122237	0.0123164	0.0137558	0.0178099	0.0225622	0.027619	0.0292729	0.0302164	0.0313908	0.0325179	0.0335551	0.0337352	0.0337684	0.0332037	0.0325442	0.0301368	0.0300927	0.119962	0.0858543	0.0546533	0.0299228	0.00590029	0.00380536	0.0017313	0.000777365	0.000423085	0.000231529	0.000174994	0.00013637	0.000114912	6.7808e-05	4.9146e-05	3.84763e-05	5.0223e-05	7.05012e-06	4.25666e-05	7.57897e-06	3.9541e-05	3.24107e-05	4.90053e-06	5.30713e-05	7.57118e-06	6.25027e-05	3.14785e-05
641	0.0111268	0.0111304	0.0111526	0.0115877	0.0119851	0.0121532	0.0122285	0.0136712	0.0177574	0.0223865	0.0275143	0.0291683	0.0301119	0.0312864	0.0323612	0.033451	0.033631	0.0336641	0.0330992	0.0323338	0.0299969	0.0299169	0.11962	0.0856778	0.0546547	0.0298473	0.00587875	0.00379465	0.00173134	0.000766648	0.0004338	0.000253004	0.000164355	0.000158205	0.000103856	6.78097e-05	3.78259e-05	6.09928e-05	3.86548e-05	4.29448e-05	5.57816e-05	4.61663e-05	5.18166e-05	7.78439e-06	2.98509e-05	4.0847e-05	4.61188e-05	1.50119e-05	7.56051e-06
642	0.0110495	0.0110314	0.0110546	0.011491	0.0118587	0.0120316	0.0121499	0.0135546	0.0176466	0.0222301	0.0273314	0.0289494	0.0298929	0.0311033	0.0321615	0.0332677	0.0333758	0.0334806	0.0328433	0.0321885	0.0298263	0.0297586	0.118938	0.0851569	0.0543458	0.0296436	0.00582625	0.00374616	0.00170906	0.000763105	0.000437099	0.00025974	0.000168237	0.000150145	0.000115466	9.07893e-05	4.19823e-05	6.03982e-05	4.29023e-05	2.97349e-05	5.09108e-05	4.95564e-05	5.56856e-05	2.52606e-05	3.77301e-05	3.69754e-05	3.19326e-05	2.4357e-05	2.45341e-05
643	0.0109623	0.0109258	0.0109475	0.011381	0.0117222	0.0118912	0.0120654	0.0134255	0.0175117	0.0220682	0.0271156	0.0286837	0.029636	0.0308895	0.0319477	0.0330535	0.0330744	0.0332659	0.0325413	0.0320428	0.0296264	0.0295872	0.118047	0.084468	0.0538665	0.029382	0.00575887	0.00368727	0.0016818	0.000762798	0.00043141	0.00025595	0.000175156	0.00013388	0.000129937	0.000116672	4.93967e-05	4.91192e-05	5.24653e-05	0	3.54116e-05	3.44695e-05	4.93418e-05	4.94981e-05	3.34318e-05	3.27631e-05	4.41155e-06	5.38422e-05	5.42336e-05
644	0.0108324	0.0108399	0.0108474	0.0112653	0.0116236	0.0117743	0.011931	0.0133073	0.0173901	0.021837	0.0269155	0.0284474	0.0294515	0.030704	0.0317615	0.0328662	0.0328871	0.0330782	0.0323539	0.03175	0.0293536	0.0293134	0.116907	0.0837374	0.0532576	0.0291269	0.00568865	0.00366234	0.00168027	0.000762106	0.000398936	0.000234271	0.000164365	0.000144663	0.000107725	0.00010537	3.80425e-05	3.78288e-05	5.24178e-05	0	8.97954e-06	8.74065e-06	1.25119e-05	1.25515e-05	8.47751e-06	8.30793e-06	3.00788e-05	5.37934e-05	5.41845e-05
645	0.0107105	0.0107321	0.0107255	0.0111476	0.0115113	0.0116436	0.0117829	0.0131727	0.0171954	0.0216715	0.0267335	0.0282752	0.0291921	0.030478	0.0314655	0.0325691	0.0326243	0.0327458	0.0321257	0.0314515	0.0290986	0.0290343	0.115898	0.0830698	0.0527623	0.0288331	0.00561029	0.0036225	0.00166432	0.000754194	0.000387595	0.000240864	0.00016758	0.000148208	0.000107382	8.66873e-05	3.4158e-05	4.87935e-05	4.47409e-05	2.36381e-05	1.74038e-05	0	2.42501e-05	2.4327e-05	1.64308e-05	2.41532e-05	2.18441e-05	3.02771e-05	3.04973e-05
646	0.0105924	0.0106171	0.0105965	0.0110361	0.011394	0.0115132	0.0116325	0.0130321	0.0169821	0.0215437	0.0265553	0.0281255	0.0289153	0.0302368	0.0311423	0.0322448	0.0323444	0.0323685	0.0318824	0.0311635	0.028858	0.0287577	0.114977	0.0824055	0.0523164	0.0285207	0.00552715	0.00357404	0.00163967	0.000744302	0.000387197	0.000257249	0.000174861	0.000144804	0.00011831	6.58939e-05	3.41229e-05	6.78624e-05	3.14241e-05	4.8747e-05	4.17954e-05	3.83182e-06	5.54943e-05	5.38359e-05	3.76004e-05	5.52725e-05	0	0	5.34423e-06
647	0.0104726	0.0105262	0.0104915	0.010966	0.0112887	0.011425	0.0115093	0.0129051	0.0168765	0.0214383	0.0263451	0.0279156	0.0287579	0.0300271	0.0309854	0.0320879	0.0321874	0.0321588	0.0316724	0.0309529	0.0286476	0.0285112	0.114175	0.0815744	0.0518194	0.0282166	0.00544062	0.00352015	0.00160765	0.000744306	0.000387199	0.000246539	0.000164242	0.000123022	0.000129344	5.47114e-05	3.41231e-05	6.78628e-05	8.33757e-06	1.29338e-05	5.49797e-05	2.94985e-05	5.54945e-05	4.15505e-05	3.76006e-05	5.52728e-05	0	0	4.11414e-05
648	0.0103874	0.0104217	0.0104019	0.0108572	0.0111784	0.0113205	0.0114037	0.0127717	0.0167466	0.0212551	0.0261496	0.0277885	0.0285496	0.0298343	0.0308124	0.0318821	0.0319815	0.0319673	0.0313792	0.0306923	0.0284084	0.0283258	0.113291	0.0809409	0.0514309	0.0279769	0.00538478	0.00348201	0.00160384	0.000731024	0.000394258	0.000242811	0.000146906	0.000129162	0.000133406	6.50151e-05	4.86004e-05	5.35255e-05	1.47744e-05	2.2919e-05	5.97754e-05	4.70029e-05	5.55265e-05	4.49973e-05	3.76223e-05	3.18861e-05	0	1.51622e-05	3.11919e-05
649	0.0103171	0.0103146	0.0103184	0.0107345	0.0110688	0.0112104	0.0113049	0.0126361	0.0165945	0.0210346	0.0259608	0.0276843	0.028302	0.0296475	0.0306134	0.0316453	0.0317378	0.0317759	0.0310628	0.0304203	0.028165	0.0281642	0.112373	0.0804202	0.0510852	0.0277767	0.00534267	0.00345174	0.00161062	0.000713077	0.00040259	0.000241669	0.000129905	0.000145469	0.000132111	8.4589e-05	6.83547e-05	3.39853e-05	3.64222e-05	5.26329e-05	5.47106e-05	5.32551e-05	5.08217e-05	5.57589e-05	3.92733e-05	0	0	3.58429e-05	0
650	0.0102151	0.0102416	0.0102161	0.0106655	0.0109827	0.0111239	0.0111835	0.0125098	0.0163853	0.0208603	0.0257606	0.0274172	0.0279834	0.0294369	0.0302998	0.0313862	0.031426	0.0315165	0.0309071	0.0302629	0.0280037	0.0279313	0.111537	0.0799075	0.0506144	0.0275971	0.00527612	0.00341459	0.00158133	0.000714349	0.000392578	0.000231341	0.000140806	0.000123847	0.000121263	8.474e-05	6.84767e-05	3.4046e-05	4.80831e-05	4.07347e-05	1.50759e-05	1.46748e-05	1.40043e-05	5.58584e-05	5.18471e-05	0	0	3.59069e-05	0
651	0.0101107	0.0101472	0.0101208	0.0105711	0.0108711	0.011023	0.0110807	0.0124051	0.0162531	0.0207002	0.0255781	0.0271687	0.027815	0.0292467	0.030105	0.0311486	0.0312339	0.0312788	0.030773	0.0300279	0.0278181	0.0277396	0.110922	0.0795247	0.0504114	0.0274842	0.00524693	0.00339997	0.00157308	0.00072285	0.000382803	0.000234531	0.000138574	0.000115835	0.000117352	7.79573e-05	6.86492e-05	2.00776e-05	3.09503e-05	4.3744e-05	2.47443e-05	0	0	3.29408e-05	3.33731e-05	0	1.60409e-05	2.1175e-05	0
652	0.0100121	0.0100453	0.0100354	0.0104655	0.0107525	0.0109178	0.0109939	0.0123169	0.016172	0.020562	0.0254118	0.0269449	0.0277345	0.0290766	0.0299907	0.0309496	0.0311112	0.0310855	0.0306541	0.0297764	0.0276389	0.0275906	0.110501	0.0792663	0.0503899	0.0274368	0.00524221	0.00339817	0.00157784	0.000732232	0.000376792	0.000244843	0.000129474	0.000116186	0.000117707	6.94273e-05	6.75857e-05	5.05697e-06	2.59849e-06	5.45781e-05	6.02757e-05	4.33332e-06	2.75688e-06	2.76561e-06	2.80191e-06	2.74586e-06	3.61887e-05	2.66669e-06	0
653	0.00997155	0.00998852	0.00999472	0.0103958	0.0107014	0.0108489	0.0109434	0.012253	0.0161221	0.0205278	0.0252883	0.0268272	0.0276196	0.0289666	0.0299375	0.0309529	0.0309555	0.0311424	0.0305493	0.0297749	0.0276299	0.0275811	0.110543	0.0793663	0.0505054	0.0275855	0.0052498	0.00338833	0.00158343	0.000713078	0.000399811	0.000245711	0.000129933	0.000116598	0.000118124	8.10246e-05	5.63593e-05	5.0681e-05	2.60422e-05	5.47715e-05	6.04893e-05	4.34286e-05	2.76295e-05	2.7717e-05	2.80808e-05	2.75191e-05	1.02904e-05	2.67256e-05	0
654	0.00992831	0.00993815	0.00995137	0.0103543	0.0106573	0.0107978	0.0109001	0.0121971	0.0160502	0.0204424	0.0252677	0.0267593	0.0276523	0.028908	0.0299044	0.0309453	0.0309491	0.0311566	0.030562	0.0298914	0.0277048	0.0276339	0.110945	0.0796682	0.0508098	0.0278012	0.00528108	0.00340733	0.001577	0.000714077	0.000396948	0.000226942	0.000130485	0.000117093	0.000111823	8.58759e-05	3.11517e-05	5.51535e-05	2.12229e-05	3.29223e-05	5.26172e-05	5.12174e-05	2.25165e-05	2.25879e-05	2.28843e-05	2.24265e-05	3.16185e-05	4.36923e-05	2.20718e-05
655	0.00988901	0.00989332	0.00991051	0.010331	0.0106209	0.0107634	0.0108664	0.0121501	0.0159739	0.0203432	0.0253082	0.0267384	0.0277657	0.0289028	0.029894	0.03094	0.0310456	0.0311623	0.0306564	0.0300798	0.0278426	0.0277423	0.1116	0.0801385	0.0512467	0.0280731	0.0053288	0.00344694	0.00156702	0.00072533	0.000381238	0.000198361	0.000131117	0.000118731	0.000101088	8.62922e-05	3.32919e-06	3.46696e-05	3.40215e-06	3.51841e-06	3.81034e-05	3.70897e-05	2.40634e-06	0	0	0	7.41031e-05	5.13555e-05	5.17289e-05
656	0.00990425	0.009861	0.00991027	0.0103049	0.0106145	0.0107757	0.0108796	0.0121384	0.0159916	0.0204337	0.0252849	0.0268508	0.0277219	0.0290829	0.0299722	0.0310247	0.0311849	0.0313565	0.0307932	0.0302129	0.0280524	0.0279879	0.112413	0.0809445	0.0517586	0.0284574	0.00538435	0.00350181	0.00159883	0.000707728	0.000405671	0.000199597	0.000131934	0.000130716	9.03256e-05	8.683e-05	3.83391e-05	3.48857e-05	3.91793e-05	4.05182e-05	1.11154e-05	1.08197e-05	2.77116e-05	0	0	0	2.16172e-05	1.49813e-05	1.50902e-05
657	0.00988596	0.00985933	0.00989469	0.0102816	0.0106114	0.0107916	0.0108747	0.0121693	0.0160469	0.02051	0.0253123	0.0269407	0.027783	0.0291454	0.0300928	0.0311522	0.0313679	0.0315628	0.0310058	0.0304217	0.0282518	0.0282236	0.113342	0.0817491	0.0522929	0.0288397	0.00543561	0.00355181	0.00161841	0.000716451	0.000397727	0.00020091	0.000139324	0.000122821	9.97899e-05	7.36667e-05	4.60338e-05	4.2013e-05	5.41313e-05	3.39883e-05	0	0	2.32456e-05	0	0	1.49815e-05	2.36184e-05	0	1.46552e-05
658	0.00984972	0.00987694	0.00987002	0.0102653	0.0106125	0.0108074	0.0108621	0.012227	0.0161272	0.0205744	0.0253794	0.0270252	0.0279144	0.0291494	0.0302492	0.0313159	0.0315786	0.0317748	0.0312642	0.0306807	0.0284548	0.0284509	0.114379	0.0825677	0.0528674	0.0292268	0.00548697	0.00359771	0.00162951	0.000740914	0.000369836	0.000204138	0.000150428	0.000102849	0.000119656	5.28006e-05	3.75063e-05	5.30342e-05	5.15131e-05	3.09177e-06	3.41453e-06	2.2158e-06	2.11455e-06	0	0	3.83958e-05	5.94244e-05	2.04537e-06	3.75598e-05
659	0.0098754	0.00987018	0.00986403	0.0103045	0.0106356	0.0107943	0.0109056	0.0122507	0.0161912	0.0206158	0.0254937	0.0272258	0.0280108	0.0294212	0.0304737	0.0315483	0.0317577	0.0319553	0.0314408	0.0309085	0.0287771	0.0286621	0.115711	0.0835567	0.0537191	0.0296846	0.00557339	0.0036358	0.0016416	0.000735104	0.000372581	0.000228268	0.000151544	0.000103612	9.72476e-05	5.31925e-05	6.16343e-05	5.34279e-05	1.53369e-05	4.09226e-05	4.51947e-05	2.93282e-05	2.79882e-05	0	0	3.86808e-05	4.63314e-05	2.70725e-05	3.78385e-05
660	0.00990811	0.0098887	0.00989239	0.0103187	0.0106446	0.0107993	0.0109461	0.0123091	0.0162506	0.0207584	0.0256702	0.0274477	0.0282246	0.029652	0.0306898	0.03187	0.0319931	0.0322247	0.0317059	0.0311603	0.0290586	0.0289826	0.117212	0.0846531	0.0545429	0.0301691	0.00565148	0.00368354	0.00166157	0.0007231	0.000382204	0.000226483	0.000152779	0.000111173	8.13827e-05	6.05221e-05	4.43606e-05	5.38633e-05	1.42368e-05	3.51615e-05	3.88321e-05	4.10271e-05	3.91525e-05	1.51524e-05	1.53512e-05	3.8996e-05	2.51735e-05	2.32612e-05	3.81469e-05
661	0.0099416	0.00992602	0.00994511	0.0103161	0.0106474	0.0108204	0.0109862	0.0123886	0.0163113	0.0209708	0.0258878	0.027682	0.0285177	0.0298536	0.0309045	0.0322465	0.032271	0.0325605	0.0320374	0.031435	0.0293164	0.0293821	0.118816	0.085823	0.0553388	0.0306689	0.00572366	0.00373605	0.00168739	0.000709811	0.000394459	0.000207235	0.000152472	0.000122087	7.28601e-05	7.04018e-05	1.73799e-06	5.17388e-05	3.81117e-05	0	0	3.94089e-05	3.76082e-05	3.77273e-05	3.82225e-05	3.74579e-05	0	2.73403e-06	3.66423e-05
662	0.00991744	0.0099661	0.00998587	0.010333	0.0107052	0.0108796	0.011047	0.0124083	0.0164296	0.0211217	0.026045	0.0278745	0.0287177	0.0300657	0.031183	0.0324803	0.0325618	0.0329108	0.0323831	0.0317755	0.0296568	0.0297615	0.120135	0.0869186	0.0560398	0.0311103	0.00579872	0.00375802	0.00171418	0.000739453	0.000374836	0.000209103	0.000130802	0.00011137	9.74594e-05	4.67705e-05	2.62644e-05	1.56455e-05	5.09791e-05	0	0	1.1917e-05	1.13724e-05	1.14085e-05	1.15582e-05	1.1327e-05	0	4.13166e-05	1.10804e-05
663	0.00993338	0.00998155	0.00999294	0.0103533	0.0107345	0.010899	0.0110682	0.0124455	0.0164891	0.0211938	0.0261691	0.0279805	0.0288317	0.0302252	0.0313777	0.03263	0.0327694	0.0331463	0.0326463	0.0320657	0.0299243	0.0300466	0.121228	0.0877998	0.0566922	0.0314737	0.00586331	0.00380172	0.00173527	0.000736378	0.000381679	0.000217752	0.000128705	0.000120909	0.000115604	5.06885e-05	2.29971e-05	0	4.96623e-05	1.49032e-05	0	0	2.29337e-05	1.53376e-05	2.33083e-05	2.2842e-05	0	3.61767e-05	2.23447e-05
664	0.00997329	0.00997549	0.00997367	0.0103745	0.0107362	0.0108862	0.0110586	0.0124908	0.0165025	0.0212069	0.0262622	0.0280183	0.0288852	0.0303463	0.031503	0.03271	0.0329118	0.0332848	0.0328372	0.0323012	0.030126	0.030249	0.122123	0.0884982	0.05729	0.0317726	0.00591805	0.00386009	0.00175065	0.000711258	0.000407348	0.000230128	0.000140873	0.00014371	0.000127296	7.2601e-05	0	1.57593e-06	3.66609e-05	3.79138e-05	1.84976e-06	0	6.09206e-05	4.16043e-05	6.10425e-05	5.98215e-05	0	0	5.8519e-05
665	0.00991246	0.00992953	0.00994607	0.0103679	0.0106546	0.0108446	0.0110391	0.0124586	0.0165019	0.0212373	0.0262688	0.0280245	0.0290184	0.0304952	0.0315474	0.0327087	0.0330298	0.0332891	0.0328948	0.0322933	0.0301737	0.0302969	0.122661	0.0889144	0.0576254	0.0319995	0.00594512	0.00388938	0.00174551	0.00073087	0.000411712	0.000220602	0.000142382	0.000133057	0.000116307	4.83407e-05	0	2.67417e-05	1.12085e-05	1.15915e-05	3.13883e-05	0	6.15733e-05	5.58037e-05	4.77623e-05	4.68069e-05	0	0	4.57877e-05
666	0.00985171	0.00987427	0.00989046	0.0102953	0.0105951	0.0107698	0.0109981	0.0124274	0.0164696	0.0211812	0.026234	0.0279339	0.0290572	0.03045	0.0314963	0.0327449	0.0329537	0.0332976	0.0328906	0.0322894	0.0301813	0.0303046	0.12286	0.0890843	0.0577761	0.0321538	0.00594583	0.0038922	0.00174048	0.000750941	0.000402587	0.000217755	0.000123622	0.00010833	9.80908e-05	4.50222e-05	0	2.37352e-05	0	0	5.30792e-05	1.63659e-05	3.88188e-05	3.89417e-05	4.2175e-05	2.57757e-05	0	1.51071e-05	4.04315e-05
667	0.00979085	0.00980949	0.0098136	0.010174	0.0105507	0.0106709	0.0109377	0.012394	0.0164122	0.0210614	0.0261665	0.0277805	0.0290042	0.0302585	0.0313731	0.0327965	0.0327414	0.0332988	0.0328338	0.0322847	0.0301548	0.0302779	0.122775	0.089056	0.0577769	0.0322442	0.00592573	0.00387415	0.00173624	0.000769279	0.000384932	0.000220166	9.16605e-05	7.60695e-05	7.6334e-05	5.82082e-05	0	1.48919e-06	1.53042e-06	0	6.51288e-05	4.22641e-05	1.6237e-06	1.62885e-06	4.2642e-05	1.61721e-06	0	3.90135e-05	4.08791e-05
668	0.00972704	0.00970853	0.00974964	0.0101051	0.0104654	0.0106063	0.0108358	0.0123121	0.0163512	0.0210123	0.026094	0.0278484	0.0286603	0.0301721	0.0313	0.032618	0.0328047	0.0331251	0.0327146	0.0322192	0.0300861	0.0302089	0.122425	0.0889529	0.0577041	0.0322236	0.00590438	0.00385511	0.00174333	0.000753079	0.000401618	0.000222632	0.000104989	0.000102155	8.99708e-05	7.18142e-05	0	2.75285e-05	2.82907e-05	0	2.0042e-05	1.30059e-05	3.00151e-05	3.01102e-05	4.31197e-05	2.98952e-05	0	1.20055e-05	4.13371e-05
669	0.00964725	0.00964035	0.00967951	0.01004	0.0103837	0.0105574	0.0107606	0.0122348	0.0162627	0.0209037	0.0259875	0.0277597	0.0284963	0.030065	0.0311726	0.0324183	0.0327143	0.0329992	0.0325752	0.0320997	0.0299853	0.0301309	0.12213	0.0888543	0.0576594	0.0322025	0.00589982	0.00384474	0.00173745	0.000743963	0.000404831	0.000225263	0.000111675	0.000100237	8.22113e-05	6.37212e-05	2.22352e-05	2.46315e-05	4.04618e-05	1.5666e-05	2.59521e-05	0	4.2928e-05	4.30641e-05	2.72951e-05	4.27565e-05	1.68238e-05	0	2.61667e-05
670	0.00955586	0.00959572	0.00960371	0.00997603	0.010303	0.0105168	0.0107035	0.0121575	0.016151	0.0207483	0.0258518	0.0275538	0.0284744	0.0299357	0.0310065	0.0322127	0.0325086	0.0329093	0.0324277	0.0319416	0.0298591	0.0300459	0.121887	0.0887536	0.0576335	0.0321823	0.00590622	0.00384175	0.00172244	0.000739762	0.000397224	0.000227314	0.000113736	7.87151e-05	5.87238e-05	4.04107e-05	6.01171e-05	1.47338e-06	3.94422e-05	4.2356e-05	6.93019e-05	0	4.18463e-05	4.35904e-05	1.6327e-06	4.1679e-05	4.54865e-05	0	1.56521e-06
671	0.00948487	0.00950468	0.00951481	0.00987907	0.0101883	0.0104033	0.0105928	0.0120163	0.0160178	0.0206047	0.0256831	0.0274894	0.0284206	0.0297098	0.0309196	0.0322026	0.0324386	0.0327805	0.0324185	0.0318626	0.0297357	0.0299651	0.121762	0.0885525	0.0575437	0.0321837	0.00586957	0.0038467	0.00172926	0.000722458	0.000388921	0.000217039	0.00012779	0.000105779	5.93932e-05	5.43046e-05	6.08024e-05	2.84754e-05	1.21594e-05	4.28388e-05	5.42548e-05	0	1.29005e-05	4.40873e-05	3.15547e-05	1.2849e-05	4.6005e-05	0	3.02502e-05
672	0.00941016	0.0094198	0.00942184	0.00978968	0.0101046	0.0103089	0.0105131	0.0119124	0.0158959	0.0205009	0.0255524	0.0273458	0.0282521	0.0295788	0.0307523	0.0320422	0.0323591	0.0326765	0.0322586	0.0317743	0.0296502	0.0298753	0.121527	0.0884059	0.0575222	0.0321771	0.00583809	0.00384347	0.0017213	0.000726426	0.000380363	0.000213773	0.000120486	0.000111187	6.00606e-05	3.8133e-05	6.14856e-05	4.07601e-05	1.56471e-05	2.71383e-05	5.67781e-05	1.73957e-05	0	4.45827e-05	2.82958e-05	0	4.65219e-05	1.60578e-05	2.7126e-05
673	0.00933363	0.00934108	0.00932778	0.00970774	0.010046	0.0102326	0.0104575	0.0118402	0.0157871	0.0204296	0.0254528	0.0271461	0.0280059	0.0295251	0.0305317	0.0317723	0.0322694	0.0325899	0.0319959	0.0316792	0.0295935	0.0297862	0.121238	0.0883141	0.0575575	0.0321651	0.00581312	0.00383379	0.00170367	0.000746098	0.000373053	0.000214692	9.74173e-05	9.91645e-05	6.07296e-05	2.28974e-06	6.13995e-05	3.96809e-05	4.23553e-05	0	6.98637e-05	4.70885e-05	0	4.34022e-05	0	0	4.52902e-05	4.18498e-05	0
674	0.00927741	0.00928281	0.0092711	0.00964914	0.00999118	0.010201	0.0103852	0.0117972	0.0157456	0.0203675	0.0253642	0.0270784	0.0280139	0.0294862	0.0305055	0.0316958	0.0321334	0.0324572	0.0320512	0.0315988	0.0295104	0.0298352	0.121546	0.0884086	0.0576264	0.0321709	0.00582872	0.00382594	0.00172403	0.000741683	0.000390803	0.0001906	9.85814e-05	8.67959e-05	6.14553e-05	4.40659e-05	4.80764e-05	1.21993e-05	4.28614e-05	0	2.14786e-05	4.76512e-05	0	1.33434e-05	0	0	1.39238e-05	1.28661e-05	0
675	0.00922836	0.0092318	0.00923218	0.00959937	0.00993279	0.0101663	0.0103338	0.0117505	0.0156995	0.0202991	0.0252677	0.0270397	0.0279043	0.0294024	0.0304344	0.0316101	0.0320607	0.0323139	0.0320627	0.031509	0.0294679	0.0298282	0.121749	0.0884416	0.0577264	0.0322225	0.00583559	0.0038246	0.0017218	0.000721893	0.000378693	0.000181079	9.97448e-05	8.18359e-05	6.99593e-05	7.09031e-05	4.24372e-05	1.58373e-05	2.70914e-05	0	1.85892e-05	3.01189e-05	0	0	0	1.71988e-05	1.80761e-05	1.67029e-05	0
676	0.00918391	0.00918547	0.00920301	0.00955419	0.00987036	0.0101239	0.0102964	0.0116978	0.0156497	0.0202234	0.025167	0.0270133	0.0277129	0.0292713	0.0303278	0.0315211	0.0320271	0.0321662	0.0320278	0.0314121	0.0294571	0.0297757	0.121831	0.0884244	0.0578405	0.0323073	0.00583322	0.00382884	0.00170131	0.000692095	0.000345037	0.000182372	0.000100104	8.19678e-05	8.22156e-05	8.41612e-05	4.37731e-05	4.10064e-05	0	0	5.01042e-05	1.92004e-06	0	0	0	4.45318e-05	4.68031e-05	4.32478e-05	0
677	0.0091216	0.00912121	0.00910189	0.00946922	0.00978826	0.00999785	0.0102182	0.0115968	0.0156023	0.0201091	0.0251029	0.0268106	0.0277199	0.0289566	0.0302269	0.0314995	0.0318081	0.032083	0.0318071	0.0313196	0.0294357	0.0297108	0.12128	0.0883918	0.0577792	0.0323369	0.00579411	0.0038394	0.00167713	0.000699018	0.000348488	0.000170415	8.74411e-05	6.87739e-05	5.46434e-05	7.06143e-05	5.87451e-05	1.25117e-05	0	0	5.06054e-05	3.49641e-05	0	0	0	1.35873e-05	1.42803e-05	1.31955e-05	0
678	0.00903584	0.00904432	0.00900964	0.00938237	0.00970431	0.00993399	0.010151	0.0115246	0.0155147	0.0200434	0.0249852	0.0266417	0.0276104	0.028866	0.0301229	0.0314762	0.0315839	0.031997	0.0316584	0.0312627	0.0292839	0.0295659	0.120883	0.0882677	0.0576232	0.0322912	0.00576995	0.00381834	0.00168377	0.000698173	0.00034415	0.000181811	9.01334e-05	7.93138e-05	5.89634e-05	6.50318e-05	4.08338e-05	1.64769e-05	0	0	3.17732e-05	4.97533e-05	0	0	0	0	0	0	0
679	0.0089334	0.00895537	0.00892605	0.00929316	0.009618	0.00991194	0.0100871	0.0114667	0.0153941	0.0200022	0.0248203	0.0264879	0.0274071	0.0289219	0.029996	0.0314176	0.0313529	0.0319017	0.0315498	0.0312087	0.0290303	0.0293528	0.120547	0.0880241	0.0573667	0.0321687	0.00575331	0.00377217	0.0017108	0.000692098	0.000335497	0.000206943	0.000103047	0.000104749	8.45187e-05	6.2808e-05	0	4.20573e-05	0	2.04417e-06	0	4.80519e-05	0	0	2.13135e-06	2.08872e-06	0	0	0
680	0.00885517	0.00883513	0.00886728	0.00919104	0.00951851	0.00979065	0.00994469	0.0112895	0.0152528	0.0197633	0.0245795	0.0261701	0.0271673	0.0285571	0.0295725	0.0308683	0.0310802	0.0317029	0.0312074	0.030792	0.0287805	0.0290572	0.119356	0.0870865	0.0567309	0.0317869	0.00567615	0.00372047	0.0016838	0.000698339	0.000352676	0.000166231	8.99043e-05	7.68299e-05	5.6039e-05	1.89198e-05	0	1.2669e-05	0	3.36998e-05	0	1.44748e-05	0	0	3.5137e-05	3.44342e-05	0	0	0
681	0.00872776	0.00869927	0.00873656	0.00905826	0.00937484	0.00961106	0.00977072	0.0111068	0.0150249	0.0194353	0.0242217	0.0258008	0.0267968	0.0281395	0.0290952	0.030383	0.0307155	0.0311323	0.0307316	0.0302807	0.0283857	0.0286151	0.117504	0.0857497	0.0557861	0.0312557	0.00556333	0.00365883	0.00163148	0.000696314	0.000361867	0.000149417	9.27762e-05	6.51153e-05	6.08521e-05	1.71011e-05	0	1.71768e-05	0	4.7581e-05	2.01614e-05	0	1.87283e-05	0	3.0576e-05	2.99644e-05	0	0	0
682	0.00856072	0.00854768	0.00855043	0.00889787	0.00919324	0.00938628	0.00957185	0.0109146	0.0147271	0.0190412	0.0237693	0.0253795	0.0263087	0.0276582	0.0285743	0.0299171	0.030252	0.0302924	0.0301357	0.0296842	0.0278605	0.0280486	0.115105	0.0840362	0.0545701	0.0305826	0.00541848	0.00358276	0.00156082	0.000686885	0.000362831	0.000151788	0.000104588	6.5677e-05	8.76015e-05	4.26975e-05	0	4.28864e-05	0	4.55801e-05	5.03384e-05	0	4.67603e-05	0	0	0	2.58951e-06	0	2.4102e-06
683	0.00836425	0.00834774	0.00835326	0.00868267	0.00895604	0.00914889	0.00936084	0.0106561	0.0143776	0.0186672	0.0232438	0.0247966	0.0255907	0.0268801	0.028019	0.0290877	0.0294246	0.029607	0.0293041	0.028918	0.0270806	0.0273141	0.112128	0.0813954	0.0528923	0.029551	0.00521159	0.00342077	0.0015007	0.00066323	0.000336675	0.000167566	7.65375e-05	6.62012e-05	7.3295e-05	1.2622e-05	0	1.26779e-05	0	1.34742e-05	1.48808e-05	0	1.3823e-05	0	0	0	3.74797e-05	0	3.48844e-05
684	0.00814916	0.00812899	0.00813745	0.00847443	0.00872539	0.00890393	0.00910032	0.010389	0.0140376	0.018167	0.022672	0.0241519	0.0248927	0.0261207	0.0272336	0.0282751	0.028572	0.0288143	0.0284472	0.0281276	0.0262492	0.0264721	0.108691	0.0788224	0.0511169	0.0284509	0.00499078	0.00327219	0.00144758	0.000630384	0.000327068	0.00017492	5.65557e-05	6.67008e-05	5.8761e-05	0	0	0	0	1.90699e-05	0	0	0	0	0	0	3.18624e-05	0	2.96561e-05
685	0.00792145	0.00789933	0.00791081	0.00827024	0.00849845	0.00865885	0.00881136	0.0101171	0.0136965	0.0175944	0.0220726	0.0234789	0.0242125	0.0253905	0.02631	0.0274839	0.0277167	0.0279533	0.027594	0.0273164	0.0253856	0.0255618	0.104949	0.0762883	0.0492867	0.0273095	0.00476438	0.00313151	0.00139803	0.000592075	0.000328114	0.000173572	4.62485e-05	6.58559e-05	4.53721e-05	0	0	2.72804e-06	0	4.61892e-05	0	0	0	0	0	0	0	0	0
686	0.00770235	0.00769772	0.00771187	0.0080559	0.00826073	0.00846964	0.00859942	0.00985908	0.0132716	0.0172202	0.0215339	0.0229747	0.0235675	0.0248265	0.0256805	0.0267893	0.0270231	0.0271875	0.0269699	0.0264689	0.0245752	0.0247485	0.101491	0.0736479	0.0476202	0.026254	0.00458485	0.00297211	0.00133295	0.000566151	0.000315404	0.000144933	7.60635e-05	5.11493e-05	4.56669e-05	0	0	3.39623e-05	0	1.33122e-05	0	0	0	0	0	0	0	0	0
687	0.0075465	0.007535	0.0075389	0.00784234	0.00808241	0.00825216	0.00838854	0.00961985	0.0129576	0.0168782	0.0210271	0.0224742	0.0231003	0.0242662	0.0251418	0.0260976	0.0264202	0.0265555	0.0262177	0.0256663	0.0238534	0.0239947	0.0986087	0.0713042	0.0460573	0.0253025	0.00438691	0.00283	0.00127656	0.000558074	0.000293728	0.000133917	7.07417e-05	5.45076e-05	6.44569e-05	0	0	2.8009e-05	0	0	0	0	0	0	0	0	2.14612e-05	0	0
688	0.00742557	0.00739495	0.00738424	0.00763792	0.00793768	0.008024	0.00818175	0.00939443	0.0127164	0.0165546	0.0205633	0.0219791	0.022734	0.0237264	0.0246521	0.0254407	0.0258657	0.0259859	0.025411	0.0249271	0.0232071	0.0233018	0.0961301	0.0692074	0.0445909	0.0244307	0.00418327	0.0027021	0.00122576	0.000557316	0.000268998	0.000136451	4.61413e-05	6.69669e-05	9.10005e-05	3.29756e-06	3.33087e-06	0	0	0	0	3.78425e-06	3.61133e-06	3.62278e-06	0	0	5.00304e-05	0	0
689	0.00723459	0.00722233	0.00723506	0.00750771	0.00773416	0.0078697	0.00800399	0.00917811	0.0124523	0.016201	0.0202837	0.0215097	0.0221947	0.0233421	0.024051	0.0250671	0.025197	0.0251682	0.0248862	0.0244726	0.0226934	0.0227861	0.0937574	0.0674994	0.0433484	0.0236363	0.00403852	0.00259532	0.00117225	0.000514936	0.000270545	0.000152429	6.14704e-05	5.19033e-05	7.58729e-05	3.50409e-05	3.53949e-05	0	0	0	0	4.02126e-05	3.83752e-05	3.84968e-05	0	0	1.3949e-05	0	0
690	0.00711394	0.00710776	0.00713047	0.00739838	0.00758174	0.00776754	0.00789356	0.00902365	0.0123129	0.0159821	0.0200506	0.0212857	0.0219005	0.0230672	0.0237879	0.0247586	0.0247743	0.024872	0.0245633	0.0241283	0.0223183	0.0224094	0.0921493	0.0664087	0.0424047	0.0231219	0.00393384	0.0025276	0.00113796	0.000500804	0.000262961	0.000140456	6.7701e-05	5.58802e-05	4.11873e-05	4.75265e-05	2.81096e-05	0	0	0	0	3.19358e-05	3.04765e-05	3.05731e-05	0	2.14861e-05	0	0	0
691	0.00704407	0.00703903	0.00705774	0.0073099	0.00747864	0.00770282	0.00783326	0.00892125	0.0122495	0.0158696	0.0198736	0.0212121	0.0217844	0.0228938	0.0237421	0.0245229	0.0245572	0.0249088	0.0243905	0.023895	0.0220755	0.0221594	0.0912691	0.0658517	0.0418063	0.0228468	0.00386897	0.00249162	0.00112125	0.000502458	0.000251454	0.000114614	6.62778e-05	7.18832e-05	3.9622e-06	4.98738e-05	0	0	0	0	0	0	0	0	0	4.78309e-05	0	0	0
692	0.00701969	0.00703576	0.00701155	0.00727593	0.0074964	0.00767057	0.0078275	0.00891145	0.0121672	0.0159104	0.0198869	0.0211065	0.0218342	0.0229501	0.0237276	0.0245129	0.0246991	0.0249767	0.0243792	0.0239567	0.0221522	0.0221853	0.0921281	0.066318	0.0423178	0.0230155	0.00390698	0.00250601	0.00114318	0.000489848	0.000252906	0.000115276	5.12823e-05	8.80698e-05	3.59409e-05	6.63553e-05	0	0	0	0	0	0	0	0	0	1.27803e-05	0	0	0
693	0.00704027	0.00705002	0.00701014	0.00727776	0.00750172	0.00767457	0.00784192	0.00894532	0.0121882	0.0159922	0.0200406	0.0213031	0.0219443	0.0230672	0.0238707	0.0247097	0.0249523	0.0251553	0.0245264	0.024129	0.0223714	0.0223864	0.0931497	0.0669333	0.0429722	0.0233863	0.00396752	0.0025519	0.00115602	0.000497256	0.000254501	0.000106038	5.58875e-05	5.38353e-05	4.78012e-05	4.14569e-05	0	0	2.14788e-05	0	0	0	0	0	0	0	0	0	0
694	0.00708348	0.00707107	0.00703775	0.007304	0.00751139	0.00770327	0.00786794	0.00899975	0.0122687	0.0160901	0.0202601	0.0216167	0.0220891	0.023231	0.024082	0.0250031	0.0252589	0.0253982	0.0247767	0.0243654	0.0226654	0.0227042	0.0942675	0.0677267	0.0436833	0.0238578	0.00403409	0.00261369	0.00116832	0.000511522	0.000251511	0.000100441	6.25007e-05	7.14389e-06	4.32919e-05	4.89004e-06	0	0	4.52902e-05	0	0	0	0	5.37231e-06	0	0	0	0	0
695	0.00710836	0.00707316	0.00708447	0.00735248	0.00758722	0.0077544	0.00789413	0.00902818	0.0123502	0.0161449	0.0203946	0.021605	0.0222358	0.0234627	0.0241644	0.0251691	0.025504	0.0256443	0.0250966	0.024605	0.0229196	0.0231154	0.0954014	0.0690542	0.0442489	0.024241	0.00406087	0.00266291	0.00120763	0.000499082	0.000221603	0.000148606	1.5821e-05	5.54898e-05	1.09586e-05	3.79831e-05	0	0	1.14645e-05	0	0	0	0	4.17291e-05	0	0	0	0	0
696	0.00710372	0.00709003	0.00710189	0.00734936	0.00759435	0.0077885	0.00792041	0.0090567	0.0124323	0.0163042	0.0205302	0.0216961	0.0223836	0.0235931	0.0243507	0.0253882	0.025648	0.025841	0.025316	0.0248471	0.0231071	0.0233572	0.0964342	0.0699277	0.0447593	0.0245534	0.00413066	0.00272336	0.00121578	0.000497046	0.000244075	0.000155068	3.14951e-05	6.14254e-05	2.18155e-05	2.73062e-05	0	0	0	0	0	0	0	2.99992e-05	0	0	0	0	0
697	0.00709178	0.00711051	0.00710029	0.00732428	0.00757078	0.00780455	0.00793744	0.00909653	0.012508	0.0164804	0.0206389	0.0218126	0.0225047	0.0236438	0.0245632	0.0256076	0.0257681	0.0259851	0.0254844	0.0250631	0.0232515	0.0235126	0.0973877	0.0705389	0.0452098	0.0248237	0.00420846	0.00277837	0.00121075	0.000503193	0.000282248	0.000140096	7.36769e-05	4.84483e-05	4.90826e-05	0	0	0	0	0	0	0	0	0	0	0	0	0	0
698	0.00711666	0.00711234	0.00707986	0.00732038	0.00756845	0.00777682	0.00791085	0.00918941	0.0125519	0.0164846	0.0206183	0.0218002	0.0224969	0.0235646	0.0246486	0.0257	0.0260197	0.0260008	0.0256551	0.0251514	0.0233542	0.02367	0.0982129	0.0710112	0.0455126	0.0250664	0.00422031	0.0027807	0.00121886	0.000522732	0.000268016	0.000124867	9.01996e-05	4.87727e-05	4.94113e-05	0	0	0	0	0	0	0	0	0	0	0	0	0	0
699	0.00712787	0.00708394	0.00706089	0.00733677	0.00760506	0.00776927	0.00794161	0.00919654	0.0125438	0.0164931	0.0206396	0.0218484	0.0226055	0.0237116	0.0247415	0.025745	0.0260604	0.0260785	0.0257237	0.0252474	0.0235014	0.0237613	0.0987119	0.0714456	0.0459624	0.0252923	0.00424481	0.00279514	0.00124993	0.000508765	0.000264916	0.000109443	8.45684e-05	2.61185e-05	4.97572e-05	0	0	2.37156e-05	2.43722e-05	0	0	0	2.58577e-05	0	0	0	0	0	0
700	0.00712693	0.00705511	0.00705083	0.0073442	0.0076355	0.00776937	0.00796871	0.00917704	0.0125184	0.0164892	0.0206873	0.0219202	0.0227292	0.0239064	0.0248001	0.0257641	0.0260351	0.0261799	0.0257757	0.0253594	0.0236424	0.023819	0.0991219	0.071871	0.0464323	0.0254988	0.00427088	0.00281114	0.00128098	0.000493287	0.000263343	0.000104122	7.23345e-05	0	4.30471e-05	0	0	4.38208e-05	4.50341e-05	0	0	0	4.77791e-05	0	0	0	0	0	0
701	0.00710284	0.00707645	0.00707238	0.00728261	0.00757558	0.00776416	0.00788348	0.00920256	0.0125164	0.0164311	0.0207644	0.0219782	0.0227115	0.0238962	0.0247151	0.025766	0.0261194	0.026265	0.0259391	0.0255201	0.0236841	0.0238613	0.0997502	0.0723266	0.0467266	0.0256605	0.00428128	0.00281234	0.00127265	0.000529441	0.000248547	0.000137804	7.2793e-05	0	9.30146e-06	0	0	9.46865e-06	9.73082e-06	0	0	0	1.03239e-05	0	0	0	0	0	0
702	0.00710588	0.0070915	0.0070538	0.00729043	0.00758563	0.00777042	0.00792827	0.00919423	0.0125029	0.0165559	0.0207148	0.0220104	0.0227272	0.0239214	0.0247842	0.0258063	0.0261253	0.0263312	0.0259652	0.0256619	0.023722	0.0239799	0.100408	0.0726284	0.0469547	0.0258344	0.00431048	0.00281775	0.00127816	0.000542723	0.000258075	0.000135856	7.33677e-05	2.46819e-05	0	2.53424e-05	0	0	0	0	0	0	0	0	0	0	0	0	2.7041e-05
703	0.00711276	0.00710925	0.00704202	0.00731729	0.00762166	0.00778021	0.00798832	0.00918812	0.0125141	0.0166819	0.0206679	0.0220102	0.0227735	0.0239777	0.0249098	0.0258787	0.0261586	0.0264078	0.0259764	0.0257944	0.0238099	0.0241255	0.101025	0.0729334	0.047225	0.02605	0.00434657	0.00282863	0.00128887	0.000534905	0.000276942	0.00011612	7.39819e-05	5.05822e-05	8.48806e-06	4.33332e-05	8.68945e-06	0	0	0	0	0	0	0	0	0	0	0	4.62377e-05
704	0.00709934	0.00714287	0.00709907	0.00732112	0.00765563	0.00778739	0.00794167	0.00922908	0.0126155	0.0165947	0.0207799	0.0219395	0.022875	0.0240891	0.0250288	0.0260056	0.0263705	0.0265388	0.0261038	0.02592	0.0240583	0.0242652	0.101481	0.0734304	0.0477059	0.0263813	0.00438178	0.00285155	0.00129931	0.000488428	0.000296074	8.31921e-05	7.45814e-05	5.09921e-05	4.34474e-05	8.32304e-06	4.44783e-05	0	0	0	0	0	0	0	0	0	0	0	8.88091e-06
705	0.00716103	0.00714209	0.00710418	0.00734859	0.0076065	0.00779695	0.0079826	0.0092735	0.0126902	0.0165966	0.0209001	0.0220665	0.0229208	0.0241453	0.0251574	0.0261424	0.026466	0.0267442	0.0263055	0.0260557	0.0242755	0.0244147	0.102396	0.0741764	0.04821	0.0267267	0.00441895	0.00288893	0.00129727	0.000506728	0.000289523	8.89652e-05	3.62276e-05	6.47523e-05	5.20979e-05	0	2.56889e-05	0	0	0	0	0	0	0	0	0	0	0	0
706	0.00721133	0.00715041	0.00711963	0.00738268	0.00757021	0.0078225	0.00803404	0.00930831	0.012731	0.0166243	0.0210047	0.0222776	0.0230188	0.0242537	0.0252623	0.0263039	0.0265941	0.0269467	0.0265284	0.026216	0.0244973	0.0245974	0.103395	0.0750502	0.0487755	0.027087	0.00447132	0.00293072	0.00130093	0.00053559	0.000279728	0.000106925	0	7.77905e-05	4.23949e-05	0	0	0	0	0	0	0	1.12595e-05	0	0	0	0	0	0
707	0.00717331	0.0072091	0.00720242	0.00741481	0.00763235	0.0078867	0.00804282	0.00931599	0.0127069	0.0166466	0.0210634	0.0225456	0.0232929	0.0245379	0.0252997	0.0265198	0.0268974	0.0270828	0.0267461	0.0264312	0.0247553	0.0248564	0.104244	0.0760516	0.0494784	0.0274738	0.00456068	0.00297226	0.00132892	0.000539986	0.000282024	0.000125182	0	7.84289e-05	6.93633e-06	0	0	0	0	0	0	0	5.10946e-05	0	0	0	0	0	0
708	0.00720389	0.00721848	0.00719718	0.00743448	0.00768295	0.00793964	0.00810956	0.00936466	0.0127697	0.0167389	0.021152	0.0226412	0.023326	0.0245134	0.0255116	0.0267071	0.0269658	0.0272588	0.0270052	0.0265472	0.024913	0.0251084	0.105102	0.0765482	0.0498517	0.0277385	0.00460079	0.00300448	0.00134518	0.000545217	0.000270566	0.000129794	0	6.47196e-05	2.9317e-05	2.97125e-05	0	0	0	0	0	0	2.68232e-05	0	0	0	0	0	0
709	0.00721237	0.00719284	0.00715569	0.00743503	0.00768587	0.00793488	0.00814531	0.00936912	0.0127853	0.0167572	0.021134	0.0226176	0.0232795	0.02442	0.0256307	0.0267507	0.0269244	0.0273358	0.0270801	0.0266163	0.0249677	0.0252228	0.105374	0.0767269	0.0500009	0.0278397	0.0046073	0.00301431	0.00134583	0.000544354	0.000261239	0.000130982	1.16089e-05	5.32758e-05	4.19118e-05	4.24772e-05	0	0	0	0	0	0	0	0	0	0	0	0	0
710	0.00714105	0.00711978	0.00708366	0.00740249	0.00759648	0.00781708	0.00808833	0.00926213	0.01266	0.0165885	0.0208817	0.0224353	0.0231897	0.0243388	0.0254716	0.0265128	0.0267748	0.0271889	0.0267554	0.0266381	0.0248604	0.0250575	0.104436	0.0765042	0.0498538	0.027666	0.00456935	0.00298277	0.00132023	0.000530536	0.000263178	0.000131954	4.71007e-05	5.36712e-05	5.43656e-06	5.50989e-06	0	0	0	0	0	0	0	0	0	0	0	0	0
711	0.00706513	0.00701984	0.00700681	0.00731257	0.00749952	0.007717	0.00792395	0.00917691	0.0125267	0.016307	0.0207288	0.0221558	0.0229311	0.0240922	0.0251487	0.0261874	0.0265406	0.0268067	0.0264172	0.0261212	0.0245623	0.0246485	0.103089	0.0751895	0.0489357	0.0271943	0.00446429	0.00291157	0.00129749	0.000517781	0.000250416	0.000117815	2.21676e-05	2.27344e-05	3.18947e-05	0	0	0	0	0	0	0	3.54008e-05	0	0	3.52593e-05	0	0	0
712	0.00693752	0.00689287	0.00687812	0.00717584	0.0073416	0.00758296	0.00774845	0.00901029	0.0123024	0.0160216	0.0204058	0.0217491	0.0225328	0.0237065	0.0246859	0.0257017	0.0260453	0.026271	0.025931	0.0254976	0.0240171	0.024118	0.100888	0.0733041	0.0476588	0.0264779	0.00433118	0.00282492	0.0012678	0.000504961	0.000234847	0.000114701	0	0	4.11881e-05	0	0	0	0	0	0	0	4.57158e-05	0	0	4.55331e-05	0	0	0
713	0.00672541	0.00672885	0.00666475	0.00697806	0.00708467	0.0073874	0.00758569	0.0087022	0.0119289	0.0157628	0.0197711	0.0211596	0.0219517	0.0231379	0.0240387	0.024975	0.0251414	0.0255485	0.0252029	0.0248533	0.023117	0.0234566	0.0973921	0.0707885	0.0460102	0.0254419	0.00417099	0.00272417	0.00122575	0.000491723	0.000218893	0.000134291	0	0	3.67276e-06	0	0	0	0	0	0	0	4.0765e-06	0	0	4.06021e-06	0	0	0
714	0.00648308	0.00648769	0.00646855	0.0066909	0.00690327	0.0071019	0.00733416	0.00838469	0.0115022	0.0152174	0.0191723	0.0203857	0.0211033	0.0222195	0.0232056	0.024143	0.0242099	0.0246377	0.0242029	0.0238554	0.0221896	0.0224402	0.0932453	0.0674445	0.0437213	0.0241741	0.00393747	0.00258624	0.00116553	0.00047807	0.000219364	0.000137483	0	0	0	0	0	0	0	0	0	0	0	0	0	3.85874e-05	0	0	0
715	0.00624779	0.00624856	0.0062278	0.00643254	0.00667627	0.00681852	0.00704495	0.0080322	0.011088	0.014692	0.018576	0.0196683	0.0203417	0.0213781	0.0223486	0.0232562	0.023311	0.0235816	0.0231674	0.0228534	0.0212003	0.0213783	0.0888258	0.064077	0.0413451	0.022813	0.00368567	0.00242666	0.00108652	0.000464352	0.000205365	0.000114348	1.62728e-05	0	1.69073e-05	0	0	0	0	0	0	0	0	0	0	6.33044e-05	0	0	0
716	0.00602622	0.00602328	0.00592535	0.00622534	0.0063778	0.00655096	0.00671846	0.0076346	0.0106979	0.0142347	0.0179776	0.0190525	0.019734	0.0206895	0.0214866	0.0223117	0.0224595	0.0223595	0.022124	0.0218969	0.0201325	0.0203072	0.0841379	0.0607976	0.0389451	0.0213616	0.00342016	0.00224368	0.000985147	0.000450606	0.000169766	5.85928e-05	5.41709e-05	0	5.62832e-05	0	0	0	0	0	0	0	0	0	0	6.40235e-05	0	0	0
717	0.00579414	0.005761	0.0057403	0.00591653	0.00609666	0.00624039	0.0064389	0.00740394	0.0102894	0.0135713	0.0172281	0.0182238	0.0189132	0.0197848	0.0205848	0.0214153	0.0213857	0.0215412	0.0212173	0.0208056	0.019141	0.0192514	0.0794503	0.0575845	0.0366616	0.0200274	0.00320053	0.00207224	0.000917035	0.000398921	0.000170048	7.54601e-05	5.63571e-05	0	2.0191e-05	0	0	0	0	0	0	0	0	0	0	2.2321e-05	0	0	0
718	0.00557103	0.00553349	0.0055437	0.00566102	0.00584305	0.00600206	0.00617243	0.00713852	0.00989667	0.0130456	0.0165219	0.017513	0.0181631	0.0190436	0.0197599	0.0204583	0.020425	0.0207266	0.0202536	0.0197844	0.0181989	0.0182415	0.0754046	0.0544262	0.0345121	0.0187214	0.00297922	0.00192753	0.000858863	0.000363963	0.000152699	5.72759e-05	3.78596e-05	1.96103e-05	0	0	0	0	0	0	0	0	0	0	0	0	0	0	0
719	0.00535768	0.00534462	0.00533045	0.00546607	0.00561803	0.00584025	0.00591861	0.00683014	0.00952208	0.0126736	0.0158727	0.0169374	0.0174967	0.0184821	0.0190189	0.0194457	0.0195983	0.0198967	0.0192322	0.018848	0.0173084	0.0172848	0.072039	0.0513411	0.0325056	0.0174458	0.002755	0.00181028	0.000809564	0.000348321	0.000116266	0	0	5.83248e-05	0	0	0	0	0	0	0	0	0	0	0	0	0	0	0
720	0.00513676	0.00517693	0.00516495	0.00526415	0.00541739	0.00560748	0.00572069	0.0065889	0.00918285	0.0122882	0.0154588	0.0164379	0.0168066	0.0178037	0.018348	0.0189764	0.0190319	0.0190374	0.0186592	0.0181698	0.0165807	0.0166192	0.0689771	0.0492427	0.0308873	0.0164997	0.00258286	0.00168898	0.000758553	0.000332128	0.000137629	0	0	1.80825e-05	0	0	0	0	0	0	0	0	0	0	0	0	0	0	0
721	0.00500734	0.00505507	0.00504482	0.00515184	0.00526956	0.00542725	0.00557586	0.00643368	0.00895037	0.0120091	0.0151511	0.0161535	0.0164386	0.0173923	0.0179439	0.0185574	0.0186243	0.0185524	0.0181345	0.0177045	0.0160644	0.0160929	0.0667159	0.0475523	0.0297682	0.0157793	0.00246492	0.00158839	0.000729202	0.000304411	0.000148192	0	0	2.29422e-05	2.32426e-05	0	0	0	0	0	0	0	0	0	0	0	0	0	0
722	0.00495483	0.0049728	0.00496142	0.0051125	0.00517025	0.00530102	0.00547976	0.00634832	0.00881316	0.0118219	0.0149351	0.0160443	0.0163329	0.0172153	0.0177569	0.0182124	0.0183625	0.0183892	0.0176823	0.0174204	0.0157423	0.0157134	0.0652342	0.0462878	0.0290846	0.015291	0.00239274	0.00150975	0.000717483	0.000272448	0.000148192	3.51439e-06	0	5.75843e-05	6.19587e-05	0	0	0	0	0	0	0	0	0	0	0	0	0	0
723	0.00492681	0.00491437	0.00487485	0.00507142	0.00512969	0.00529584	0.00544266	0.00625961	0.00876463	0.01169	0.0147731	0.0159302	0.0162223	0.0172175	0.0175622	0.018227	0.0182768	0.0184056	0.0175875	0.0172192	0.0156579	0.0156961	0.0651246	0.0460339	0.0287076	0.0153264	0.00233722	0.00148591	0.000705317	0.00029656	0.000129186	4.52389e-05	0	1.58899e-05	6.27016e-05	0	0	0	0	0	0	0	0	0	0	0	0	0	0
724	0.0049363	0.00491184	0.00487985	0.00507388	0.00515436	0.00531369	0.00547111	0.0063267	0.00878228	0.011731	0.0147836	0.0158823	0.0163071	0.0172245	0.0176252	0.0183756	0.0182585	0.0184273	0.0176891	0.0172771	0.0157483	0.0158127	0.0654525	0.0462246	0.0288645	0.0154602	0.00234753	0.0015149	0.000693059	0.00029498	0.000122899	7.47848e-05	0	0	3.63548e-05	0	0	0	0	0	0	0	0	0	0	0	0	0	0
725	0.0049635	0.00494781	0.00493131	0.00510242	0.00521866	0.00535605	0.00553937	0.006463	0.00884778	0.0118774	0.0149096	0.0159052	0.0165106	0.017248	0.0178287	0.0185884	0.0183279	0.0184658	0.0178933	0.0175091	0.0159448	0.0159989	0.0660779	0.046758	0.0293477	0.0156451	0.00239825	0.00156976	0.000687248	0.00028751	0.000124432	9.69413e-05	6.65948e-06	0	0	0	0	0	0	0	0	0	0	0	0	0	0	0	0
726	0.00496144	0.00500602	0.00492873	0.00512706	0.00528006	0.00545471	0.00560453	0.00645356	0.00895187	0.0120171	0.015085	0.0160923	0.0167048	0.017345	0.0179328	0.0187015	0.0186492	0.0185772	0.0179977	0.0178214	0.0161324	0.016116	0.0668553	0.0476676	0.0298184	0.015778	0.0024483	0.00158823	0.000716872	0.000334127	0.000125896	0.000119696	4.95988e-05	0	0	0	0	0	0	0	0	0	0	0	0	0	0	0	0
727	0.00498042	0.00504379	0.00499003	0.00517703	0.00536774	0.00547999	0.00562082	0.00650392	0.00905808	0.0121096	0.015264	0.0161335	0.0166785	0.0175183	0.0180385	0.0188163	0.0189776	0.0189147	0.0182537	0.0179904	0.0163738	0.0162854	0.0679752	0.0485128	0.0304765	0.0161664	0.00249947	0.00160707	0.000747197	0.000336077	0.000112163	0.000112475	6.3329e-05	0	0	0	0	0	0	0	0	0	0	0	0	0	0	0	0
728	0.00503992	0.00508931	0.00508236	0.00524072	0.00545292	0.00550033	0.00564304	0.00657364	0.00916951	0.0122202	0.0154517	0.0162176	0.0166611	0.0177338	0.0182287	0.0189907	0.0192936	0.0193126	0.0186121	0.0181543	0.0166817	0.0165371	0.0693951	0.0494409	0.031266	0.0166664	0.00256303	0.00163208	0.000773203	0.000318132	0.000101906	9.17829e-05	5.37903e-05	0	0	0	0	0	0	0	0	0	0	0	0	0	0	0	0
729	0.00520316	0.00519085	0.00518347	0.00531254	0.00549083	0.00561273	0.00575728	0.00661935	0.00929517	0.0124614	0.0156635	0.0166599	0.0169995	0.0179769	0.0186981	0.0193607	0.019558	0.0195773	0.0190874	0.0185135	0.0171309	0.0169852	0.0713066	0.0507408	0.0322155	0.0171605	0.00266617	0.00167704	0.0007838	0.000300044	0.000125686	7.05956e-05	1.00186e-05	0	0	0	0	0	0	0	0	0	0	0	0	0	0	0	0
730	0.00529242	0.00531588	0.00528301	0.00541076	0.00558302	0.00578191	0.00586982	0.00680051	0.00945996	0.0126987	0.0160415	0.017014	0.0175064	0.0184713	0.0191649	0.0198977	0.0200727	0.0200925	0.0195601	0.0192153	0.0176945	0.0176066	0.0734019	0.0524274	0.0333706	0.0179475	0.00277008	0.00177532	0.000811657	0.000316543	0.000167741	8.41033e-05	0	0	0	0	0	0	0	0	0	0	0	0	0	0	0	0	0
731	0.00537897	0.00543706	0.00540171	0.00553993	0.00569048	0.00594379	0.00599297	0.0070074	0.00963483	0.0129568	0.0164198	0.0173393	0.0180273	0.0189325	0.0195934	0.0204835	0.0206609	0.0206455	0.020066	0.0199131	0.0182683	0.0182323	0.0757834	0.0543109	0.0347154	0.0188249	0.00288913	0.00189742	0.000844711	0.000336185	0.000201122	0.00010084	1.44943e-05	0	0	0	0	0	0	0	0	0	0	0	0	0	0	0	0
732	0.00550781	0.00553443	0.00556363	0.00571996	0.00579606	0.0060526	0.00614053	0.00718249	0.00980638	0.0132631	0.0166905	0.0176588	0.0184691	0.0191567	0.0199393	0.0210677	0.0212474	0.021118	0.0206465	0.020378	0.0187899	0.0187548	0.0786744	0.0563748	0.0363432	0.0197094	0.003041	0.00203711	0.000877927	0.000340166	0.000203504	0.000102034	6.08581e-05	0	0	0	0	0	0	0	0	0	0	0	0	0	0	0	0
733	0.00565171	0.00567478	0.00568453	0.00585026	0.00594999	0.00617681	0.00630501	0.00733704	0.0100532	0.0135385	0.0170696	0.0181236	0.0188615	0.0197259	0.0206354	0.0215127	0.021695	0.0218478	0.0212868	0.0208983	0.0194997	0.0194658	0.0811603	0.0587317	0.0378597	0.0207107	0.00320394	0.0021238	0.000934347	0.00038583	0.00020636	0.000103466	6.83916e-05	0	0	0	0	0	0	0	0	0	0	0	0	0	0	0	0
734	0.00581	0.00583441	0.00579619	0.0059539	0.00609437	0.00630117	0.00647044	0.00748519	0.0103095	0.013867	0.0174929	0.0186553	0.0192857	0.0203491	0.0212925	0.0220205	0.0222531	0.0225698	0.0219799	0.0215649	0.0202069	0.0201744	0.0839743	0.0610797	0.0395233	0.021756	0.00337889	0.00220123	0.000994971	0.000400128	0.000209193	9.51465e-05	5.00152e-05	0	0	0	0	0	0	0	0	0	0	0	0	0	0	0	0
735	0.00598607	0.00601209	0.00590437	0.00603013	0.00621215	0.00642182	0.00663299	0.00762895	0.010561	0.0142832	0.0179549	0.0192507	0.0197702	0.0209658	0.0218021	0.0226579	0.0230124	0.0232148	0.0227371	0.0224371	0.0208627	0.0208314	0.0873833	0.0633402	0.041436	0.0228378	0.00356907	0.0022782	0.00105602	0.000356764	0.000211872	7.21249e-05	2.58789e-06	0	0	0	0	0	0	0	0	0	0	0	0	0	0	0	0
736	0.0061062	0.00609976	0.00605274	0.00618945	0.00633768	0.00651165	0.0068052	0.00778219	0.0108277	0.0144912	0.018213	0.0195329	0.0201683	0.0212714	0.0222276	0.0231016	0.0234674	0.0236662	0.0233042	0.0230073	0.0214774	0.0216017	0.0897097	0.0653285	0.0427608	0.0236943	0.00374457	0.00238297	0.00104963	0.000406029	0.000191311	2.47522e-05	0	0	0	0	0	0	0	0	0	0	0	0	0	0	0	0	0
737	0.00619222	0.00618565	0.00617315	0.00633821	0.00646805	0.00664465	0.0069423	0.00794135	0.0110112	0.0146541	0.0184694	0.0197465	0.0205138	0.0215709	0.0226019	0.0235494	0.0238592	0.0240609	0.0237555	0.0235163	0.0219853	0.0222772	0.0917779	0.0670829	0.0439451	0.0245324	0.00386069	0.00249223	0.00106439	0.00043685	0.000169001	2.50469e-05	0	0	0	0	0	0	0	0	0	0	0	0	0	0	0	0	0
738	0.00624602	0.0062732	0.00626053	0.00646738	0.0066009	0.00681669	0.00703875	0.00810146	0.0111074	0.0147821	0.0187284	0.0199121	0.0208039	0.0218762	0.0229274	0.0240017	0.0241975	0.0244074	0.0240976	0.023974	0.0223847	0.0228335	0.0936175	0.0686037	0.0450181	0.0253543	0.00391843	0.00260123	0.00110491	0.000444207	0.000147282	7.17117e-05	0	0	0	0	0	0	0	0	0	0	0	0	0	0	0	0	0
739	0.00629057	0.00631764	0.00630519	0.00650859	0.00668628	0.00681937	0.00704456	0.00815501	0.0111871	0.0148883	0.0188009	0.0201696	0.020946	0.0220323	0.023224	0.0241854	0.0243837	0.0247231	0.0244093	0.0242841	0.0227592	0.0230436	0.0948285	0.0699223	0.0460517	0.0259277	0.00402148	0.00263488	0.00114503	0.000475876	0.000149187	2.08007e-05	0	0	0	0	0	0	0	0	0	0	0	0	0	0	0	0	0
740	0.00634079	0.00636777	0.00635552	0.00650423	0.00675292	0.00682708	0.00710718	0.0082158	0.011277	0.0149564	0.0187863	0.0202945	0.0209532	0.0222849	0.0234681	0.0243913	0.0245922	0.0249878	0.0248233	0.0245424	0.0231081	0.0232756	0.0963058	0.0708896	0.0468713	0.0263856	0.00412999	0.00268704	0.00117136	0.00047732	0.000151248	0	0	0	0	0	0	0	0	0	0	0	0	0	0	0	0	0	0
741	0.00638921	0.00641056	0.00639863	0.00648019	0.00679992	0.00684403	0.00718986	0.00826588	0.0113542	0.0150097	0.0187599	0.020326	0.0209215	0.0225471	0.023637	0.0245924	0.0247961	0.0252162	0.0252325	0.0247638	0.0233882	0.0235092	0.0977192	0.0715686	0.047475	0.0267451	0.0042269	0.00274434	0.00118427	0.000457718	0.000157272	7.73863e-06	0	0	0	0	0	0	0	0	0	0	0	0	0	0	0	0	0
742	0.00640338	0.00638581	0.0063749	0.00652696	0.0068068	0.00689559	0.00715758	0.00822172	0.0113137	0.0151319	0.0190233	0.0203465	0.0212153	0.0224669	0.0235727	0.0246737	0.0248801	0.025438	0.0251892	0.0249787	0.0233626	0.0236616	0.0976465	0.0719745	0.0476714	0.0269928	0.00423168	0.00275569	0.00117398	0.000437128	0.00018642	6.1876e-05	0	0	0	0	0	0	0	0	0	0	0	0	0	0	0	0	0
743	0.00641783	0.00641472	0.00640428	0.00654343	0.00681372	0.00694851	0.00718749	0.00829027	0.0114143	0.015194	0.0191681	0.0203672	0.0213286	0.022478	0.0236001	0.0246626	0.0250601	0.0255716	0.0253329	0.0251047	0.0234619	0.023818	0.0981873	0.0724975	0.0482077	0.0272928	0.00425595	0.00278669	0.00118255	0.000454431	0.000197228	7.91102e-05	0	0	0	0	0	0	0	0	0	0	0	0	0	0	0	0	0
744	0.00644348	0.00644852	0.00644849	0.00655936	0.0068218	0.00700372	0.00723463	0.00836851	0.011545	0.0152328	0.019265	0.0204262	0.0214016	0.0225678	0.0236372	0.0246839	0.0253232	0.0257064	0.02553	0.0252666	0.0236443	0.0240049	0.0990203	0.0730894	0.0488253	0.0276235	0.00428977	0.00282	0.00120679	0.000474524	0.000200092	8.73599e-05	1.40816e-05	0	0	0	0	0	0	0	0	0	0	0	0	0	0	0	0
745	0.00650224	0.006427	0.00646772	0.00661315	0.00683327	0.00706395	0.00725216	0.0083288	0.0115818	0.0152799	0.019374	0.0205992	0.0215895	0.0227736	0.0235838	0.0249222	0.0257091	0.02596	0.0256423	0.0256516	0.0239122	0.0242779	0.0999259	0.0737342	0.049242	0.0279777	0.00432666	0.0028346	0.00125328	0.000453558	0.000203141	0.000116884	7.02027e-05	0	0	0	0	0	0	0	0	0	0	0	0	0	0	0	0
746	0.00651937	0.00642683	0.00644394	0.00665755	0.00683351	0.00707579	0.00721963	0.00836576	0.0115428	0.0153025	0.0193011	0.0206289	0.021633	0.0228336	0.0236025	0.0248984	0.0256083	0.02595	0.0257149	0.0257769	0.0239959	0.024289	0.100194	0.0740172	0.0494541	0.0281862	0.00435746	0.00286835	0.001276	0.000477735	0.000229201	5.39653e-05	3.56713e-05	0	0	0	0	0	0	0	0	0	0	0	0	0	0	0	0
747	0.00651647	0.00643668	0.0064293	0.00665236	0.00683618	0.0070814	0.00723311	0.00838553	0.0114933	0.0152958	0.0192682	0.0206397	0.0216584	0.0228235	0.0237624	0.0248821	0.0255655	0.0259481	0.0257454	0.0257544	0.0240544	0.0242905	0.100272	0.0742729	0.0495946	0.0283073	0.00437967	0.00288772	0.00127276	0.000492031	0.000239912	2.16001e-05	0	0	0	0	0	0	0	0	0	0	0	0	0	0	0	0	0
748	0.00649606	0.00645509	0.00644845	0.00656485	0.00684772	0.00709628	0.00734739	0.00834357	0.0114573	0.0152478	0.01938	0.0206775	0.0217123	0.022752	0.0241379	0.0249877	0.0258256	0.0260701	0.0257193	0.0255826	0.0241453	0.024384	0.100283	0.074631	0.0496955	0.0283369	0.00438945	0.00287415	0.00123426	0.000470391	0.000214374	8.07604e-05	0	0	0	0	0	0	0	0	0	0	0	0	0	0	0	0	0
749	0.00646574	0.00642568	0.00645942	0.00660187	0.00685022	0.0070558	0.00722639	0.00828824	0.0114038	0.0152685	0.0192866	0.0206881	0.0216013	0.0229197	0.0240854	0.0249263	0.0255136	0.0258871	0.0257934	0.0256432	0.0241149	0.0243555	0.100155	0.0744353	0.0495692	0.0283283	0.00439354	0.00288415	0.00124814	0.000475151	0.000215347	0.000114341	0	0	0	0	0	0	0	0	0	0	0	0	0	0	0	0	0
750	0.00643152	0.00641052	0.00642542	0.00659836	0.00680019	0.0070072	0.0071546	0.00828686	0.0113435	0.0151909	0.019216	0.0206152	0.0214661	0.0229551	0.0239871	0.0248403	0.0252846	0.0258121	0.0257204	0.0256407	0.0240647	0.0243071	0.0998143	0.074078	0.0494026	0.028199	0.00438041	0.00288012	0.00123628	0.000467011	0.000218463	0.000116429	0	0	0	0	0	0	0	0	0	0	0	0	0	0	0	0	0
time / ms	integral progression / lx	integral progression / lx	integral progression / lx	integral progression / lx	integral progression / lx	integral progression / lx	integral progression / lx	integral progression / lx	integral progression / lx	integral progression / lx	integral progression / lx	integral progression / lx	integral progression / lx	integral progression / lx	integral progression / lx	integral progression / lx	integral progression / lx	integral progression / lx	integral progression / lx	integral progression / lx	integral progression / lx	integral progression / lx	integral progression / lx	integral progression / lx	integral progression / lx	integral progression / lx	integral progression / lx	integral progression / lx	integral progression / lx	integral progression / lx	integral progression / lx	integral progression / lx	integral progression / lx	integral progression / lx	integral progression / lx	integral progression / lx	integral progression / lx	integral progression / lx	integral progression / lx	integral progression / lx	integral progression / lx	integral progression / lx	integral progression / lx	integral progression / lx	integral progression / lx	integral progression / lx	integral progression / lx	integral progression / lx	integral progression / lx
0	996.686	1002.16	1003.13	1043.21	1073.32	1098.77	1120.61	1234.35	1596.14	1957.92	2372.89	2497.67	2581.78	2673.67	2740.68	2796.31	2771.87	2756.05	2673.35	2563.05	2350.71	2289.69	8440.04	5852.05	3595.94	1901.01	459.26	282.494	128.542	55.6671	28.6935	13.9681	9.01806	8.03317	7.10055	5.00551	3.59832	3.08024	2.84937	2.72204	2.7668	2.71254	2.72685	2.7144	2.60822	2.67991	2.8022	2.72842	2.64919
0.02	1002.01	996.249	1004.31	1049.12	1067.4	1102.32	1116.46	1245.35	1596.14	1957.92	2370.14	2511.41	2570.78	2673.67	2726.92	2796.31	2774.62	2764.31	2673.35	2571.31	2356.22	2295.19	8440.04	5864.69	3593.19	1898.26	462.82	278.349	127.771	53.6101	28.7199	13.9418	8.96188	8.04438	7.12853	4.93832	3.59271	3.08024	2.88309	2.71641	2.80617	2.71816	2.74372	2.7144	2.66431	2.73047	2.79659	2.77342	2.70531
0.04	1007.92	1003.35	1007.27	1049.12	1070.36	1100.55	1106.41	1253.6	1596.14	1963.41	2372.89	2519.65	2565.29	2673.67	2721.42	2796.31	2769.11	2761.56	2678.85	2576.81	2361.72	2300.69	8440.04	5852.05	3587.69	1901.01	462.82	277.164	125.973	55.6671	28.6935	13.9418	8.93378	8.07801	7.12293	4.90473	3.59271	3.09707	2.9112	2.76703	2.82866	2.75747	2.7381	2.7144	2.68114	2.75856	2.81905	2.73404	2.72215
0.06	1006.15	1011.63	1005.49	1046.75	1079.23	1089.9	1108.19	1248.1	1593.39	1968.91	2378.38	2516.91	2573.53	2676.42	2726.92	2793.56	2769.11	2750.55	2689.86	2574.06	2356.22	2297.94	8440.04	5852.05	3584.94	1903.75	459.853	278.349	126.23	59.3953	28.5877	13.9681	8.94502	8.07801	7.12853	4.90473	3.58711	3.10269	2.9112	2.75578	2.85115	2.77994	2.72123	2.72564	2.73723	2.75856	2.83028	2.69466	2.70531
0.08	997.277	1014	1003.72	1040.84	1081	1092.27	1118.83	1234.35	1593.39	1963.41	2378.38	2503.17	2584.53	2676.42	2735.17	2793.56	2769.11	2750.55	2687.11	2565.8	2350.71	2289.69	8440.04	5852.05	3590.44	1903.75	455.7	281.31	129.441	58.7525	28.5348	14.0468	8.97873	8.04998	7.12853	4.86553	3.5759	3.05219	2.86061	2.78953	2.87365	2.75747	2.72685	2.72002	2.77649	2.75856	2.81343	2.69466	2.68286
0.1	994.32	1003.94	998.987	1043.21	1076.27	1100.55	1124.15	1234.35	1596.14	1957.92	2372.89	2497.67	2584.53	2673.67	2740.68	2796.31	2774.62	2753.3	2673.35	2563.05	2353.46	2286.93	8452.68	5864.69	3598.69	1901.01	459.26	280.125	128.028	55.1528	28.5877	14.0468	8.98997	8.03877	7.15651	4.85994	3.55908	3.01853	2.83813	2.81202	2.8624	2.77432	2.75496	2.70316	2.76527	2.7698	2.79659	2.72842	2.67164
0.12	1002.01	996.841	1003.13	1049.71	1069.77	1104.1	1117.65	1245.35	1596.14	1955.18	2372.89	2505.91	2570.78	2673.67	2729.67	2796.31	2771.87	2761.56	2670.59	2571.31	2356.22	2292.44	8452.68	5864.69	3593.19	1898.26	462.82	281.31	125.973	53.9958	28.6935	14.0206	9.01244	8.05559	7.12853	4.89913	3.54787	3.05219	2.86624	2.77265	2.82304	2.76309	2.76059	2.67506	2.75967	2.74171	2.80782	2.73404	2.67164
0.14	1009.7	1000.98	1006.68	1049.71	1070.36	1099.96	1105.82	1253.6	1598.89	1957.92	2372.89	2519.65	2562.54	2673.67	2718.66	2796.31	2771.87	2764.31	2678.85	2576.81	2361.72	2297.94	8440.04	5864.69	3584.94	1898.26	464.6	276.572	125.203	57.9812	28.7199	13.9943	9.00683	8.05559	7.08936	4.93832	3.52546	3.05219	2.87186	2.71079	2.74993	2.74624	2.74934	2.68068	2.73723	2.71923	2.76289	2.72842	2.70531
0.16	1007.92	1010.45	1003.72	1047.94	1074.5	1091.68	1107	1250.85	1596.14	1966.16	2378.38	2519.65	2570.78	2670.92	2726.92	2793.56	2766.36	2753.3	2689.86	2574.06	2356.22	2297.94	8440.04	5852.05	3584.94	1903.75	461.633	279.533	124.946	61.1952	28.667	13.9418	8.99559	8.03317	7.09496	4.94392	3.47501	3.03536	2.86061	2.67705	2.72181	2.73501	2.75496	2.67506	2.70918	2.71923	2.71797	2.72279	2.69409
0.18	999.643	1017.55	1001.35	1040.25	1076.27	1092.27	1115.28	1237.1	1590.64	1966.16	2378.38	2505.91	2581.78	2679.17	2737.93	2793.56	2766.36	2750.55	2687.11	2563.05	2350.71	2292.44	8440.04	5852.05	3587.69	1909.25	456.886	282.494	130.211	59.3953	28.5877	13.9418	8.98997	7.9659	7.11734	5.01111	3.46941	3.02975	2.89433	2.68829	2.71056	2.73501	2.73247	2.70316	2.68675	2.70238	2.69551	2.71154	2.72776
0.2	997.277	1007.49	1000.76	1040.25	1075.68	1098.18	1123.56	1234.35	1596.14	1957.92	2375.64	2497.67	2584.53	2676.42	2743.43	2793.56	2771.87	2750.55	2676.1	2560.29	2350.71	2284.18	8452.68	5864.69	3598.69	1903.75	457.48	283.086	129.569	56.567	28.5612	13.9155	9.00683	7.9715	7.1677	5.0727	3.46941	3.02975	2.87748	2.74453	2.74993	2.74624	2.70999	2.75374	2.68114	2.68553	2.69551	2.69466	2.77828
0.22	1000.83	999.799	1002.54	1046.16	1070.36	1103.5	1120.01	1242.6	1601.63	1957.92	2372.89	2505.91	2573.53	2673.67	2735.17	2799.06	2777.37	2758.8	2670.59	2565.8	2353.46	2292.44	8452.68	5864.69	3598.69	1895.51	459.26	280.125	125.203	54.7671	28.5612	13.863	8.95626	7.99393	7.19008	5.02231	3.47501	3.08585	2.84375	2.76703	2.77242	2.72377	2.70999	2.7144	2.68675	2.65743	2.66743	2.66653	2.80634
0.24	1008.52	1000.39	1006.09	1049.71	1069.77	1105.28	1107.6	1250.85	1601.63	1960.67	2375.64	2519.65	2562.54	2676.42	2724.17	2799.06	2774.62	2764.31	2676.1	2574.06	2361.72	2300.69	8440.04	5864.69	3587.69	1898.26	464.6	276.572	124.561	55.4099	28.5877	13.8368	8.88321	8.01074	7.12293	5.02231	3.49743	3.10269	2.78193	2.76703	2.78367	2.72377	2.72685	2.6863	2.71479	2.65182	2.67304	2.67779	2.80073
0.26	1009.11	1008.67	1006.09	1048.53	1076.27	1094.63	1106.41	1253.6	1598.89	1968.91	2378.38	2522.4	2570.78	2673.67	2724.17	2793.56	2769.11	2758.8	2684.36	2576.81	2361.72	2300.69	8440.04	5852.05	3584.94	1901.01	462.226	278.941	125.588	57.8526	28.5612	13.863	8.81579	7.99953	7.08936	5.0279	3.52546	3.09707	2.78193	2.72766	2.78367	2.71254	2.70999	2.65258	2.75406	2.66305	2.70112	2.67779	2.73899
0.28	1003.19	1015.77	1004.9	1043.21	1082.19	1091.09	1115.28	1239.85	1593.39	1966.16	2378.38	2508.66	2579.03	2673.67	2735.17	2790.8	2763.61	2753.3	2684.36	2568.55	2353.46	2295.19	8440.04	5852.05	3590.44	1906.5	456.293	281.31	130.596	57.0812	28.5348	13.8368	8.79893	7.94908	7.09496	5.02231	3.54227	3.11952	2.79317	2.71079	2.79492	2.68446	2.69874	2.67506	2.77088	2.65182	2.74043	2.64403	2.6997
0.3	997.869	1008.08	1003.13	1038.47	1079.82	1095.22	1121.2	1234.35	1593.39	1960.67	2375.64	2494.92	2584.53	2676.42	2743.43	2793.56	2769.11	2747.79	2676.1	2563.05	2347.96	2286.93	8452.68	5852.05	3595.94	1906.5	458.073	280.125	131.11	56.567	28.5877	13.8105	8.79893	7.93787	7.07817	5.0279	3.53667	3.18123	2.82689	2.71641	2.80054	2.6283	2.72685	2.70316	2.76527	2.66867	2.79097	2.66091	2.68848
0.32	999.643	996.841	1004.31	1044.98	1071.54	1102.32	1123.56	1239.85	1596.14	1955.18	2370.14	2503.17	2576.28	2673.67	2737.93	2796.31	2777.37	2756.05	2670.59	2568.55	2350.71	2289.69	8452.68	5852.05	3593.19	1901.01	461.633	279.533	126.487	55.6671	28.6141	13.7843	8.7877	7.94908	7.05019	4.98311	3.54227	3.24295	2.80441	2.71079	2.78367	2.662	2.76059	2.6863	2.77649	2.68553	2.75728	2.71154	2.67725
0.34	1002.01	995.658	1007.27	1049.71	1069.77	1105.28	1112.33	1250.85	1596.14	1957.92	2370.14	2516.91	2562.54	2673.67	2724.17	2796.31	2777.37	2761.56	2673.35	2574.06	2358.97	2300.69	8440.04	5864.69	3587.69	1898.26	462.226	278.349	125.46	54.6386	28.6141	13.758	8.75398	7.94908	7.02222	4.98871	3.53667	3.31028	2.78755	2.69954	2.74993	2.6957	2.71561	2.66944	2.78771	2.69676	2.70674	2.76217	2.67725
0.36	1007.92	1008.67	1006.68	1049.71	1075.09	1095.22	1104.05	1253.6	1596.14	1963.41	2375.64	2522.4	2568.03	2673.67	2726.92	2796.31	2769.11	2758.8	2687.11	2574.06	2358.97	2303.45	8440.04	5864.69	3584.94	1898.26	461.04	279.533	125.717	60.681	28.5612	13.758	8.75398	7.88181	6.99984	5.00551	3.59271	3.29906	2.83813	2.71641	2.73868	2.70693	2.6875	2.67506	2.76527	2.69114	2.66743	2.73967	2.73899
0.38	1003.19	1015.77	1005.49	1044.39	1079.82	1088.72	1112.33	1245.35	1593.39	1963.41	2378.38	2511.41	2576.28	2676.42	2735.17	2793.56	2763.61	2753.3	2689.86	2571.31	2353.46	2297.94	8440.04	5852.05	3587.69	1903.75	457.48	279.533	129.441	60.5524	28.4819	13.8105	8.74836	7.85378	6.96626	5.0335	3.61513	3.27662	2.81565	2.77828	2.73306	2.73501	2.71561	2.72564	2.71479	2.66305	2.67304	2.71154	2.76705
0.4	997.277	1008.67	1002.54	1038.47	1078.64	1091.68	1118.83	1231.6	1593.39	1957.92	2375.64	2497.67	2581.78	2676.42	2743.43	2793.56	2769.11	2750.55	2678.85	2565.8	2353.46	2289.69	8452.68	5852.05	3595.94	1903.75	456.293	280.125	128.927	58.8811	28.5348	13.8368	8.77646	7.8762	6.97186	5.0503	3.59832	3.26539	2.79317	2.83452	2.69932	2.73501	2.7381	2.78746	2.70357	2.67991	2.70112	2.72279	2.73899
0.42	998.46	995.658	1003.13	1043.8	1071.54	1100.55	1120.61	1239.85	1596.14	1955.18	2370.14	2500.42	2579.03	2673.67	2740.68	2799.06	2774.62	2756.05	2673.35	2565.8	2353.46	2286.93	8452.68	5864.69	3598.69	1901.01	458.666	280.717	127.771	55.6671	28.5877	13.8368	8.81017	7.89863	6.97186	5.0559	3.54787	3.22612	2.82127	2.8289	2.71619	2.74624	2.72685	2.75936	2.73723	2.708	2.71797	2.73967	2.71093
0.44	1004.38	995.066	1007.27	1049.12	1068.58	1103.5	1112.92	1248.1	1596.14	1957.92	2370.14	2514.16	2568.03	2673.67	2721.42	2796.31	2774.62	2758.8	2670.59	2574.06	2358.97	2295.19	8452.68	5864.69	3587.69	1895.51	461.633	278.941	123.79	54.2529	28.5612	13.7843	8.78208	7.88741	6.94948	5.0727	3.51425	3.18123	2.83251	2.8064	2.72181	2.71816	2.7381	2.70316	2.73162	2.73047	2.72358	2.75092	2.71654
0.46	1010.29	1003.94	1005.49	1047.94	1074.5	1095.22	1107.6	1256.35	1596.14	1963.41	2375.64	2519.65	2568.03	2673.67	2724.17	2796.31	2769.11	2761.56	2684.36	2576.81	2358.97	2300.69	8440.04	5852.05	3582.19	1898.26	462.226	279.533	125.331	57.8526	28.5084	13.7318	8.74274	7.85378	6.90471	5.0727	3.51425	3.15318	2.83813	2.75016	2.68245	2.70693	2.7381	2.64134	2.69796	2.74171	2.81905	2.72279	2.72776
0.48	1003.78	1013.41	1004.31	1043.8	1080.41	1089.31	1111.14	1245.35	1590.64	1968.91	2378.38	2511.41	2576.28	2673.67	2732.42	2793.56	2766.36	2753.3	2692.62	2568.55	2353.46	2295.19	8440.04	5852.05	3587.69	1906.5	458.073	279.533	128.542	59.9096	28.429	13.7318	8.73151	7.76969	6.89912	5.0783	3.54787	3.10269	2.84937	2.72766	2.66558	2.6957	2.75496	2.66944	2.71479	2.70238	2.89205	2.66653	2.75021
0.5	999.643	1010.45	1003.13	1039.66	1081	1094.63	1117.65	1231.6	1593.39	1963.41	2378.38	2497.67	2581.78	2676.42	2740.68	2793.56	2766.36	2747.79	2681.61	2563.05	2350.71	2289.69	8452.68	5852.05	3595.94	1906.5	455.7	280.717	128.67	59.1382	28.429	13.8105	8.74836	7.69121	6.88793	5.0727	3.54227	3.10269	2.88309	2.72204	2.62621	2.72377	2.75496	2.7144	2.75406	2.67429	2.87521	2.68341	2.75021
0.52	998.46	999.799	1001.95	1046.16	1075.09	1100.55	1123.56	1234.35	1598.89	1955.18	2372.89	2500.42	2581.78	2673.67	2740.68	2796.31	2774.62	2753.3	2673.35	2565.8	2350.71	2286.93	8440.04	5864.69	3595.94	1903.75	460.447	278.941	124.946	57.2098	28.4819	13.8368	8.77084	7.69682	6.87674	5.10629	3.50864	3.13635	2.90557	2.73891	2.64871	2.75747	2.72123	2.7425	2.80454	2.69676	2.79659	2.71717	2.75021
0.54	1003.19	995.658	1005.49	1050.89	1067.99	1104.69	1115.87	1245.35	1596.14	1957.92	2370.14	2514.16	2570.78	2673.67	2724.17	2796.31	2777.37	2761.56	2673.35	2574.06	2358.97	2295.19	8452.68	5864.69	3590.44	1898.26	463.413	278.941	123.148	55.1528	28.5084	13.863	8.73713	7.72485	6.85435	5.16228	3.50304	3.14757	2.87186	2.72766	2.67682	2.72377	2.69312	2.7706	2.7821	2.73047	2.73482	2.70591	2.75021
0.56	1006.15	1003.94	1006.09	1049.12	1073.32	1099.37	1107.6	1256.35	1596.14	1963.41	2375.64	2522.4	2565.29	2670.92	2721.42	2793.56	2771.87	2761.56	2678.85	2576.81	2361.72	2300.69	8440.04	5864.69	3584.94	1901.01	463.413	276.572	124.047	56.0527	28.5084	13.8368	8.73151	7.72485	6.87114	5.16228	3.52546	3.11391	2.89433	2.68829	2.72744	2.70131	2.69312	2.75374	2.7821	2.72485	2.71235	2.71717	2.73899
0.58	1003.19	1015.18	1004.31	1047.94	1078.05	1088.72	1108.78	1248.1	1593.39	1966.16	2381.13	2516.91	2576.28	2673.67	2729.67	2793.56	2766.36	2753.3	2687.11	2571.31	2356.22	2297.94	8440.04	5852.05	3584.94	1903.75	456.293	278.349	127.9	58.3668	28.4555	13.8105	8.77646	7.70803	6.87114	5.10069	3.54787	3.10269	2.95054	2.68267	2.77242	2.68446	2.72685	2.75374	2.77649	2.68553	2.67866	2.71717	2.72776
0.6	999.052	1013.41	1001.35	1039.66	1079.82	1092.27	1116.46	1234.35	1593.39	1960.67	2378.38	2500.42	2581.78	2676.42	2737.93	2793.56	2766.36	2750.55	2681.61	2565.8	2350.71	2289.69	8440.04	5852.05	3593.19	1906.5	452.139	280.125	130.468	56.6955	28.4026	13.8368	8.86636	7.59031	6.86555	5.0839	3.55908	3.13635	2.94491	2.69954	2.80617	2.64515	2.73247	2.75936	2.75406	2.708	2.66743	2.71154	2.71654
0.62	998.46	1002.16	999.579	1041.43	1075.68	1101.14	1122.38	1234.35	1598.89	1955.18	2372.89	2497.67	2581.78	2673.67	2740.68	2793.56	2771.87	2756.05	2670.59	2565.8	2347.96	2286.93	8452.68	5864.69	3595.94	1901.01	458.073	282.494	126.102	54.51	28.4555	13.8368	8.89445	7.57349	6.82078	5.0783	3.55908	3.1644	2.88871	2.73891	2.82304	2.64515	2.67063	2.79308	2.76527	2.73047	2.68427	2.73967	2.7446
0.64	1002.01	996.841	1004.31	1049.12	1070.36	1107.05	1117.65	1245.35	1598.89	1955.18	2372.89	2511.41	2568.03	2670.92	2724.17	2796.31	2774.62	2761.56	2670.59	2571.31	2356.22	2292.44	8440.04	5852.05	3590.44	1898.26	462.226	278.349	124.689	53.4815	28.4819	13.8893	8.87198	7.57909	6.77042	5.11749	3.52546	3.19245	2.87748	2.77265	2.77242	2.64515	2.67625	2.81556	2.77649	2.77542	2.69551	2.77342	2.73899
0.66	1007.92	999.799	1005.49	1049.12	1073.32	1101.73	1107.6	1253.6	1601.63	1960.67	2375.64	2522.4	2565.29	2670.92	2721.42	2793.56	2774.62	2761.56	2678.85	2574.06	2358.97	2297.94	8440.04	5864.69	3584.94	1898.26	462.82	276.572	124.561	57.9812	28.4819	13.8893	8.85512	7.59591	6.76483	5.14548	3.48062	3.2149	2.84937	2.76703	2.75555	2.64515	2.70999	2.81556	2.74284	2.79227	2.72358	2.82405	2.7446
0.68	1005.56	1012.22	1004.9	1049.12	1077.45	1090.49	1108.78	1248.1	1596.14	1966.16	2381.13	2519.65	2576.28	2673.67	2729.67	2793.56	2769.11	2753.3	2689.86	2574.06	2356.22	2297.94	8440.04	5852.05	3584.94	1903.75	459.26	278.941	127.258	60.0381	28.429	13.8893	8.87198	7.64076	6.75923	5.0895	3.44699	3.15879	2.79879	2.75578	2.78367	2.65077	2.69874	2.75936	2.73162	2.80351	2.7292	2.82405	2.78389
0.7	1000.83	1015.18	1002.54	1042.62	1079.23	1090.49	1118.24	1234.35	1590.64	1966.16	2378.38	2503.17	2584.53	2679.17	2737.93	2793.56	2766.36	2747.79	2684.36	2563.05	2353.46	2289.69	8440.04	5852.05	3590.44	1906.5	455.7	281.902	131.11	60.5524	28.3497	13.863	8.88321	7.60152	6.78162	5.0895	3.45259	3.12513	2.82127	2.72204	2.80617	2.6957	2.69312	2.72002	2.69236	2.79227	2.7292	2.78467	2.79512
0.72	999.643	1006.31	1000.17	1042.02	1076.86	1098.18	1122.38	1234.35	1596.14	1960.67	2375.64	2497.67	2584.53	2676.42	2740.68	2793.56	2771.87	2753.3	2670.59	2565.8	2347.96	2284.18	8452.68	5852.05	3598.69	1903.75	458.073	281.31	130.982	58.3668	28.3497	13.7843	8.8495	7.62955	6.78721	5.12869	3.48062	3.13074	2.83813	2.68829	2.82304	2.71816	2.71561	2.72564	2.66992	2.78104	2.74043	2.75654	2.80073
0.74	1000.83	996.841	1005.49	1048.53	1071.54	1106.46	1119.42	1245.35	1596.14	1955.18	2372.89	2505.91	2573.53	2673.67	2726.92	2796.31	2777.37	2758.8	2670.59	2571.31	2353.46	2289.69	8452.68	5864.69	3593.19	1895.51	459.26	278.941	126.487	53.6101	28.3761	13.758	8.83264	7.62955	6.82078	5.16788	3.50304	3.14757	2.82689	2.66017	2.81179	2.6957	2.69874	2.72564	2.66992	2.76418	2.75728	2.72279	2.79512
0.76	1006.15	998.616	1007.27	1048.53	1071.54	1104.1	1107	1253.6	1596.14	1957.92	2372.89	2519.65	2565.29	2673.67	2718.66	2796.31	2777.37	2758.8	2678.85	2574.06	2361.72	2297.94	8440.04	5864.69	3584.94	1895.51	461.04	276.572	124.047	56.0527	28.4026	13.7318	8.83264	7.61834	6.83197	5.20148	3.54787	3.20368	2.82127	2.69954	2.79492	2.6957	2.69312	2.73688	2.69236	2.74171	2.80782	2.71717	2.80073
0.78	1007.92	1009.26	1007.27	1049.12	1076.27	1090.49	1108.19	1250.85	1593.39	1966.16	2375.64	2519.65	2573.53	2668.16	2724.17	2793.56	2769.11	2753.3	2687.11	2574.06	2356.22	2297.94	8440.04	5852.05	3582.19	1903.75	460.447	278.941	130.083	62.2237	28.3761	13.758	8.86074	7.61273	6.80959	5.22947	3.56469	3.22051	2.82127	2.73891	2.80054	2.72377	2.6875	2.70316	2.69236	2.74171	2.81905	2.70591	2.82318
0.8	999.052	1013.41	1003.72	1042.02	1076.86	1090.49	1114.1	1237.1	1593.39	1960.67	2378.38	2508.66	2579.03	2676.42	2732.42	2793.56	2766.36	2750.55	2687.11	2565.8	2350.71	2292.44	8440.04	5852.05	3587.69	1906.5	456.293	280.717	131.752	61.1952	28.3761	13.758	8.9394	7.62955	6.81519	5.22387	3.55348	3.24295	2.81565	2.77828	2.78367	2.72377	2.67625	2.66944	2.7204	2.71362	2.79659	2.72279	2.79512
0.82	994.911	1002.16	1002.54	1041.43	1076.86	1097	1121.79	1234.35	1596.14	1957.92	2375.64	2494.92	2584.53	2676.42	2740.68	2793.56	2769.11	2750.55	2673.35	2563.05	2350.71	2284.18	8452.68	5864.69	3598.69	1901.01	455.7	280.125	128.67	55.7956	28.4026	13.7318	8.98435	7.61273	6.79281	5.21827	3.55908	3.24295	2.84375	2.81202	2.74431	2.68446	2.67625	2.72002	2.73162	2.69676	2.75728	2.70591	2.75583
0.84	1000.83	994.475	1004.9	1047.94	1069.77	1102.91	1122.38	1245.35	1596.14	1955.18	2372.89	2505.91	2576.28	2676.42	2732.42	2796.31	2774.62	2758.8	2670.59	2568.55	2353.46	2289.69	8452.68	5864.69	3595.94	1898.26	457.48	278.941	127.9	52.1959	28.429	13.7055	9.00121	7.5847	6.75923	5.21827	3.54787	3.20929	2.87186	2.8289	2.68807	2.69008	2.71561	2.72564	2.72601	2.73047	2.75728	2.67779	2.72215
0.86	1006.15	998.024	1005.49	1047.94	1066.22	1103.5	1111.14	1253.6	1596.14	1957.92	2372.89	2519.65	2568.03	2673.67	2718.66	2796.31	2774.62	2761.56	2676.1	2576.81	2358.97	2300.69	8452.68	5864.69	3587.69	1895.51	462.82	277.164	126.102	56.4384	28.5084	13.6792	8.92254	7.56228	6.74245	5.25187	3.53667	3.17001	2.91682	2.82327	2.73306	2.72377	2.74372	2.73688	2.74284	2.74733	2.77974	2.70591	2.6997
0.88	1006.15	1009.86	1005.49	1049.12	1075.09	1094.04	1108.19	1253.6	1593.39	1966.16	2378.38	2522.4	2573.53	2670.92	2724.17	2793.56	2769.11	2756.05	2687.11	2574.06	2356.22	2300.69	8440.04	5852.05	3584.94	1901.01	461.633	279.533	127.771	59.1382	28.4819	13.653	8.88321	7.48379	6.73685	5.26866	3.54787	3.15318	2.94491	2.76703	2.80054	2.74062	2.74934	2.72002	2.75406	2.75294	2.77413	2.72279	2.68848
0.9	1002.6	1015.77	1004.31	1043.21	1081.59	1089.31	1112.92	1242.6	1590.64	1963.41	2378.38	2508.66	2579.03	2676.42	2732.42	2793.56	2766.36	2750.55	2687.11	2571.31	2353.46	2295.19	8440.04	5864.69	3584.94	1906.5	456.293	280.717	129.697	58.4954	28.429	13.653	8.86074	7.43895	6.75923	5.30226	3.5759	3.19245	2.95054	2.75578	2.83991	2.76309	2.72685	2.73126	2.74284	2.74733	2.75728	2.72279	2.71093
0.92	998.46	1004.53	1003.72	1039.07	1079.23	1094.63	1120.61	1234.35	1593.39	1957.92	2372.89	2492.18	2584.53	2679.17	2743.43	2793.56	2769.11	2750.55	2676.1	2565.8	2347.96	2286.93	8452.68	5852.05	3595.94	1903.75	456.293	280.125	130.083	56.9527	28.3761	13.6005	8.8495	7.42213	6.69768	5.33025	3.5759	3.19807	2.92244	2.76703	2.83991	2.76309	2.73247	2.70878	2.72601	2.71362	2.74605	2.72842	2.71654
0.94	1000.83	996.249	1004.9	1043.8	1070.95	1102.91	1121.79	1239.85	1593.39	1955.18	2370.14	2500.42	2576.28	2673.67	2735.17	2796.31	2777.37	2758.8	2670.59	2568.55	2350.71	2289.69	8452.68	5864.69	3595.94	1898.26	459.26	280.717	126.615	53.4815	28.429	13.6005	8.82703	7.46698	6.66411	5.31346	3.57029	3.22612	2.93368	2.79515	2.80617	2.72377	2.69312	2.7144	2.69236	2.71362	2.70674	2.71154	2.71093
0.96	1006.74	997.433	1005.49	1049.71	1068.58	1106.46	1111.73	1250.85	1593.39	1960.67	2372.89	2516.91	2565.29	2673.67	2721.42	2796.31	2777.37	2761.56	2673.35	2576.81	2358.97	2300.69	8452.68	5864.69	3590.44	1898.26	462.82	278.349	125.973	52.453	28.4555	13.6267	8.77084	7.4894	6.65292	5.29666	3.58711	3.26539	2.90557	2.79515	2.77242	2.71254	2.65938	2.69754	2.67553	2.7698	2.66743	2.70591	2.72215
0.98	1007.92	1005.72	1005.49	1048.53	1075.09	1098.18	1106.41	1253.6	1593.39	1966.16	2378.38	2522.4	2570.78	2673.67	2724.17	2793.56	2769.11	2753.3	2687.11	2576.81	2358.97	2297.94	8440.04	5852.05	3584.94	1901.01	462.226	278.349	125.075	59.781	28.429	13.6267	8.7596	7.47819	6.63054	5.29666	3.60392	3.24295	2.89995	2.76703	2.74431	2.72377	2.63127	2.66382	2.6587	2.72485	2.62812	2.75092	2.7895
1	999.643	1015.18	1004.31	1045.57	1080.41	1091.09	1112.33	1245.35	1590.64	1966.16	2378.38	2511.41	2579.03	2679.17	2729.67	2793.56	2766.36	2750.55	2689.86	2568.55	2353.46	2295.19	8440.04	5852.05	3587.69	1903.75	456.293	279.533	130.339	62.8665	28.3497	13.653	8.78208	7.49501	6.63054	5.31905	3.58711	3.27662	2.87748	2.73891	2.73306	2.67885	2.63689	2.65258	2.64748	2.73047	2.63373	2.7903	2.84563
1.02	994.911	1010.45	1003.13	1037.88	1078.64	1093.45	1118.83	1234.35	1593.39	1960.67	2378.38	2500.42	2581.78	2679.17	2740.68	2793.56	2763.61	2750.55	2678.85	2563.05	2350.71	2286.93	8452.68	5864.69	3590.44	1903.75	455.7	279.533	130.982	59.781	28.3761	13.7055	8.83264	7.50622	6.65852	5.34705	3.58711	3.33272	2.86061	2.73891	2.74431	2.662	2.63127	2.69192	2.68114	2.71923	2.64497	2.84655	2.81757
1.04	1000.24	996.841	1003.13	1042.02	1072.13	1101.73	1121.2	1239.85	1596.14	1955.18	2370.14	2497.67	2576.28	2673.67	2737.93	2796.31	2769.11	2756.05	2673.35	2568.55	2350.71	2286.93	8452.68	5864.69	3595.94	1898.26	460.447	280.125	126.359	55.0243	28.4819	13.7055	8.85512	7.47819	6.66411	5.33025	3.59832	3.37761	2.84375	2.73891	2.74431	2.70693	2.66501	2.67506	2.66992	2.68553	2.64497	2.84655	2.75583
1.06	1004.38	996.249	1004.9	1048.53	1069.18	1107.64	1112.33	1248.1	1598.89	1955.18	2370.14	2514.16	2568.03	2673.67	2724.17	2793.56	2777.37	2764.31	2673.35	2576.81	2358.97	2297.94	8452.68	5852.05	3587.69	1895.51	463.413	280.125	125.588	53.4815	28.5084	13.7318	8.82141	7.46137	6.63614	5.29106	3.60953	3.40005	2.87186	2.77828	2.75555	2.74624	2.70999	2.61324	2.64748	2.69114	2.60004	2.8128	2.7446
1.08	1009.7	1005.72	1006.68	1049.12	1073.91	1101.73	1105.82	1250.85	1598.89	1963.41	2375.64	2519.65	2568.03	2673.67	2721.42	2796.31	2771.87	2758.8	2684.36	2579.57	2361.72	2300.69	8440.04	5864.69	3584.94	1898.26	461.633	278.941	125.845	60.0381	28.4555	13.758	8.8495	7.45016	6.65292	5.30226	3.57029	3.42249	2.87748	2.75578	2.76118	2.7687	2.70436	2.59076	2.64748	2.71923	2.53265	2.80717	2.75021
1.1	1003.78	1017.55	1008.45	1045.57	1079.82	1092.27	1111.73	1248.1	1593.39	1968.91	2378.38	2514.16	2576.28	2679.17	2729.67	2793.56	2766.36	2753.3	2689.86	2574.06	2353.46	2295.19	8440.04	5852.05	3584.94	1903.75	457.48	279.533	128.285	60.2953	28.4026	13.7318	8.88321	7.43334	6.60256	5.30786	3.48622	3.43371	2.90557	2.69954	2.80054	2.75185	2.69874	2.62448	2.68114	2.72485	2.50457	2.7903	2.73338
1.12	996.686	1011.63	1003.72	1037.29	1081.59	1095.82	1119.42	1237.1	1590.64	1963.41	2375.64	2500.42	2581.78	2679.17	2740.68	2793.56	2766.36	2747.79	2681.61	2563.05	2350.71	2286.93	8452.68	5852.05	3593.19	1903.75	456.886	281.902	130.596	57.724	28.3497	13.7843	8.90007	7.37728	6.54101	5.29666	3.49743	3.4281	2.90557	2.71641	2.80617	2.72377	2.74372	2.69754	2.7204	2.71923	2.52142	2.80155	2.70531
1.14	997.869	999.799	1003.13	1042.62	1073.91	1100.55	1122.97	1237.1	1596.14	1955.18	2370.14	2497.67	2579.03	2673.67	2740.68	2796.31	2771.87	2753.3	2676.1	2568.55	2350.71	2286.93	8452.68	5864.69	3595.94	1898.26	456.886	281.31	129.184	57.724	28.429	13.8105	8.94502	7.37168	6.57459	5.24067	3.51985	3.4281	2.87186	2.7839	2.79492	2.75747	2.79432	2.73126	2.75406	2.66305	2.61127	2.79592	2.67725
1.16	1003.78	995.066	1008.45	1047.94	1068.58	1105.87	1114.69	1248.1	1596.14	1957.92	2372.89	2514.16	2565.29	2673.67	2724.17	2796.31	2774.62	2761.56	2673.35	2576.81	2358.97	2297.94	8452.68	5852.05	3590.44	1895.51	459.853	280.125	125.717	54.3814	28.4819	13.8105	8.96188	7.40531	6.57459	5.21267	3.54787	3.37761	2.82689	2.79515	2.77242	2.74624	2.76621	2.74812	2.75967	2.6462	2.71235	2.77905	2.68286
1.18	1007.33	1001.57	1007.86	1049.71	1071.54	1101.73	1106.41	1253.6	1596.14	1963.41	2375.64	2522.4	2565.29	2673.67	2721.42	2793.56	2769.11	2761.56	2681.61	2576.81	2361.72	2300.69	8452.68	5852.05	3584.94	1898.26	461.04	275.98	123.919	56.1813	28.429	13.8368	8.91131	7.43334	6.5522	5.22387	3.55908	3.34955	2.74821	2.76703	2.72744	2.72377	2.73247	2.73688	2.77649	2.66867	2.77974	2.73967	2.67725
1.2	1004.97	1010.45	1006.09	1047.35	1076.27	1091.09	1108.19	1248.1	1590.64	1968.91	2378.38	2514.16	2576.28	2676.42	2729.67	2793.56	2766.36	2756.05	2689.86	2574.06	2356.22	2295.19	8440.04	5852.05	3584.94	1901.01	455.7	278.349	128.927	59.3953	28.3761	13.863	8.88321	7.44455	6.53542	5.22947	3.53106	3.36639	2.69201	2.74453	2.72181	2.71816	2.74934	2.70316	2.77649	2.708	2.83028	2.68341	2.6997
1.22	999.052	1012.22	1005.49	1040.84	1075.68	1091.09	1117.06	1237.1	1593.39	1963.41	2375.64	2500.42	2581.78	2679.17	2740.68	2793.56	2766.36	2750.55	2684.36	2565.8	2353.46	2289.69	8440.04	5852.05	3590.44	1903.75	457.48	282.494	130.596	61.7094	28.3232	13.863	8.91131	7.45016	6.54661	5.22387	3.51985	3.37761	2.66391	2.70517	2.68807	2.73501	2.77745	2.72002	2.79893	2.73047	2.80782	2.66653	2.7446
1.24	997.277	1002.76	1002.54	1043.21	1072.72	1098.77	1121.79	1234.35	1596.14	1955.18	2375.64	2497.67	2579.03	2676.42	2743.43	2796.31	2771.87	2753.3	2673.35	2565.8	2350.71	2286.93	8440.04	5852.05	3598.69	1901.01	461.04	280.125	128.542	55.5385	28.3232	13.8105	8.97311	7.51743	6.53542	5.25187	3.5815	3.39444	2.65267	2.72766	2.70494	2.74624	2.74934	2.73126	2.83819	2.75294	2.80782	2.64403	2.71093
1.26	1001.42	995.658	1003.72	1047.94	1069.77	1102.91	1117.65	1245.35	1598.89	1952.43	2372.89	2514.16	2568.03	2673.67	2726.92	2796.31	2777.37	2761.56	2673.35	2574.06	2356.22	2297.94	8440.04	5852.05	3593.19	1898.26	461.633	279.533	126.102	51.9388	28.429	13.758	8.95626	7.5847	6.52982	5.27986	3.57029	3.40566	2.67515	2.75578	2.7668	2.73501	2.70999	2.7144	2.86063	2.73047	2.83028	2.68341	2.68848
1.28	1006.74	1001.57	1008.45	1046.75	1069.77	1098.18	1106.41	1256.35	1598.89	1963.41	2375.64	2522.4	2562.54	2673.67	2721.42	2793.56	2771.87	2758.8	2681.61	2576.81	2361.72	2297.94	8440.04	5864.69	3587.69	1898.26	461.633	277.164	126.359	56.567	28.5084	13.7843	8.92816	7.59591	6.50744	5.29666	3.53106	3.40005	2.71449	2.75578	2.7668	2.6957	2.69312	2.70878	2.84941	2.74733	2.8022	2.72842	2.70531
1.3	1006.74	1012.22	1007.86	1046.75	1075.68	1091.09	1109.37	1250.85	1593.39	1968.91	2378.38	2516.91	2573.53	2673.67	2726.92	2793.56	2766.36	2753.3	2689.86	2574.06	2356.22	2297.94	8440.04	5852.05	3582.19	1901.01	459.853	278.941	127.386	61.0666	28.4819	13.8368	8.95626	7.62394	6.51304	5.33585	3.53106	3.42249	2.74259	2.74453	2.79492	2.64515	2.67625	2.72564	2.79893	2.7698	2.77413	2.72279	2.71093
1.32	1002.6	1014.59	1006.68	1040.25	1078.05	1092.86	1116.46	1237.1	1587.9	1966.16	2378.38	2505.91	2584.53	2676.42	2737.93	2793.56	2766.36	2750.55	2684.36	2565.8	2350.71	2289.69	8440.04	5852.05	3590.44	1903.75	456.886	280.717	128.542	61.5809	28.4555	13.8893	8.97873	7.63515	6.54661	5.36385	3.49743	3.41688	2.77631	2.74453	2.81741	2.63953	2.69874	2.72564	2.75406	2.78104	2.76851	2.71717	2.73899
1.34	998.46	1003.94	1003.72	1040.25	1077.45	1098.77	1121.79	1237.1	1593.39	1960.67	2372.89	2497.67	2581.78	2676.42	2743.43	2796.31	2771.87	2756.05	2676.1	2565.8	2347.96	2286.93	8452.68	5852.05	3598.69	1901.01	458.073	282.494	129.441	57.8526	28.4819	13.863	8.97873	7.62955	6.5578	5.37504	3.50864	3.41688	2.79317	2.76703	2.80054	2.67323	2.76059	2.73126	2.73723	2.79227	2.74043	2.70591	2.76144
1.36	999.643	996.249	1004.9	1047.94	1070.36	1102.32	1120.61	1248.1	1596.14	1957.92	2370.14	2508.66	2570.78	2673.67	2732.42	2796.31	2774.62	2761.56	2673.35	2574.06	2356.22	2292.44	8452.68	5864.69	3593.19	1895.51	459.26	280.717	126.487	52.1959	28.5612	13.8105	8.94502	7.63515	6.56339	5.33585	3.51425	3.44493	2.78755	2.76703	2.75555	2.67885	2.7381	2.69754	2.73723	2.78665	2.74043	2.71154	2.75583
1.38	1003.19	998.024	1006.09	1048.53	1069.77	1102.91	1109.37	1253.6	1596.14	1957.92	2370.14	2519.65	2562.54	2673.67	2721.42	2796.31	2771.87	2761.56	2681.61	2576.81	2364.47	2297.94	8452.68	5864.69	3587.69	1898.26	462.226	279.533	126.102	55.4099	28.6141	13.8105	8.91693	7.68	6.5578	5.29106	3.48622	3.43371	2.79317	2.76141	2.73306	2.66762	2.66501	2.6863	2.7204	2.74171	2.75166	2.68341	2.76705
1.4	1006.15	1009.26	1006.68	1046.75	1075.68	1094.04	1105.23	1253.6	1593.39	1968.91	2375.64	2522.4	2573.53	2670.92	2726.92	2796.31	2769.11	2756.05	2689.86	2574.06	2358.97	2297.94	8440.04	5839.41	3584.94	1901.01	460.447	280.125	129.055	57.8526	28.6141	13.8105	8.91693	7.70803	6.59137	5.26306	3.50304	3.45054	2.78193	2.75578	2.74431	2.63953	2.60878	2.67506	2.73162	2.69676	2.78536	2.67779	2.7446
1.42	1000.24	1014.59	1004.31	1040.84	1080.41	1092.86	1112.92	1239.85	1590.64	1966.16	2381.13	2508.66	2581.78	2676.42	2735.17	2790.8	2766.36	2750.55	2687.11	2568.55	2350.71	2292.44	8440.04	5864.69	3590.44	1901.01	455.106	283.679	129.312	58.624	28.5612	13.8368	8.97873	7.71363	6.6809	5.25187	3.51985	3.42249	2.78193	2.77265	2.78367	2.70131	2.6144	2.70316	2.70357	2.66867	2.82467	2.72279	2.73338
1.44	993.728	1006.9	1001.35	1040.25	1076.86	1096.41	1119.42	1234.35	1596.14	1957.92	2375.64	2494.92	2584.53	2676.42	2743.43	2793.56	2766.36	2753.3	2676.1	2565.8	2350.71	2289.69	8452.68	5864.69	3601.43	1901.01	459.26	281.31	130.339	57.0812	28.6141	13.9418	8.97873	7.6856	6.72007	5.19028	3.50864	3.372	2.77069	2.77828	2.81741	2.7687	2.6875	2.64696	2.66431	2.69114	2.8359	2.80155	2.73899
1.46	999.052	996.841	1002.54	1045.57	1069.77	1103.5	1120.01	1242.6	1598.89	1957.92	2370.14	2503.17	2573.53	2673.67	2735.17	2796.31	2774.62	2761.56	2673.35	2571.31	2353.46	2289.69	8452.68	5852.05	3598.69	1898.26	461.04	279.533	128.927	55.2814	28.6935	13.9418	8.93378	7.72485	6.78721	5.18468	3.53106	3.31028	2.78755	2.75016	2.83428	2.79678	2.69874	2.62448	2.61944	2.71923	2.85836	2.84093	2.6997
1.48	1006.74	1000.98	1006.68	1048.53	1069.77	1106.46	1108.78	1250.85	1598.89	1960.67	2372.89	2516.91	2562.54	2676.42	2726.92	2796.31	2774.62	2761.56	2676.1	2576.81	2361.72	2297.94	8452.68	5852.05	3590.44	1895.51	462.82	277.164	124.433	57.5955	28.7464	13.9155	8.91131	7.74166	6.77602	5.18468	3.62074	3.29345	2.79317	2.74453	2.82304	2.78555	2.68187	2.66382	2.597	2.708	2.86959	2.84655	2.6997
1.5	1007.92	1009.86	1006.09	1047.35	1076.27	1096.41	1105.23	1253.6	1596.14	1968.91	2378.38	2522.4	2568.03	2670.92	2724.17	2796.31	2769.11	2756.05	2689.86	2574.06	2358.97	2300.69	8440.04	5852.05	3584.94	1901.01	460.447	277.756	127.129	59.1382	28.7199	13.9418	8.86636	7.74166	6.72007	5.16228	3.64876	3.29345	2.83813	2.71079	2.78367	2.7687	2.67625	2.69192	2.60261	2.72485	2.83028	2.80155	2.6997
1.52	1003.19	1014.59	1005.49	1042.02	1079.23	1092.27	1115.28	1242.6	1593.39	1968.91	2378.38	2511.41	2579.03	2676.42	2735.17	2793.56	2766.36	2753.3	2689.86	2568.55	2353.46	2295.19	8440.04	5852.05	3587.69	1903.75	457.48	282.494	131.367	60.1667	28.6406	13.9943	8.90569	7.74727	6.70887	5.17348	3.65997	3.25978	2.83813	2.75578	2.73868	2.75747	2.67625	2.69192	2.63066	2.73047	2.77974	2.72279	2.70531
1.54	999.643	1008.08	1003.13	1040.84	1078.05	1097	1119.42	1231.6	1596.14	1960.67	2372.89	2494.92	2581.78	2679.17	2746.18	2793.56	2769.11	2750.55	2678.85	2565.8	2347.96	2289.69	8452.68	5852.05	3595.94	1901.01	458.666	281.902	131.367	57.0812	28.6141	13.9943	8.91131	7.79772	6.71447	5.19588	3.62074	3.25417	2.82689	2.75578	2.74431	2.74624	2.69874	2.69754	2.68675	2.71923	2.74043	2.68341	2.73899
1.56	999.052	994.475	1003.13	1048.53	1070.36	1103.5	1119.42	1239.85	1596.14	1957.92	2370.14	2500.42	2573.53	2673.67	2735.17	2796.31	2777.37	2756.05	2670.59	2568.55	2350.71	2289.69	8452.68	5864.69	3598.69	1898.26	461.633	280.717	127.001	54.7671	28.6141	13.9155	8.85512	7.85378	6.75364	5.18468	3.64316	3.30467	2.78193	2.76141	2.77242	2.72377	2.72123	2.69754	2.75406	2.72485	2.70674	2.64966	2.76705
1.58	1003.78	994.475	1007.27	1048.53	1066.22	1104.69	1110.55	1250.85	1593.39	1960.67	2370.14	2519.65	2565.29	2673.67	2721.42	2793.56	2774.62	2761.56	2673.35	2574.06	2361.72	2297.94	8452.68	5864.69	3590.44	1898.26	464.6	278.349	122.378	51.8102	28.667	13.8368	8.82703	7.86499	6.804	5.15668	3.69921	3.36077	2.78193	2.74453	2.73868	2.72377	2.74372	2.66944	2.74845	2.71362	2.66743	2.60465	2.75021
1.6	1007.92	1005.72	1007.86	1046.16	1071.54	1096.41	1105.23	1253.6	1593.39	1966.16	2375.64	2522.4	2568.03	2670.92	2721.42	2793.56	2769.11	2758.8	2687.11	2576.81	2361.72	2297.94	8440.04	5864.69	3584.94	1901.01	461.633	277.756	125.203	55.4099	28.667	13.8368	8.81017	7.89863	6.86555	5.12869	3.69921	3.35516	2.80441	2.69954	2.72744	2.75185	2.72123	2.66944	2.70918	2.73609	2.67866	2.58778	2.6997
1.62	1002.01	1012.22	1004.9	1044.39	1077.45	1088.13	1111.73	1242.6	1590.64	1968.91	2378.38	2508.66	2579.03	2676.42	2735.17	2793.56	2769.11	2753.3	2689.86	2571.31	2353.46	2295.19	8440.04	5852.05	3587.69	1903.75	455.7	280.717	128.542	60.1667	28.6406	13.8368	8.79893	7.91544	6.9215	5.11189	3.67118	3.33833	2.78755	2.69392	2.7668	2.75185	2.73247	2.6863	2.74284	2.75856	2.67304	2.6159	2.71654
1.64	997.277	1007.49	1003.72	1040.25	1076.86	1094.63	1117.65	1234.35	1593.39	1963.41	2378.38	2497.67	2584.53	2676.42	2743.43	2796.31	2766.36	2750.55	2684.36	2565.8	2350.71	2289.69	8440.04	5864.69	3595.94	1903.75	456.293	281.902	130.468	57.9812	28.6141	13.863	8.82141	7.92666	6.94388	5.10629	3.65997	3.25978	2.77069	2.75016	2.79492	2.76309	2.71561	2.73126	2.73723	2.7698	2.68989	2.65528	2.72776
1.66	998.46	996.249	1002.54	1044.39	1072.13	1103.5	1119.42	1237.1	1596.14	1955.18	2375.64	2497.67	2576.28	2673.67	2737.93	2796.31	2774.62	2756.05	2673.35	2568.55	2350.71	2289.69	8452.68	5864.69	3593.19	1898.26	461.04	281.902	127.9	56.9527	28.6141	13.863	8.86636	7.91544	6.97745	5.0839	3.65437	3.2149	2.76507	2.7839	2.77242	2.76309	2.70436	2.7706	2.70918	2.76418	2.72358	2.66653	2.72215
1.68	1004.97	998.024	1004.31	1046.16	1069.18	1107.64	1114.69	1248.1	1596.14	1957.92	2372.89	2516.91	2565.29	2673.67	2724.17	2793.56	2774.62	2761.56	2673.35	2574.06	2358.97	2295.19	8440.04	5864.69	3587.69	1898.26	464.6	280.717	124.946	55.0243	28.667	13.8105	8.91693	7.90984	6.99424	5.10069	3.63195	3.18684	2.77631	2.76141	2.73868	2.77994	2.69874	2.77622	2.73723	2.76418	2.7292	2.67216	2.72215
1.7	1007.33	1006.9	1007.86	1046.75	1072.13	1097.59	1105.82	1256.35	1596.14	1963.41	2372.89	2522.4	2568.03	2673.67	2721.42	2796.31	2771.87	2758.8	2684.36	2579.57	2361.72	2297.94	8440.04	5852.05	3584.94	1901.01	461.04	277.164	126.23	58.7525	28.667	13.8105	8.91693	7.92105	6.98305	5.12869	3.60392	3.18123	2.78193	2.71641	2.72744	2.7687	2.72685	2.75374	2.74284	2.75856	2.75728	2.68904	2.71093
1.72	1004.38	1014.59	1006.68	1044.39	1076.86	1089.31	1109.96	1248.1	1593.39	1968.91	2381.13	2514.16	2576.28	2676.42	2729.67	2793.56	2766.36	2750.55	2689.86	2571.31	2350.71	2297.94	8440.04	5852.05	3584.94	1903.75	459.26	277.756	130.083	61.0666	28.6141	13.863	8.91131	7.94347	6.93829	5.17348	3.60953	3.2149	2.75383	2.65455	2.72181	2.71816	2.75496	2.70316	2.74284	2.73047	2.7292	2.72279	2.6997
1.74	997.869	1010.45	1003.13	1039.66	1078.05	1093.45	1117.06	1231.6	1593.39	1960.67	2378.38	2500.42	2584.53	2676.42	2743.43	2793.56	2766.36	2747.79	2681.61	2563.05	2350.71	2289.69	8440.04	5852.05	3593.19	1903.75	456.293	281.902	129.312	58.7525	28.6406	13.8893	8.94502	7.92666	6.94388	5.18468	3.62074	3.23173	2.75383	2.60956	2.65995	2.69008	2.78308	2.6863	2.73723	2.71362	2.67866	2.75092	2.73899
1.76	997.869	999.207	1003.72	1043.8	1073.32	1100.55	1121.2	1239.85	1596.14	1957.92	2372.89	2497.67	2579.03	2673.67	2737.93	2796.31	2774.62	2756.05	2670.59	2565.8	2353.46	2284.18	8452.68	5864.69	3598.69	1898.26	459.26	281.902	125.075	54.1243	28.667	13.8893	8.92254	7.92666	6.96626	5.19588	3.64316	3.22051	2.75383	2.58706	2.60372	2.6957	2.78308	2.7144	2.74284	2.69676	2.66181	2.75654	2.77267
1.78	1002.6	998.024	1005.49	1049.71	1069.18	1105.28	1117.06	1248.1	1598.89	1957.92	2372.89	2511.41	2565.29	2673.67	2724.17	2796.31	2777.37	2764.31	2670.59	2574.06	2358.97	2295.19	8452.68	5864.69	3593.19	1895.51	462.82	281.31	123.405	52.9673	28.6935	13.8893	8.85512	7.96029	6.97745	5.16228	3.65997	3.2149	2.76507	2.59831	2.62621	2.70693	2.72685	2.7706	2.7204	2.71362	2.65058	2.75654	2.76144
1.8	1006.74	1003.94	1003.72	1046.75	1072.13	1101.73	1105.23	1256.35	1596.14	1963.41	2375.64	2522.4	2568.03	2668.16	2724.17	2796.31	2771.87	2761.56	2684.36	2576.81	2361.72	2300.69	8440.04	5864.69	3587.69	1898.26	463.413	278.349	124.176	57.9812	28.6406	13.863	8.76522	7.94908	7.01662	5.13989	3.64876	3.23173	2.77631	2.64893	2.68245	2.75747	2.6875	2.78184	2.69236	2.708	2.66743	2.75654	2.7446
1.82	1003.78	1014.59	1004.31	1043.8	1078.05	1089.9	1108.19	1248.1	1590.64	1968.91	2378.38	2516.91	2576.28	2670.92	2732.42	2796.31	2769.11	2753.3	2692.62	2571.31	2356.22	2295.19	8440.04	5852.05	3584.94	1906.5	456.293	277.164	128.927	57.724	28.5612	13.8893	8.73713	7.92666	7.06698	5.12309	3.62074	3.20368	2.79879	2.71641	2.70494	2.74624	2.70999	2.7425	2.65309	2.74171	2.70112	2.7903	2.69409
1.84	997.869	1015.18	1005.49	1038.47	1079.23	1093.45	1116.46	1237.1	1590.64	1963.41	2378.38	2500.42	2581.78	2676.42	2740.68	2790.8	2769.11	2747.79	2684.36	2565.8	2353.46	2289.69	8452.68	5852.05	3593.19	1906.5	455.106	280.717	131.752	58.2383	28.5348	13.9418	8.82141	7.85939	7.08936	5.0895	3.60392	3.20368	2.84375	2.81765	2.72744	2.70131	2.72685	2.72002	2.60822	2.74171	2.74043	2.7903	2.6997
1.86	997.869	1000.98	1003.13	1043.8	1072.13	1099.96	1118.83	1234.35	1596.14	1955.18	2375.64	2494.92	2581.78	2673.67	2743.43	2793.56	2771.87	2753.3	2670.59	2565.8	2353.46	2286.93	8452.68	5864.69	3598.69	1901.01	460.447	280.717	129.055	56.1813	28.5348	13.9418	8.88321	7.83696	7.08936	5.0447	3.5759	3.19807	2.84375	2.85139	2.77242	2.66762	2.72123	2.7425	2.58578	2.71923	2.76851	2.73967	2.72776
1.88	1001.42	993.883	1001.95	1048.53	1067.99	1105.28	1117.65	1245.35	1598.89	1957.92	2372.89	2508.66	2570.78	2673.67	2726.92	2799.06	2777.37	2758.8	2667.84	2574.06	2358.97	2295.19	8452.68	5864.69	3593.19	1898.26	462.82	281.31	126.615	53.2244	28.5612	13.9155	8.87198	7.8762	7.08377	5.00551	3.53667	3.20929	2.79879	2.84014	2.7893	2.67323	2.71561	2.72564	2.59139	2.708	2.73482	2.69466	2.6997
1.9	1009.7	1000.98	1005.49	1049.12	1073.32	1104.1	1105.82	1253.6	1598.89	1963.41	2375.64	2519.65	2562.54	2670.92	2721.42	2796.31	2771.87	2761.56	2678.85	2576.81	2361.72	2300.69	8440.04	5852.05	3587.69	1903.75	462.226	278.349	124.047	55.9242	28.6141	13.8105	8.86074	7.93787	7.02781	5.0503	3.55348	3.2149	2.78193	2.83452	2.79492	2.71254	2.68187	2.7144	2.61383	2.67429	2.7292	2.73404	2.64357
1.92	1006.74	1012.81	1007.86	1047.94	1078.05	1094.63	1107.6	1250.85	1593.39	1968.91	2381.13	2516.91	2573.53	2670.92	2729.67	2793.56	2769.11	2753.3	2689.86	2574.06	2353.46	2297.94	8440.04	5852.05	3582.19	1903.75	459.853	277.756	128.542	59.781	28.6141	13.7055	8.83264	7.93787	6.99984	5.0671	3.55908	3.19807	2.76507	2.80077	2.77242	2.74062	2.66501	2.70316	2.66992	2.67991	2.73482	2.74529	2.6548
1.94	1001.42	1015.77	1005.49	1040.84	1079.82	1094.04	1115.87	1237.1	1590.64	1963.41	2378.38	2503.17	2584.53	2676.42	2740.68	2793.56	2766.36	2750.55	2684.36	2565.8	2350.71	2289.69	8452.68	5852.05	3587.69	1909.25	458.073	281.902	128.798	60.4238	28.5612	13.6792	8.81017	7.8762	6.98305	5.0727	3.55348	3.19807	2.74259	2.74453	2.81179	2.73501	2.69874	2.6863	2.68675	2.708	2.71797	2.71717	2.6548
1.96	998.46	1005.72	1000.76	1042.02	1075.68	1098.18	1121.2	1231.6	1596.14	1957.92	2375.64	2494.92	2584.53	2676.42	2740.68	2793.56	2771.87	2750.55	2673.35	2563.05	2350.71	2286.93	8440.04	5864.69	3598.69	1903.75	459.853	280.717	126.615	57.2098	28.6141	13.7055	8.79331	7.82575	6.95507	5.11749	3.49743	3.15318	2.75945	2.68829	2.81741	2.74062	2.74372	2.7425	2.76527	2.71362	2.72358	2.68904	2.67164
1.98	1001.42	995.658	1004.31	1046.16	1069.77	1102.91	1119.42	1242.6	1596.14	1957.92	2372.89	2505.91	2573.53	2673.67	2729.67	2796.31	2777.37	2758.8	2670.59	2568.55	2356.22	2289.69	8452.68	5864.69	3595.94	1898.26	462.82	281.31	126.102	52.9673	28.6141	13.6792	8.7877	7.83136	6.91031	5.11189	3.4582	3.11952	2.79879	2.69392	2.82866	2.7687	2.7381	2.76498	2.82136	2.74733	2.7292	2.68904	2.6997
2	1006.15	999.799	1004.31	1047.94	1070.36	1103.5	1107	1253.6	1596.14	1960.67	2370.14	2522.4	2562.54	2673.67	2721.42	2793.56	2774.62	2761.56	2678.85	2574.06	2364.47	2297.94	8440.04	5852.05	3587.69	1898.26	462.226	278.349	124.176	56.1813	28.6141	13.6792	8.78208	7.84257	6.85995	5.10629	3.45259	3.13635	2.83251	2.73329	2.83991	2.77432	2.69312	2.75374	2.78771	2.76418	2.7292	2.67779	2.71093
2.02	1006.74	1008.67	1005.49	1049.71	1073.91	1090.49	1106.41	1250.85	1593.39	1968.91	2378.38	2522.4	2570.78	2673.67	2729.67	2793.56	2769.11	2753.3	2687.11	2574.06	2358.97	2300.69	8440.04	5852.05	3584.94	1903.75	459.26	278.349	127.001	59.2668	28.5612	13.6792	8.80455	7.82015	6.87674	5.14548	3.43578	3.12513	2.81003	2.78953	2.82304	2.72377	2.64814	2.72564	2.74284	2.76418	2.71235	2.68904	2.67725
2.04	999.052	1012.22	1006.68	1040.84	1078.05	1088.72	1111.14	1237.1	1590.64	1963.41	2378.38	2508.66	2579.03	2676.42	2737.93	2796.31	2766.36	2747.79	2687.11	2565.8	2350.71	2292.44	8440.04	5852.05	3590.44	1909.25	456.293	280.125	130.211	60.1667	28.5348	13.653	8.82703	7.76969	6.9215	5.14548	3.46941	3.09707	2.82689	2.77265	2.80054	2.70131	2.68187	2.7144	2.66992	2.75294	2.69551	2.72842	2.66602
2.06	996.686	1005.72	1003.13	1037.29	1074.5	1096.41	1120.01	1234.35	1593.39	1957.92	2372.89	2494.92	2584.53	2676.42	2743.43	2799.06	2771.87	2750.55	2676.1	2563.05	2350.71	2286.93	8452.68	5852.05	3595.94	1903.75	459.26	279.533	128.67	56.8241	28.5877	13.6005	8.81579	7.74166	6.95507	5.13429	3.49743	3.13635	2.82689	2.71079	2.81179	2.71816	2.69874	2.66382	2.64748	2.75856	2.7292	2.78467	2.67164
2.08	1002.6	995.658	1003.72	1044.39	1070.95	1100.55	1121.79	1242.6	1596.14	1955.18	2370.14	2500.42	2573.53	2673.67	2735.17	2799.06	2774.62	2758.8	2670.59	2568.55	2353.46	2292.44	8440.04	5864.69	3595.94	1898.26	462.226	280.717	124.304	53.9958	28.6141	13.6005	8.75398	7.73606	6.91591	5.10069	3.50864	3.15879	2.84937	2.71641	2.85115	2.67323	2.70436	2.64696	2.66431	2.7698	2.72358	2.78467	2.64357
2.1	1006.15	998.616	1004.31	1046.75	1069.77	1105.28	1111.14	1250.85	1596.14	1960.67	2372.89	2519.65	2562.54	2670.92	2718.66	2796.31	2774.62	2764.31	2676.1	2574.06	2358.97	2303.45	8440.04	5864.69	3587.69	1901.01	464.6	277.756	124.047	56.0527	28.6141	13.6267	8.7596	7.73045	6.86555	5.0727	3.49743	3.11952	2.86061	2.73891	2.87365	2.67323	2.69312	2.61324	2.67553	2.78104	2.7292	2.81842	2.67164
2.12	1007.92	1008.67	1006.09	1047.35	1076.27	1094.63	1106.41	1256.35	1593.39	1968.91	2375.64	2522.4	2568.03	2673.67	2721.42	2793.56	2769.11	2758.8	2687.11	2576.81	2358.97	2300.69	8440.04	5852.05	3582.19	1903.75	461.633	277.756	126.744	60.2953	28.5877	13.6792	8.76522	7.70803	6.87114	5.0783	3.54227	3.11952	2.85499	2.73891	2.85678	2.71254	2.65938	2.6582	2.7204	2.7698	2.76851	2.8353	2.67164
2.14	1000.83	1014.59	1006.09	1042.02	1081.59	1090.49	1112.92	1242.6	1593.39	1966.16	2378.38	2511.41	2579.03	2679.17	2732.42	2790.8	2766.36	2753.3	2687.11	2568.55	2353.46	2295.19	8440.04	5852.05	3584.94	1903.75	456.886	281.902	131.752	59.9096	28.5084	13.7055	8.81017	7.65758	6.84316	5.0727	3.55348	3.14196	2.83813	2.71641	2.81741	2.69008	2.67063	2.7144	2.77088	2.70238	2.74605	2.81842	2.68286
2.16	996.686	1004.53	1005.49	1036.7	1076.27	1095.82	1120.61	1234.35	1596.14	1957.92	2378.38	2497.67	2581.78	2679.17	2743.43	2793.56	2769.11	2747.79	2678.85	2563.05	2353.46	2286.93	8440.04	5852.05	3595.94	1906.5	456.886	281.31	130.339	57.2098	28.5084	13.6267	8.84388	7.63515	6.79281	5.0895	3.5815	3.1083	2.78755	2.72204	2.78367	2.6957	2.65938	2.7144	2.76527	2.65743	2.72358	2.81842	2.68286
2.18	999.052	996.249	1003.72	1044.98	1070.36	1101.73	1119.42	1239.85	1596.14	1952.43	2370.14	2500.42	2579.03	2673.67	2737.93	2796.31	2777.37	2756.05	2667.84	2568.55	2353.46	2289.69	8440.04	5864.69	3595.94	1901.01	459.853	279.533	124.946	56.8241	28.5084	13.6005	8.8495	7.62955	6.75923	5.0671	3.59832	3.10269	2.75383	2.75016	2.7668	2.72377	2.62565	2.72564	2.77088	2.69114	2.76851	2.8353	2.71654
2.2	1005.56	998.024	1004.31	1050.89	1067.4	1105.28	1110.55	1250.85	1596.14	1957.92	2375.64	2516.91	2565.29	2673.67	2721.42	2793.56	2777.37	2764.31	2673.35	2574.06	2358.97	2297.94	8452.68	5864.69	3587.69	1898.26	461.04	277.164	122.763	55.7956	28.4819	13.5742	8.83264	7.5847	6.74245	5.0615	3.59832	3.08024	2.75945	2.8064	2.75555	2.68446	2.60316	2.73126	2.81015	2.70238	2.76851	2.80155	2.72776
2.22	1006.15	1008.08	1006.09	1049.12	1072.72	1097	1104.05	1253.6	1593.39	1966.16	2375.64	2522.4	2568.03	2670.92	2721.42	2793.56	2769.11	2758.8	2689.86	2574.06	2358.97	2297.94	8440.04	5852.05	3582.19	1901.01	461.633	277.164	126.615	58.2383	28.429	13.6005	8.85512	7.5847	6.76483	5.02231	3.58711	3.10269	2.77631	2.78953	2.72744	2.70693	2.60878	2.68068	2.80454	2.70238	2.68989	2.7678	2.73338
2.24	1000.83	1016.36	1006.09	1044.39	1078.64	1090.49	1112.92	1242.6	1590.64	1968.91	2375.64	2511.41	2579.03	2676.42	2732.42	2793.56	2766.36	2750.55	2689.86	2568.55	2353.46	2295.19	8440.04	5852.05	3587.69	1906.5	456.886	280.125	128.798	60.8095	28.429	13.6005	8.86636	7.56788	6.804	5.00551	3.62634	3.10269	2.76507	2.75016	2.73868	2.72939	2.62003	2.6301	2.78771	2.73047	2.62812	2.71717	2.73899
2.26	994.911	1011.04	1001.95	1036.11	1078.64	1094.63	1120.61	1231.6	1590.64	1957.92	2375.64	2497.67	2581.78	2676.42	2743.43	2793.56	2769.11	2747.79	2678.85	2563.05	2350.71	2289.69	8440.04	5852.05	3595.94	1906.5	456.293	283.086	129.312	56.3099	28.4819	13.6005	8.87759	7.54546	6.80959	5.0335	3.65437	3.11952	2.75945	2.75016	2.73306	2.70693	2.65938	2.64696	2.79332	2.73609	2.6225	2.71154	2.73899
2.28	999.052	997.433	999.579	1043.21	1072.13	1101.73	1120.61	1239.85	1596.14	1952.43	2372.89	2500.42	2579.03	2673.67	2740.68	2796.31	2777.37	2753.3	2667.84	2565.8	2353.46	2286.93	8452.68	5864.69	3595.94	1898.26	459.853	279.533	127.643	54.6386	28.4819	13.5742	8.85512	7.55107	6.77042	5.0783	3.64316	3.13074	2.79317	2.78953	2.72181	2.67323	2.70999	2.66382	2.81015	2.75856	2.66181	2.71154	2.71093
2.3	1005.56	994.475	1002.54	1052.08	1069.77	1107.05	1115.28	1250.85	1596.14	1955.18	2370.14	2514.16	2568.03	2673.67	2724.17	2793.56	2777.37	2758.8	2670.59	2571.31	2358.97	2297.94	8452.68	5864.69	3590.44	1898.26	461.633	277.164	123.919	53.8672	28.5348	13.5742	8.81017	7.56228	6.72007	5.0839	3.63195	3.09707	2.82689	2.84014	2.73306	2.72939	2.72685	2.67506	2.82136	2.78104	2.70112	2.68904	2.67725
2.32	1010.29	1003.35	1005.49	1050.89	1076.27	1101.14	1105.23	1253.6	1598.89	1963.41	2375.64	2522.4	2570.78	2670.92	2724.17	2793.56	2771.87	2758.8	2684.36	2574.06	2358.97	2297.94	8440.04	5864.69	3584.94	1901.01	461.633	277.164	126.23	58.624	28.5612	13.5217	8.79893	7.52304	6.74245	5.10069	3.61513	3.13074	2.82127	2.87951	2.74993	2.74624	2.76059	2.70878	2.77649	2.78665	2.73482	2.68341	2.66602
2.34	1003.78	1012.81	1005.49	1044.98	1079.82	1089.9	1107.6	1248.1	1593.39	1968.91	2378.38	2514.16	2581.78	2673.67	2726.92	2793.56	2766.36	2753.3	2689.86	2568.55	2353.46	2295.19	8440.04	5852.05	3584.94	1906.5	458.073	278.941	129.441	61.3237	28.5348	13.5742	8.79331	7.46698	6.77602	5.13989	3.61513	3.1644	2.80441	2.84577	2.74993	2.72939	2.74934	2.73688	2.77649	2.77542	2.74043	2.65528	2.66602
2.36	997.277	1011.04	1004.9	1038.47	1078.64	1091.09	1117.65	1234.35	1590.64	1963.41	2375.64	2500.42	2584.53	2676.42	2737.93	2793.56	2766.36	2747.79	2681.61	2563.05	2353.46	2289.69	8452.68	5864.69	3590.44	1906.5	455.7	282.494	129.826	58.7525	28.5084	13.548	8.81579	7.43334	6.7984	5.12309	3.61513	3.15318	2.75383	2.78953	2.80054	2.70693	2.77183	2.77622	2.79332	2.75856	2.70674	2.65528	2.66602
2.38	997.277	1001.57	1003.72	1042.62	1074.5	1101.73	1121.2	1237.1	1596.14	1955.18	2372.89	2497.67	2581.78	2673.67	2740.68	2796.31	2771.87	2753.3	2670.59	2565.8	2350.71	2286.93	8452.68	5864.69	3595.94	1901.01	458.073	278.941	126.744	54.8957	28.4819	13.4692	8.82141	7.42213	6.7984	5.11749	3.62634	3.14196	2.74259	2.79515	2.7893	2.70693	2.73247	2.78746	2.77088	2.73609	2.64497	2.72842	2.70531
2.4	1001.42	995.066	1005.49	1048.53	1068.58	1104.69	1113.51	1248.1	1596.14	1955.18	2372.89	2511.41	2570.78	2670.92	2724.17	2796.31	2774.62	2758.8	2670.59	2574.06	2358.97	2295.19	8452.68	5864.69	3593.19	1895.51	461.633	277.164	127.129	52.0673	28.4819	13.4692	8.83264	7.3941	6.80959	5.0783	3.66558	3.1083	2.74259	2.79515	2.77805	2.72377	2.66501	2.81556	2.75406	2.71362	2.63935	2.78467	2.69409
2.42	1006.74	1002.76	1006.09	1047.35	1070.95	1099.37	1104.64	1256.35	1596.14	1963.41	2375.64	2522.4	2568.03	2670.92	2721.42	2793.56	2774.62	2761.56	2678.85	2576.81	2361.72	2297.94	8440.04	5852.05	3587.69	1903.75	463.413	275.98	124.433	57.3383	28.4555	13.4692	8.84388	7.36607	6.78721	5.0671	3.69921	3.06902	2.77069	2.75578	2.77805	2.72939	2.63127	2.84366	2.73723	2.70238	2.66743	2.77905	2.66602
2.44	1003.78	1011.63	1007.27	1046.16	1076.27	1090.49	1109.37	1250.85	1590.64	1968.91	2378.38	2516.91	2576.28	2676.42	2726.92	2793.56	2766.36	2753.3	2689.86	2571.31	2353.46	2297.94	8440.04	5852.05	3584.94	1903.75	459.853	280.717	127.258	59.781	28.3497	13.4692	8.83264	7.38289	6.72007	5.0615	3.73284	3.06341	2.78193	2.71641	2.77242	2.73501	2.62003	2.7987	2.68675	2.67991	2.72358	2.76217	2.68286
2.46	997.869	1010.45	1004.9	1040.84	1078.64	1092.27	1118.24	1234.35	1590.64	1963.41	2375.64	2503.17	2581.78	2679.17	2737.93	2793.56	2769.11	2750.55	2681.61	2563.05	2350.71	2289.69	8440.04	5864.69	3590.44	1906.5	454.513	282.494	130.468	60.9381	28.2968	13.4692	8.83826	7.36607	6.66411	5.0783	3.73284	3.05219	2.80441	2.72204	2.72744	2.72939	2.64252	2.74812	2.68675	2.65743	2.7292	2.77342	2.67164
2.48	996.094	1000.39	1000.76	1043.8	1074.5	1098.77	1121.2	1237.1	1596.14	1955.18	2372.89	2497.67	2581.78	2673.67	2740.68	2796.31	2774.62	2753.3	2670.59	2565.8	2347.96	2289.69	8452.68	5864.69	3598.69	1898.26	455.106	280.125	129.055	57.2098	28.3497	13.4692	8.81579	7.38849	6.65852	5.0895	3.66558	3.05219	2.79317	2.73329	2.64871	2.75185	2.65376	2.69754	2.68675	2.66867	2.75728	2.76217	2.68848
2.5	997.869	995.066	1001.95	1049.12	1066.81	1104.1	1115.87	1248.1	1596.14	1955.18	2372.89	2508.66	2568.03	2673.67	2726.92	2796.31	2774.62	2758.8	2667.84	2571.31	2356.22	2295.19	8452.68	5852.05	3593.19	1895.51	463.413	277.756	126.744	54.2529	28.3761	13.4955	8.74274	7.42213	6.66971	5.0727	3.65997	3.02975	2.74821	2.71641	2.62621	2.76309	2.67063	2.69754	2.68114	2.67991	2.74043	2.75654	2.71093
2.52	1005.56	1000.98	1004.9	1050.3	1071.54	1101.73	1106.41	1253.6	1596.14	1957.92	2375.64	2522.4	2562.54	2670.92	2721.42	2793.56	2771.87	2758.8	2676.1	2574.06	2361.72	2297.94	8440.04	5864.69	3584.94	1895.51	462.82	278.349	124.304	57.4669	28.4026	13.4955	8.74274	7.39971	6.63614	5.13989	3.6936	2.98486	2.71449	2.68267	2.67682	2.75747	2.69312	2.69754	2.66992	2.68553	2.75728	2.76217	2.70531
2.54	1004.97	1014.59	1005.49	1046.75	1075.68	1090.49	1108.19	1250.85	1590.64	1968.91	2378.38	2519.65	2573.53	2673.67	2726.92	2793.56	2769.11	2753.3	2689.86	2574.06	2356.22	2295.19	8440.04	5852.05	3584.94	1903.75	456.293	279.533	127.386	59.9096	28.3497	13.4692	8.7877	7.33804	6.61375	5.14548	3.76086	2.92876	2.70325	2.65455	2.72181	2.75747	2.6875	2.66382	2.68675	2.66867	2.73482	2.75092	2.69409
2.56	1000.83	1014	1004.31	1040.25	1080.41	1092.27	1115.28	1237.1	1587.9	1968.91	2378.38	2503.17	2584.53	2679.17	2735.17	2793.56	2766.36	2750.55	2687.11	2568.55	2350.71	2292.44	8440.04	5864.69	3590.44	1903.75	455.106	281.902	130.211	57.8526	28.2968	13.5217	8.88321	7.32683	6.61375	5.11189	3.8057	2.98486	2.70887	2.6658	2.70494	2.72377	2.67625	2.64696	2.69236	2.6462	2.71797	2.71717	2.68286
2.58	997.277	1002.76	1003.13	1040.25	1076.27	1098.77	1121.79	1237.1	1593.39	1957.92	2372.89	2492.18	2584.53	2676.42	2740.68	2796.31	2769.11	2753.3	2678.85	2563.05	2350.71	2289.69	8452.68	5864.69	3595.94	1898.26	456.886	280.125	130.339	57.0812	28.2968	13.4955	8.93378	7.31001	6.61935	5.11749	3.81691	3.03536	2.71449	2.6658	2.67682	2.70693	2.69874	2.64134	2.70918	2.67991	2.72358	2.67216	2.67164
2.6	1001.42	995.066	1002.54	1047.35	1069.18	1104.1	1120.61	1242.6	1596.14	1955.18	2370.14	2500.42	2573.53	2673.67	2726.92	2793.56	2777.37	2758.8	2670.59	2571.31	2356.22	2292.44	8452.68	5864.69	3593.19	1898.26	461.633	279.533	127.643	54.7671	28.2968	13.4955	8.88883	7.33804	6.61375	5.12869	3.8113	3.05219	2.70325	2.67705	2.67682	2.69008	2.69874	2.61324	2.73162	2.73047	2.72358	2.66091	2.68286
2.62	1006.15	998.616	1006.09	1049.71	1069.77	1104.1	1108.78	1253.6	1596.14	1957.92	2372.89	2522.4	2565.29	2670.92	2718.66	2790.8	2774.62	2761.56	2676.1	2574.06	2361.72	2297.94	8452.68	5864.69	3587.69	1898.26	464.6	279.533	123.02	54.7671	28.3232	13.5217	8.82141	7.3941	6.54661	5.12309	3.77767	3.06902	2.71449	2.70517	2.6712	2.67885	2.69312	2.62448	2.75406	2.81475	2.69551	2.62153	2.68848
2.64	1005.56	1009.86	1007.86	1049.12	1075.68	1094.04	1105.82	1253.6	1596.14	1968.91	2375.64	2522.4	2570.78	2673.67	2726.92	2796.31	2771.87	2753.3	2689.86	2574.06	2358.97	2297.94	8440.04	5864.69	3584.94	1901.01	460.447	278.941	125.331	58.4954	28.2968	13.548	8.78208	7.43334	6.52982	5.12309	3.78888	3.06341	2.77631	2.69954	2.66558	2.662	2.69312	2.61886	2.77088	2.82036	2.68989	2.58778	2.68286
2.66	997.869	1014.59	1007.27	1042.02	1080.41	1092.27	1112.33	1239.85	1590.64	1968.91	2378.38	2508.66	2579.03	2679.17	2735.17	2793.56	2766.36	2747.79	2687.11	2568.55	2353.46	2292.44	8440.04	5852.05	3590.44	1903.75	455.106	281.902	130.083	59.1382	28.2703	13.5742	8.77646	7.46137	6.59137	5.13429	3.83372	3.07463	2.77631	2.67142	2.67682	2.63392	2.69874	2.64134	2.81015	2.82598	2.73482	2.58215	2.68848
2.68	995.503	1004.53	1000.76	1039.07	1076.86	1098.18	1119.42	1234.35	1593.39	1960.67	2372.89	2492.18	2584.53	2676.42	2740.68	2793.56	2769.11	2747.79	2676.1	2565.8	2350.71	2289.69	8452.68	5864.69	3595.94	1901.01	456.886	278.349	130.725	58.1097	28.3232	13.548	8.75398	7.47819	6.63054	5.13429	3.85054	3.08585	2.79879	2.68267	2.73868	2.65077	2.70436	2.67506	2.8438	2.81475	2.76851	2.63841	2.68848
2.7	999.643	996.249	997.213	1044.98	1071.54	1103.5	1119.42	1242.6	1596.14	1955.18	2372.89	2500.42	2576.28	2673.67	2735.17	2799.06	2774.62	2758.8	2673.35	2571.31	2356.22	2292.44	8440.04	5864.69	3595.94	1895.51	461.633	278.349	128.927	56.9527	28.3761	13.4692	8.73151	7.46137	6.61935	5.0839	3.86175	3.06341	2.80441	2.71641	2.73868	2.71254	2.65938	2.67506	2.83258	2.81475	2.75166	2.67779	2.68286
2.72	1006.15	998.616	1003.13	1047.94	1068.58	1105.28	1109.37	1248.1	1598.89	1957.92	2372.89	2519.65	2565.29	2673.67	2718.66	2799.06	2774.62	2764.31	2678.85	2576.81	2361.72	2297.94	8452.68	5864.69	3587.69	1898.26	461.04	278.349	127.129	56.3099	28.3497	13.3904	8.73151	7.45577	6.61375	5.10629	3.83933	3.01853	2.83251	2.76141	2.68245	2.71816	2.66501	2.69192	2.77649	2.79227	2.71235	2.70591	2.68286
2.74	1007.33	1009.26	1006.68	1048.53	1075.68	1097	1107	1250.85	1598.89	1966.16	2375.64	2525.15	2570.78	2673.67	2724.17	2796.31	2769.11	2758.8	2689.86	2579.57	2358.97	2297.94	8440.04	5852.05	3587.69	1898.26	458.073	279.533	127.771	59.781	28.2968	13.4167	8.76522	7.47258	6.60816	5.12309	3.79449	2.97364	2.82127	2.75578	2.69369	2.74062	2.67625	2.72002	2.73162	2.74171	2.7292	2.7678	2.68286
2.76	1002.6	1014	1006.09	1044.39	1080.41	1092.27	1112.92	1242.6	1596.14	1968.91	2375.64	2511.41	2579.03	2679.17	2735.17	2793.56	2766.36	2750.55	2689.86	2571.31	2353.46	2292.44	8440.04	5852.05	3590.44	1903.75	456.886	280.717	128.542	60.9381	28.2968	13.4692	8.83826	7.47258	6.60256	5.10629	3.77207	2.97364	2.82689	2.75016	2.72744	2.77432	2.68187	2.73126	2.7204	2.73047	2.76851	2.75654	2.71654
2.78	997.869	1006.9	1004.31	1040.25	1078.64	1097	1117.65	1237.1	1593.39	1960.67	2375.64	2497.67	2584.53	2679.17	2743.43	2793.56	2769.11	2747.79	2681.61	2565.8	2350.71	2286.93	8452.68	5864.69	3595.94	1903.75	458.073	283.086	128.798	57.8526	28.3232	13.548	8.87759	7.46137	6.58018	5.0671	3.77207	3.02414	2.85499	2.81765	2.73306	2.79117	2.67063	2.7144	2.71479	2.77542	2.79097	2.74529	2.72776
2.8	999.052	994.475	1004.9	1048.53	1070.95	1102.91	1121.79	1242.6	1596.14	1955.18	2370.14	2500.42	2579.03	2676.42	2737.93	2793.56	2774.62	2756.05	2670.59	2568.55	2353.46	2289.69	8452.68	5864.69	3598.69	1898.26	458.666	281.31	126.615	55.2814	28.4026	13.6005	8.87759	7.46137	6.54661	5.0615	3.78888	3.06341	2.88871	2.84577	2.75555	2.77432	2.67063	2.69192	2.69236	2.77542	2.75166	2.75654	2.71654
2.82	1004.38	997.433	1006.68	1047.35	1067.99	1105.87	1112.33	1253.6	1596.14	1955.18	2370.14	2516.91	2568.03	2673.67	2724.17	2793.56	2774.62	2764.31	2676.1	2576.81	2361.72	2297.94	8440.04	5864.69	3590.44	1898.26	463.413	277.164	125.203	54.3814	28.4555	13.6267	8.84388	7.43895	6.50185	5.0671	3.79449	3.07463	2.85499	2.84014	2.7668	2.73501	2.63689	2.6863	2.66431	2.78104	2.76289	2.72842	2.66602
2.84	1007.92	1005.12	1004.9	1044.98	1072.13	1098.18	1104.64	1253.6	1598.89	1963.41	2372.89	2522.4	2570.78	2668.16	2724.17	2796.31	2771.87	2761.56	2684.36	2576.81	2361.72	2297.94	8440.04	5852.05	3584.94	1901.01	461.633	275.387	124.561	57.5955	28.429	13.6792	8.81017	7.43895	6.51304	5.0839	3.79449	3.05219	2.81565	2.83452	2.78367	2.75185	2.6144	2.68068	2.68675	2.77542	2.75728	2.70029	2.66602
2.86	1001.42	1012.22	1007.27	1043.8	1075.68	1091.09	1111.14	1245.35	1593.39	1968.91	2375.64	2511.41	2576.28	2679.17	2729.67	2793.56	2766.36	2750.55	2689.86	2571.31	2353.46	2295.19	8440.04	5852.05	3587.69	1901.01	456.886	278.941	128.156	60.4238	28.3761	13.6792	8.79331	7.47258	6.51863	5.11189	3.72723	3.03536	2.79317	2.8064	2.80617	2.80802	2.63689	2.70878	2.69796	2.7698	2.7292	2.68341	2.6997
2.88	995.503	1007.49	1007.27	1038.47	1075.68	1093.45	1118.24	1234.35	1593.39	1960.67	2372.89	2497.67	2581.78	2679.17	2740.68	2790.8	2766.36	2750.55	2681.61	2565.8	2353.46	2289.69	8452.68	5852.05	3595.94	1901.01	457.48	283.086	129.569	59.5239	28.3497	13.6792	8.82141	7.49501	6.58578	5.14548	3.75525	2.97925	2.77069	2.79515	2.85115	2.8024	2.69874	2.77622	2.6587	2.75294	2.7292	2.66653	2.72215
2.9	996.094	996.841	1003.72	1042.62	1070.36	1098.77	1121.2	1237.1	1596.14	1952.43	2372.89	2500.42	2579.03	2676.42	2737.93	2796.31	2771.87	2756.05	2673.35	2568.55	2353.46	2289.69	8452.68	5864.69	3595.94	1898.26	460.447	281.902	127.258	55.9242	28.3761	13.6267	8.83264	7.54546	6.58018	5.18468	3.76086	2.97364	2.80441	2.74453	2.83991	2.76309	2.72123	2.76498	2.63066	2.77542	2.75166	2.68341	2.71093
2.92	1002.6	994.475	1004.9	1046.16	1069.18	1103.5	1112.92	1250.85	1596.14	1955.18	2372.89	2514.16	2568.03	2676.42	2721.42	2796.31	2771.87	2761.56	2673.35	2574.06	2358.97	2297.94	8452.68	5864.69	3593.19	1895.51	462.226	278.941	127.386	53.2244	28.429	13.6267	8.79331	7.55107	6.5522	5.22387	3.75525	2.97925	2.77631	2.74453	2.80054	2.70693	2.76059	2.73688	2.64187	2.75294	2.74043	2.70029	2.6997
2.94	1007.92	1004.53	1005.49	1047.94	1072.72	1098.77	1106.41	1256.35	1596.14	1963.41	2375.64	2522.4	2565.29	2673.67	2724.17	2796.31	2771.87	2758.8	2687.11	2574.06	2361.72	2297.94	8440.04	5852.05	3587.69	1898.26	461.633	277.164	127.001	57.4669	28.4819	13.653	8.82141	7.48379	6.54661	5.24067	3.72162	2.98486	2.77069	2.73891	2.79492	2.66762	2.79432	2.7144	2.63066	2.708	2.70674	2.66091	2.72776
2.96	1003.19	1015.18	1007.27	1044.39	1079.23	1092.27	1109.37	1245.35	1593.39	1968.91	2375.64	2514.16	2576.28	2676.42	2735.17	2793.56	2766.36	2750.55	2689.86	2568.55	2353.46	2295.19	8440.04	5852.05	3587.69	1906.5	457.48	281.31	129.826	58.8811	28.4819	13.7055	8.86636	7.45577	6.61375	5.20707	3.66558	2.98486	2.79879	2.7839	2.80054	2.65638	2.81119	2.7144	2.62505	2.68553	2.68427	2.66091	2.73899
2.98	998.46	1011.63	1006.68	1039.66	1078.64	1094.04	1117.06	1234.35	1590.64	1963.41	2372.89	2497.67	2581.78	2679.17	2743.43	2793.56	2766.36	2750.55	2678.85	2565.8	2353.46	2289.69	8452.68	5864.69	3595.94	1906.5	455.7	283.679	130.725	57.9812	28.4819	13.7843	8.90569	7.46698	6.64733	5.14548	3.63755	3.00169	2.78755	2.81202	2.81179	2.66762	2.79994	2.79308	2.64748	2.66867	2.7292	2.66091	2.73338
3	998.46	998.616	1001.95	1043.21	1074.5	1101.73	1120.61	1239.85	1596.14	1957.92	2370.14	2497.67	2581.78	2673.67	2740.68	2796.31	2771.87	2753.3	2673.35	2568.55	2353.46	2286.93	8452.68	5864.69	3598.69	1901.01	459.26	281.31	129.184	55.2814	28.5612	13.8368	8.90569	7.55667	6.65852	5.0727	3.64876	2.95681	2.83251	2.81202	2.79492	2.66762	2.7887	2.76498	2.68114	2.66305	2.70112	2.68341	2.7446
3.02	1002.01	995.658	1003.13	1048.53	1067.99	1105.87	1115.28	1248.1	1596.14	1955.18	2372.89	2514.16	2568.03	2673.67	2724.17	2796.31	2774.62	2758.8	2676.1	2574.06	2358.97	2295.19	8452.68	5864.69	3595.94	1895.51	460.447	278.941	126.359	52.7101	28.5877	13.863	8.88321	7.62394	6.63054	4.99991	3.688	2.94559	2.87186	2.81765	2.79492	2.662	2.76621	2.72002	2.7204	2.68553	2.66181	2.67779	2.79512
3.04	1006.74	1001.57	1006.68	1047.94	1073.32	1101.14	1104.64	1253.6	1598.89	1960.67	2375.64	2525.15	2565.29	2673.67	2724.17	2793.56	2771.87	2761.56	2684.36	2576.81	2361.72	2300.69	8440.04	5864.69	3584.94	1898.26	461.633	277.756	123.79	57.3383	28.5877	13.8105	8.86074	7.68	6.63614	5.00551	3.72162	2.92876	2.89433	2.82327	2.7893	2.65077	2.7381	2.70878	2.73723	2.70238	2.66181	2.66653	2.8344
3.06	1004.97	1011.63	1006.09	1047.35	1079.23	1091.09	1108.19	1248.1	1593.39	1968.91	2375.64	2519.65	2573.53	2673.67	2726.92	2793.56	2766.36	2753.3	2689.86	2574.06	2350.71	2297.94	8452.68	5852.05	3584.94	1901.01	458.666	279.533	128.542	60.9381	28.5877	13.8368	8.8495	7.70242	6.69209	5.00551	3.73844	2.92314	2.85499	2.77265	2.75555	2.67323	2.72685	2.72002	2.70918	2.72485	2.73482	2.68341	2.79512
3.08	999.052	1014	1003.72	1040.84	1080.41	1092.86	1115.87	1234.35	1590.64	1963.41	2375.64	2500.42	2581.78	2676.42	2737.93	2793.56	2769.11	2750.55	2681.61	2565.8	2347.96	2289.69	8452.68	5852.05	3593.19	1901.01	456.886	281.31	131.88	60.0381	28.6141	13.863	8.87759	7.70242	6.72566	4.98871	3.78888	2.95681	2.84375	2.72204	2.74993	2.67885	2.71561	2.76498	2.69796	2.7698	2.75728	2.71717	2.71093
3.1	998.46	1003.35	1000.17	1040.84	1075.09	1100.55	1122.97	1237.1	1598.89	1957.92	2370.14	2494.92	2581.78	2676.42	2743.43	2796.31	2771.87	2753.3	2673.35	2565.8	2350.71	2284.18	8452.68	5864.69	3598.69	1898.26	459.26	281.902	129.055	57.2098	28.6141	13.8893	8.9394	7.71924	6.73126	5.01111	3.81691	2.99047	2.84375	2.68267	2.72181	2.71254	2.70999	2.76498	2.75406	2.74733	2.74605	2.72842	2.64919
3.12	1000.24	997.433	1003.72	1049.12	1065.63	1106.46	1121.2	1248.1	1598.89	1955.18	2372.89	2508.66	2570.78	2673.67	2729.67	2796.31	2777.37	2761.56	2670.59	2574.06	2358.97	2292.44	8452.68	5864.69	3595.94	1895.51	464.007	278.941	126.102	54.1243	28.667	13.8893	8.92254	7.70242	6.72007	5.0615	3.85614	2.99608	2.82689	2.68267	2.73306	2.75185	2.72685	2.7425	2.74845	2.74733	2.71235	2.71717	2.6548
3.14	1004.97	1002.16	1005.49	1048.53	1070.36	1104.69	1108.19	1253.6	1598.89	1960.67	2372.89	2519.65	2565.29	2673.67	2721.42	2793.56	2774.62	2761.56	2678.85	2579.57	2361.72	2300.69	8440.04	5852.05	3584.94	1898.26	462.82	277.164	125.845	56.4384	28.6935	13.863	8.89445	7.71363	6.70887	5.0727	3.85614	2.96242	2.82689	2.70517	2.72181	2.78555	2.72685	2.7144	2.69796	2.74171	2.70674	2.71154	2.71093
3.16	1003.19	1012.81	1007.27	1047.94	1078.64	1093.45	1107.6	1250.85	1596.14	1968.91	2378.38	2519.65	2573.53	2673.67	2729.67	2793.56	2769.11	2758.8	2695.37	2576.81	2353.46	2297.94	8440.04	5852.05	3584.94	1901.01	458.666	278.941	129.184	59.2668	28.6935	13.863	8.86636	7.7809	6.69209	5.0391	3.85054	2.9512	2.86061	2.75578	2.71056	2.77994	2.71561	2.72564	2.7204	2.708	2.72358	2.70591	2.72215
3.18	996.686	1014.59	1007.27	1040.25	1082.19	1092.86	1114.69	1237.1	1590.64	1966.16	2375.64	2503.17	2581.78	2679.17	2737.93	2799.06	2766.36	2753.3	2687.11	2565.8	2350.71	2292.44	8440.04	5852.05	3593.19	1903.75	455.106	281.31	130.853	59.1382	28.6141	13.8893	8.9394	7.7809	6.6753	4.96072	3.83933	2.96242	2.82689	2.82327	2.73868	2.81363	2.70436	2.75374	2.7204	2.708	2.76289	2.73967	2.71093
3.2	997.277	1005.12	1003.72	1042.02	1077.45	1096.41	1119.42	1237.1	1596.14	1957.92	2372.89	2494.92	2579.03	2676.42	2743.43	2799.06	2769.11	2753.3	2673.35	2563.05	2353.46	2286.93	8452.68	5852.05	3598.69	1901.01	458.666	281.31	128.927	55.9242	28.6141	13.8893	8.98997	7.82575	6.69768	4.93832	3.86175	2.9512	2.79317	2.84014	2.73868	2.85294	2.70436	2.76498	2.69796	2.72485	2.77974	2.80155	2.71093
3.22	1000.24	993.883	1003.72	1046.75	1067.4	1104.1	1119.42	1245.35	1598.89	1955.18	2370.14	2503.17	2573.53	2673.67	2729.67	2796.31	2774.62	2756.05	2670.59	2568.55	2356.22	2292.44	8452.68	5864.69	3595.94	1898.26	463.413	280.125	127.386	53.8672	28.6935	13.8893	8.98997	7.88741	6.74804	4.91593	3.86175	2.93437	2.77069	2.80077	2.69932	2.85294	2.70999	2.73126	2.67553	2.72485	2.8022	2.82405	2.67725
3.24	1006.15	998.616	1003.72	1047.35	1067.99	1105.87	1111.14	1253.6	1596.14	1960.67	2370.14	2522.4	2565.29	2673.67	2721.42	2793.56	2771.87	2761.56	2678.85	2576.81	2361.72	2297.94	8440.04	5864.69	3590.44	1898.26	464.6	278.941	124.946	55.6671	28.7199	13.8893	8.95626	7.94347	6.76483	4.93272	3.86175	2.92314	2.74821	2.80077	2.70494	2.79678	2.70999	2.72564	2.67553	2.76418	2.76289	2.78467	2.62674
3.26	1003.78	1009.26	1007.86	1047.35	1072.72	1093.45	1108.19	1253.6	1593.39	1968.91	2375.64	2522.4	2570.78	2670.92	2729.67	2793.56	2769.11	2758.8	2689.86	2574.06	2358.97	2295.19	8440.04	5852.05	3587.69	1903.75	459.853	278.349	127.258	59.5239	28.7199	13.9418	8.90569	7.95468	6.7984	4.92152	3.87296	2.89509	2.72011	2.79515	2.72744	2.72939	2.6875	2.72002	2.63626	2.75856	2.74605	2.77342	2.64919
3.28	997.277	1012.22	1007.27	1043.21	1079.23	1089.31	1113.51	1239.85	1593.39	1968.91	2375.64	2505.91	2579.03	2679.17	2737.93	2796.31	2766.36	2750.55	2687.11	2568.55	2350.71	2289.69	8440.04	5852.05	3587.69	1906.5	457.48	280.717	129.441	59.2668	28.7199	13.9681	8.90569	7.9715	6.83197	4.91593	3.89538	2.86704	2.68639	2.77265	2.7668	2.70693	2.65938	2.75936	2.61944	2.74171	2.75166	2.75654	2.66602
3.3	996.686	1003.94	1002.54	1039.07	1076.27	1094.63	1122.38	1231.6	1596.14	1960.67	2372.89	2497.67	2584.53	2679.17	2746.18	2796.31	2769.11	2753.3	2678.85	2565.8	2350.71	2289.69	8452.68	5864.69	3598.69	1903.75	459.853	281.902	130.725	55.7956	28.6935	13.9418	8.90569	8.00514	6.88233	4.90473	3.91779	2.83337	2.66391	2.7839	2.77242	2.70131	2.67063	2.7706	2.6587	2.71923	2.70674	2.69466	2.68848
3.32	1000.24	994.475	1003.13	1044.98	1068.58	1099.96	1121.2	1242.6	1596.14	1955.18	2372.89	2503.17	2573.53	2673.67	2735.17	2796.31	2777.37	2758.8	2673.35	2571.31	2356.22	2289.69	8452.68	5864.69	3595.94	1898.26	461.633	281.902	127.129	54.1243	28.7199	13.8893	8.88883	8.04998	6.90471	4.92152	3.87296	2.86143	2.69763	2.79515	2.78367	2.71816	2.71561	2.75374	2.69236	2.70238	2.68989	2.68904	2.6997
3.34	1004.97	997.433	1007.86	1045.57	1068.58	1102.91	1109.96	1250.85	1596.14	1960.67	2372.89	2519.65	2565.29	2670.92	2721.42	2793.56	2777.37	2761.56	2676.1	2574.06	2361.72	2297.94	8440.04	5864.69	3590.44	1898.26	464.007	276.572	123.405	54.7671	28.7464	13.8368	8.86636	8.04438	6.93269	4.92152	3.84493	2.93437	2.68639	2.80077	2.76118	2.72377	2.70999	2.72564	2.71479	2.708	2.69551	2.67216	2.71093
3.36	1005.56	1009.26	1010.23	1046.75	1075.68	1094.63	1105.82	1250.85	1596.14	1966.16	2375.64	2522.4	2570.78	2670.92	2724.17	2796.31	2769.11	2756.05	2689.86	2576.81	2358.97	2295.19	8440.04	5852.05	3584.94	1901.01	461.633	277.756	126.23	58.2383	28.667	13.863	8.82141	8.01074	6.97745	4.85434	3.84493	2.97364	2.66953	2.76703	2.75555	2.73501	2.71561	2.70316	2.72601	2.73609	2.67866	2.65528	2.71654
3.38	1001.42	1014.59	1007.27	1041.43	1081	1089.9	1113.51	1242.6	1590.64	1968.91	2375.64	2508.66	2581.78	2676.42	2735.17	2793.56	2766.36	2747.79	2689.86	2565.8	2350.71	2292.44	8440.04	5852.05	3587.69	1906.5	456.293	281.31	129.954	60.9381	28.5612	13.8893	8.80455	7.9715	7.02781	4.79835	3.83372	2.97364	2.72011	2.73891	2.73868	2.72377	2.75496	2.69192	2.75967	2.76418	2.71797	2.67216	2.71093
3.4	997.277	1005.12	1002.54	1039.66	1077.45	1095.22	1121.79	1234.35	1593.39	1963.41	2375.64	2494.92	2581.78	2676.42	2743.43	2796.31	2769.11	2747.79	2678.85	2563.05	2353.46	2286.93	8452.68	5864.69	3595.94	1903.75	456.886	280.717	129.184	60.4238	28.5348	13.8893	8.83826	7.92666	7.05019	4.78155	3.82812	2.94559	2.78193	2.68829	2.76118	2.73501	2.77745	2.64134	2.74284	2.77542	2.75166	2.65528	2.68286
3.42	999.052	996.249	1001.95	1043.8	1068.58	1102.32	1123.56	1239.85	1596.14	1955.18	2372.89	2500.42	2576.28	2673.67	2735.17	2799.06	2774.62	2758.8	2670.59	2568.55	2356.22	2289.69	8452.68	5852.05	3595.94	1898.26	459.853	281.902	126.23	55.7956	28.5348	13.863	8.8495	7.94347	7.11734	4.77035	3.81691	2.87826	2.78193	2.69392	2.80617	2.73501	2.76621	2.61886	2.7204	2.73609	2.68989	2.6159	2.66041
3.44	1003.19	998.616	1004.9	1047.94	1065.63	1107.64	1112.33	1248.1	1598.89	1955.18	2372.89	2516.91	2565.29	2673.67	2721.42	2796.31	2777.37	2764.31	2673.35	2571.31	2361.72	2297.94	8452.68	5864.69	3593.19	1895.51	465.193	277.756	124.818	51.8102	28.5612	13.8368	8.81579	7.94908	7.15091	4.75915	3.80009	2.82776	2.82689	2.72204	2.7893	2.71254	2.74934	2.65258	2.72601	2.71362	2.64497	2.63278	2.67725
3.46	1008.52	1006.9	1005.49	1047.35	1072.13	1097.59	1106.41	1253.6	1596.14	1966.16	2378.38	2519.65	2568.03	2670.92	2726.92	2793.56	2771.87	2761.56	2687.11	2574.06	2361.72	2297.94	8440.04	5864.69	3584.94	1901.01	463.413	277.164	126.359	56.3099	28.5348	13.8368	8.83826	7.96029	7.13972	4.78155	3.77767	2.80532	2.81003	2.71079	2.73868	2.70693	2.70436	2.66944	2.72601	2.68553	2.66743	2.67216	2.67164
3.48	1002.01	1014.59	1007.27	1042.62	1076.27	1089.31	1112.92	1242.6	1590.64	1968.91	2375.64	2511.41	2576.28	2676.42	2732.42	2793.56	2766.36	2753.3	2692.62	2571.31	2353.46	2295.19	8440.04	5852.05	3587.69	1903.75	456.293	280.125	128.67	57.9812	28.5084	13.8368	8.85512	7.94908	7.11174	4.79275	3.80009	2.78849	2.80441	2.72204	2.76118	2.72939	2.69312	2.69754	2.71479	2.65743	2.66743	2.69466	2.67164
3.5	996.094	1008.08	1003.13	1038.47	1076.27	1093.45	1120.01	1231.6	1593.39	1963.41	2375.64	2497.67	2584.53	2676.42	2740.68	2793.56	2769.11	2750.55	2681.61	2565.8	2353.46	2289.69	8440.04	5852.05	3593.19	1903.75	455.7	282.494	130.982	58.624	28.5348	13.8105	8.90569	7.92105	7.10615	4.77035	3.77767	2.80532	2.82689	2.77265	2.77805	2.71254	2.70999	2.72564	2.74284	2.66305	2.64497	2.69466	2.6997
3.52	997.869	997.433	1003.13	1044.98	1072.13	1104.1	1122.38	1237.1	1598.89	1955.18	2372.89	2497.67	2581.78	2673.67	2737.93	2799.06	2771.87	2756.05	2670.59	2568.55	2353.46	2286.93	8452.68	5864.69	3595.94	1901.01	459.853	279.533	127.129	55.4099	28.5877	13.758	8.85512	7.94908	7.10055	4.74236	3.74404	2.83337	2.81003	2.77828	2.72744	2.70693	2.76059	2.75936	2.7204	2.69676	2.67304	2.67779	2.70531
3.54	1004.38	996.249	1006.68	1050.89	1068.58	1106.46	1114.1	1248.1	1601.63	1955.18	2372.89	2514.16	2568.03	2670.92	2724.17	2796.31	2774.62	2761.56	2670.59	2571.31	2361.72	2297.94	8452.68	5864.69	3593.19	1898.26	464.007	278.349	125.845	53.2244	28.667	13.7055	8.82703	7.98271	7.11174	4.71996	3.74965	2.87826	2.77631	2.76141	2.71619	2.71816	2.77745	2.75936	2.70918	2.75856	2.68989	2.66653	2.72776
3.56	1012.07	1003.94	1007.27	1047.35	1073.32	1099.37	1105.23	1253.6	1601.63	1960.67	2372.89	2519.65	2568.03	2670.92	2724.17	2796.31	2774.62	2758.8	2684.36	2571.31	2361.72	2300.69	8440.04	5864.69	3584.94	1901.01	464.007	278.349	124.946	57.5955	28.7199	13.6792	8.80455	7.9659	7.17329	4.69756	3.77767	2.9007	2.77069	2.75016	2.72744	2.73501	2.79994	2.72002	2.69236	2.75294	2.70674	2.68904	2.77828
3.58	1003.19	1014	1009.04	1045.57	1080.41	1091.68	1109.96	1248.1	1601.63	1966.16	2375.64	2516.91	2576.28	2673.67	2732.42	2793.56	2769.11	2753.3	2695.37	2571.31	2353.46	2297.94	8440.04	5852.05	3584.94	1903.75	459.26	280.125	128.285	60.9381	28.667	13.6792	8.76522	7.95468	7.19008	4.67517	3.75525	2.94559	2.77631	2.80077	2.71619	2.71254	2.79432	2.70316	2.69796	2.69676	2.71797	2.66653	2.7895
3.6	996.094	1013.41	1006.09	1039.07	1082.19	1094.04	1120.61	1234.35	1596.14	1963.41	2375.64	2500.42	2581.78	2676.42	2743.43	2793.56	2769.11	2750.55	2681.61	2563.05	2350.71	2289.69	8440.04	5852.05	3593.19	1906.5	458.073	284.271	129.184	60.681	28.667	13.7055	8.76522	7.98271	7.17329	4.67517	3.72723	2.96242	2.78755	2.79515	2.74993	2.69008	2.76059	2.66944	2.73162	2.69676	2.70112	2.64966	2.77267
3.62	997.869	1000.98	1003.13	1042.02	1075.09	1099.96	1122.97	1237.1	1596.14	1957.92	2372.89	2492.18	2581.78	2673.67	2740.68	2799.06	2771.87	2753.3	2670.59	2568.55	2353.46	2286.93	8452.68	5864.69	3595.94	1901.01	459.853	281.31	125.203	56.3099	28.6935	13.7055	8.76522	8.01074	7.10615	4.68637	3.71041	2.95681	2.77631	2.7839	2.75555	2.66762	2.71561	2.73126	2.75967	2.76418	2.69551	2.64966	2.68848
3.64	1001.42	993.883	1004.9	1047.35	1068.58	1104.1	1118.24	1248.1	1596.14	1957.92	2370.14	2511.41	2570.78	2673.67	2726.92	2796.31	2774.62	2758.8	2667.84	2571.31	2358.97	2295.19	8452.68	5852.05	3593.19	1898.26	462.226	277.756	123.919	53.3529	28.6935	13.653	8.71465	8.02196	7.02781	4.69197	3.65997	2.92876	2.76507	2.7839	2.74993	2.66762	2.65376	2.7706	2.75967	2.80351	2.70112	2.66091	2.69409
3.66	1006.74	999.207	1006.09	1047.94	1070.36	1100.55	1107.6	1253.6	1596.14	1960.67	2372.89	2522.4	2565.29	2670.92	2721.42	2796.31	2771.87	2758.8	2681.61	2574.06	2361.72	2300.69	8452.68	5864.69	3587.69	1901.01	462.226	275.98	125.973	56.8241	28.667	13.653	8.6978	7.99953	6.99424	4.66957	3.67679	2.92876	2.78193	2.80077	2.7668	2.70131	2.63689	2.72564	2.72601	2.80351	2.71797	2.70591	2.71654
3.68	1005.56	1012.22	1009.04	1047.35	1077.45	1088.72	1108.78	1250.85	1590.64	1968.91	2378.38	2516.91	2576.28	2673.67	2729.67	2793.56	2769.11	2756.05	2692.62	2571.31	2353.46	2297.94	8440.04	5852.05	3584.94	1906.5	458.073	277.164	130.468	58.1097	28.6141	13.7318	8.74274	7.91544	7.03341	4.70876	3.71602	2.90631	2.82689	2.8064	2.80054	2.75747	2.63689	2.66382	2.74845	2.78104	2.75166	2.70029	2.71093
3.7	999.052	1012.81	1007.86	1039.66	1079.82	1089.9	1117.06	1234.35	1590.64	1963.41	2378.38	2503.17	2579.03	2681.92	2740.68	2793.56	2766.36	2750.55	2681.61	2565.8	2350.71	2292.44	8452.68	5852.05	3590.44	1906.5	454.513	281.31	129.697	59.3953	28.5877	13.758	8.80455	7.84257	6.99984	4.73676	3.74404	2.86704	2.87186	2.79515	2.77805	2.79117	2.60316	2.68068	2.77088	2.71362	2.81343	2.67216	2.68848
3.72	998.46	1000.98	1001.95	1037.88	1076.27	1097	1121.2	1231.6	1596.14	1955.18	2372.89	2494.92	2581.78	2673.67	2740.68	2796.31	2769.11	2753.3	2670.59	2565.8	2350.71	2286.93	8440.04	5864.69	3595.94	1901.01	458.073	280.125	127.258	57.2098	28.5348	13.7318	8.81579	7.84257	7.01103	4.73676	3.77767	2.89509	2.83251	2.81202	2.80054	2.77994	2.59754	2.6863	2.74284	2.66305	2.85836	2.66653	2.68848
3.74	1000.24	994.475	1003.13	1044.39	1067.99	1100.55	1118.24	1242.6	1596.14	1952.43	2370.14	2505.91	2570.78	2673.67	2726.92	2799.06	2777.37	2761.56	2670.59	2571.31	2356.22	2295.19	8452.68	5852.05	3593.19	1898.26	463.413	280.717	127.514	54.51	28.5612	13.6792	8.83826	7.85939	7.02781	4.71996	3.79449	2.91753	2.82689	2.81202	2.82866	2.74624	2.64252	2.69754	2.69796	2.69676	2.85274	2.64966	2.66602
3.76	1006.15	999.799	1006.09	1046.16	1067.99	1102.32	1108.78	1253.6	1596.14	1957.92	2372.89	2519.65	2565.29	2670.92	2718.66	2793.56	2777.37	2764.31	2678.85	2579.57	2361.72	2300.69	8452.68	5852.05	3584.94	1898.26	463.413	277.756	123.02	56.567	28.5348	13.6267	8.83264	7.8762	7.01103	4.73116	3.77767	2.90631	2.81003	2.81765	2.81741	2.7687	2.71561	2.69192	2.62505	2.708	2.82467	2.63841	2.66041
3.78	1005.56	1009.86	1006.09	1047.94	1076.27	1090.49	1107	1253.6	1593.39	1968.91	2375.64	2519.65	2573.53	2670.92	2724.17	2793.56	2769.11	2756.05	2689.86	2576.81	2356.22	2295.19	8440.04	5852.05	3584.94	1901.01	458.666	277.756	126.23	60.0381	28.4819	13.6267	8.83264	7.84818	6.98305	4.75355	3.82812	2.88387	2.83813	2.81202	2.80054	2.80802	2.71561	2.69192	2.64748	2.73609	2.81905	2.69466	2.66602
3.8	998.46	1014	1007.86	1039.07	1079.82	1088.13	1115.28	1237.1	1590.64	1968.91	2378.38	2505.91	2581.78	2679.17	2737.93	2793.56	2766.36	2750.55	2687.11	2565.8	2350.71	2292.44	8440.04	5852.05	3590.44	1906.5	453.92	281.31	128.927	59.2668	28.4555	13.6792	8.8495	7.83136	6.95507	4.74236	3.84493	2.85582	2.82689	2.8064	2.83991	2.81925	2.70436	2.67506	2.68114	2.75856	2.77413	2.67779	2.68848
3.82	997.277	1003.94	1005.49	1038.47	1075.68	1098.18	1120.61	1231.6	1598.89	1957.92	2375.64	2494.92	2581.78	2676.42	2743.43	2796.31	2771.87	2750.55	2673.35	2563.05	2350.71	2289.69	8440.04	5852.05	3595.94	1906.5	459.853	281.902	127.771	58.8811	28.5348	13.6267	8.85512	7.81454	6.93269	4.73116	3.84493	2.85021	2.82689	2.8064	2.83991	2.80802	2.69874	2.66944	2.72601	2.74171	2.75728	2.68341	2.71093
3.84	1001.42	994.475	1004.31	1046.16	1070.95	1103.5	1119.42	1242.6	1596.14	1952.43	2370.14	2505.91	2573.53	2670.92	2732.42	2796.31	2777.37	2758.8	2670.59	2571.31	2356.22	2295.19	8452.68	5864.69	3590.44	1901.01	462.82	280.717	124.047	54.8957	28.5612	13.548	8.80455	7.71924	6.91031	4.73116	3.82251	2.88948	2.80441	2.8064	2.7893	2.8024	2.72123	2.65258	2.78771	2.70238	2.74043	2.73967	2.71654
3.86	1006.15	999.207	1003.72	1049.12	1069.77	1102.32	1109.37	1253.6	1596.14	1957.92	2375.64	2516.91	2565.29	2670.92	2721.42	2793.56	2771.87	2761.56	2676.1	2574.06	2358.97	2297.94	8452.68	5864.69	3587.69	1901.01	464.007	277.756	124.433	56.567	28.5348	13.5217	8.82703	7.64076	6.91591	4.73116	3.80009	2.9007	2.81003	2.77828	2.71619	2.75747	2.69312	2.64134	2.80454	2.71923	2.71797	2.75092	2.7446
3.88	1007.33	1006.9	1004.9	1047.94	1074.5	1092.27	1107	1253.6	1596.14	1968.91	2378.38	2519.65	2570.78	2670.92	2724.17	2796.31	2769.11	2753.3	2687.11	2571.31	2356.22	2297.94	8440.04	5864.69	3587.69	1903.75	460.447	277.756	126.487	57.2098	28.4819	13.5742	8.86636	7.61273	6.94388	4.72556	3.76086	2.91192	2.82689	2.77265	2.69932	2.74624	2.67625	2.67506	2.79332	2.73609	2.74605	2.74529	2.78389
3.9	1000.24	1012.22	1006.09	1040.25	1077.45	1087.54	1116.46	1239.85	1593.39	1966.16	2378.38	2508.66	2584.53	2676.42	2735.17	2793.56	2769.11	2747.79	2687.11	2568.55	2353.46	2292.44	8440.04	5852.05	3590.44	1906.5	457.48	281.31	127.9	60.2953	28.4555	13.6267	8.90007	7.57349	6.96626	4.73676	3.74404	2.92314	2.83813	2.74453	2.67682	2.71816	2.65376	2.69192	2.77088	2.708	2.72358	2.72279	2.75583
3.92	996.094	1009.26	1001.95	1038.47	1077.45	1097	1122.38	1234.35	1593.39	1957.92	2372.89	2497.67	2581.78	2676.42	2743.43	2796.31	2769.11	2750.55	2676.1	2565.8	2350.71	2286.93	8452.68	5864.69	3598.69	1903.75	457.48	279.533	129.826	56.9527	28.5084	13.6792	8.94502	7.52304	6.94388	4.71996	3.74404	2.87826	2.83251	2.75016	2.65995	2.74062	2.64814	2.72564	2.77649	2.65743	2.7292	2.67216	2.73338
3.94	999.052	996.841	1001.95	1048.53	1069.18	1103.5	1121.79	1239.85	1596.14	1952.43	2372.89	2500.42	2576.28	2673.67	2732.42	2796.31	2774.62	2758.8	2667.84	2568.55	2353.46	2289.69	8452.68	5852.05	3593.19	1895.51	460.447	278.941	128.927	52.7101	28.5612	13.6792	8.9394	7.50622	6.95507	4.74796	3.73284	2.86704	2.84375	2.78953	2.65433	2.76309	2.66501	2.76498	2.82136	2.67429	2.72358	2.63278	2.6997
3.96	1006.74	998.024	1005.49	1050.89	1067.99	1105.28	1110.55	1248.1	1598.89	1957.92	2372.89	2516.91	2562.54	2673.67	2721.42	2793.56	2774.62	2761.56	2673.35	2571.31	2361.72	2300.69	8440.04	5864.69	3587.69	1895.51	459.853	277.756	124.433	55.0243	28.5877	13.653	8.92254	7.49501	6.97186	4.77595	3.76086	2.88948	2.85499	2.76141	2.66558	2.76309	2.69874	2.77622	2.80454	2.71362	2.68989	2.6159	2.67164
3.98	1008.52	1008.67	1007.27	1048.53	1075.68	1094.63	1106.41	1253.6	1598.89	1963.41	2375.64	2522.4	2570.78	2670.92	2724.17	2793.56	2771.87	2756.05	2684.36	2574.06	2358.97	2300.69	8440.04	5852.05	3582.19	1901.01	458.073	277.756	127.9	58.1097	28.5348	13.6792	8.92254	7.54546	6.97745	4.79835	3.80009	2.91753	2.85499	2.73891	2.64308	2.74062	2.71561	2.73126	2.75967	2.68553	2.71235	2.60465	2.68848
4	1003.19	1016.96	1007.27	1042.62	1082.78	1087.54	1113.51	1242.6	1590.64	1966.16	2378.38	2508.66	2581.78	2676.42	2735.17	2793.56	2769.11	2747.79	2689.86	2568.55	2353.46	2295.19	8440.04	5852.05	3584.94	1903.75	456.293	280.125	129.441	60.681	28.4819	13.7055	8.9394	7.55667	6.94388	4.83194	3.78888	2.92876	2.91682	2.75016	2.68245	2.72939	2.74372	2.72002	2.72601	2.69114	2.71797	2.63841	2.6997
4.02	995.503	1009.26	1004.31	1037.88	1078.64	1091.68	1120.61	1237.1	1593.39	1960.67	2372.89	2494.92	2584.53	2676.42	2740.68	2793.56	2769.11	2747.79	2678.85	2565.8	2350.71	2286.93	8440.04	5864.69	3593.19	1903.75	457.48	281.902	127.9	59.6525	28.429	13.7055	8.96749	7.51743	6.92709	4.88233	3.75525	2.92876	2.93368	2.73891	2.73306	2.74624	2.76059	2.75374	2.7204	2.71362	2.71797	2.67779	2.66602
4.04	997.277	996.249	1003.13	1044.39	1069.77	1099.37	1123.56	1239.85	1598.89	1952.43	2372.89	2497.67	2576.28	2673.67	2735.17	2796.31	2774.62	2756.05	2670.59	2568.55	2350.71	2289.69	8452.68	5864.69	3595.94	1898.26	460.447	280.125	127.001	54.6386	28.429	13.6267	8.96749	7.46698	6.9215	4.87673	3.78328	2.92876	2.87748	2.73891	2.7893	2.74624	2.7381	2.75936	2.70357	2.70238	2.75166	2.66091	2.68848
4.06	1003.78	995.066	1004.31	1048.53	1067.4	1102.91	1114.69	1250.85	1596.14	1952.43	2372.89	2514.16	2568.03	2673.67	2721.42	2793.56	2774.62	2761.56	2673.35	2574.06	2358.97	2297.94	8452.68	5864.69	3590.44	1898.26	462.82	277.164	125.845	54.3814	28.4555	13.4955	8.9394	7.48379	6.89352	4.87673	3.83933	2.92876	2.87186	2.71641	2.79492	2.74624	2.72685	2.7425	2.68675	2.70238	2.73482	2.63841	2.70531
4.08	1007.33	1006.31	1007.86	1047.35	1072.72	1095.22	1107.6	1253.6	1593.39	1963.41	2372.89	2519.65	2570.78	2670.92	2721.42	2793.56	2769.11	2758.8	2684.36	2574.06	2361.72	2297.94	8452.68	5852.05	3587.69	1901.01	461.633	275.98	128.028	59.781	28.4555	13.4955	8.88883	7.51182	6.85435	4.85994	3.94021	2.92314	2.87748	2.73329	2.72744	2.6957	2.7381	2.75936	2.72601	2.73609	2.68427	2.64966	2.7446
4.1	1001.42	1012.81	1009.04	1043.21	1078.05	1085.76	1108.78	1245.35	1593.39	1971.65	2375.64	2511.41	2579.03	2679.17	2729.67	2790.8	2769.11	2753.3	2689.86	2568.55	2353.46	2295.19	8440.04	5852.05	3587.69	1903.75	455.7	282.494	129.569	60.1667	28.3761	13.5742	8.86636	7.51182	6.83757	4.83194	3.97384	2.92314	2.89995	2.72204	2.71619	2.662	2.76059	2.75374	2.74845	2.75856	2.68427	2.69466	2.73899
4.12	995.503	1007.49	1006.09	1036.11	1079.23	1091.09	1117.65	1237.1	1593.39	1966.16	2375.64	2497.67	2581.78	2679.17	2740.68	2793.56	2766.36	2750.55	2678.85	2563.05	2347.96	2289.69	8440.04	5852.05	3593.19	1903.75	455.7	281.902	128.156	57.9812	28.3761	13.6005	8.8495	7.54546	6.82638	4.85994	3.97384	2.90631	2.90557	2.71641	2.74431	2.67323	2.74372	2.7425	2.71479	2.78104	2.70674	2.73967	2.6997
4.14	998.46	999.207	1003.72	1043.21	1070.95	1098.18	1123.56	1239.85	1596.14	1955.18	2372.89	2497.67	2579.03	2673.67	2737.93	2796.31	2774.62	2758.8	2670.59	2568.55	2353.46	2289.69	8452.68	5864.69	3595.94	1898.26	457.48	279.533	129.184	56.1813	28.3761	13.5742	8.83264	7.55667	6.78162	4.84874	3.97384	2.91192	2.89995	2.71641	2.77805	2.67323	2.69874	2.75936	2.68114	2.79789	2.68989	2.73967	2.67725
4.16	1006.15	996.841	1004.9	1046.75	1067.99	1104.1	1116.46	1250.85	1596.14	1952.43	2372.89	2514.16	2570.78	2670.92	2724.17	2793.56	2777.37	2761.56	2670.59	2574.06	2358.97	2297.94	8452.68	5864.69	3590.44	1895.51	461.04	278.941	124.946	55.1528	28.3761	13.5217	8.79331	7.53985	6.78162	4.84314	3.97945	2.90631	2.89433	2.73891	2.79492	2.71254	2.65938	2.76498	2.72601	2.84284	2.66181	2.77342	2.72776
4.18	1009.11	1005.72	1006.09	1046.75	1073.91	1097.59	1105.82	1250.85	1596.14	1957.92	2372.89	2522.4	2568.03	2670.92	2721.42	2793.56	2771.87	2758.8	2681.61	2576.81	2358.97	2297.94	8452.68	5852.05	3584.94	1898.26	460.447	276.572	127.258	58.1097	28.3761	13.5217	8.77084	7.50622	6.82078	4.89353	3.99626	2.90631	2.90557	2.75578	2.81741	2.73501	2.67625	2.75374	2.74845	2.87093	2.6562	2.76217	2.72776
4.2	1002.6	1012.81	1008.45	1044.98	1078.64	1086.95	1110.55	1245.35	1593.39	1968.91	2378.38	2514.16	2576.28	2673.67	2729.67	2796.31	2766.36	2753.3	2689.86	2571.31	2350.71	2295.19	8440.04	5852.05	3587.69	1903.75	456.886	278.941	128.542	60.0381	28.3497	13.4955	8.85512	7.48379	6.82638	4.90473	3.96263	2.9007	2.89995	2.74453	2.80054	2.72377	2.6875	2.74812	2.76527	2.81475	2.68427	2.75654	2.6997
4.22	997.277	1009.86	1007.27	1036.11	1079.23	1088.72	1117.06	1231.6	1593.39	1963.41	2375.64	2500.42	2581.78	2679.17	2740.68	2796.31	2766.36	2747.79	2681.61	2563.05	2350.71	2289.69	8452.68	5852.05	3590.44	1906.5	453.92	281.902	130.982	59.9096	28.2968	13.4955	8.86074	7.45016	6.77042	4.88793	3.95703	2.87265	2.9112	2.75016	2.80617	2.76309	2.72685	2.73688	2.75406	2.77542	2.64497	2.75654	2.69409
4.24	997.869	998.024	1004.31	1042.02	1072.13	1095.22	1122.38	1237.1	1596.14	1955.18	2375.64	2494.92	2579.03	2676.42	2740.68	2796.31	2771.87	2750.55	2670.59	2565.8	2350.71	2286.93	8452.68	5864.69	3593.19	1901.01	458.073	280.717	129.312	56.3099	28.3497	13.4692	8.87759	7.43895	6.75364	4.91033	3.99066	2.87826	2.90557	2.77265	2.81741	2.76309	2.70999	2.7706	2.73162	2.78665	2.6225	2.72279	2.6997
4.26	1003.78	994.475	1007.27	1049.71	1066.81	1104.1	1118.83	1245.35	1596.14	1955.18	2372.89	2511.41	2570.78	2673.67	2724.17	2793.56	2774.62	2758.8	2670.59	2571.31	2356.22	2292.44	8452.68	5864.69	3590.44	1895.51	464.007	277.756	126.615	53.6101	28.429	13.4429	8.89445	7.44455	6.75923	4.89353	3.99066	2.86704	2.9112	2.76141	2.80617	2.77994	2.70436	2.7706	2.69236	2.73047	2.65058	2.71717	2.73899
4.28	1006.15	1002.76	1008.45	1048.53	1070.95	1101.14	1107	1250.85	1596.14	1960.67	2375.64	2522.4	2568.03	2670.92	2721.42	2790.8	2771.87	2761.56	2681.61	2576.81	2358.97	2300.69	8452.68	5852.05	3587.69	1895.51	462.82	274.795	125.588	58.7525	28.4026	13.4692	8.87759	7.41653	6.77602	4.88793	3.98505	2.87826	2.91682	2.74453	2.77805	2.79678	2.6875	2.75936	2.70918	2.68553	2.67866	2.71717	2.71654
4.3	1003.19	1014	1004.9	1045.57	1078.64	1089.31	1108.19	1250.85	1593.39	1968.91	2375.64	2519.65	2573.53	2676.42	2726.92	2790.8	2769.11	2753.3	2692.62	2574.06	2353.46	2297.94	8440.04	5852.05	3587.69	1903.75	456.293	278.349	126.615	59.9096	28.3497	13.548	8.87198	7.46137	6.83197	4.92152	4.01308	2.87826	2.94491	2.71641	2.74431	2.77432	2.70999	2.7425	2.73162	2.74171	2.71797	2.73404	2.71093
4.32	998.46	1013.41	1003.13	1039.07	1080.41	1091.68	1118.24	1237.1	1593.39	1966.16	2375.64	2503.17	2584.53	2681.92	2740.68	2793.56	2766.36	2750.55	2684.36	2565.8	2350.71	2292.44	8452.68	5852.05	3590.44	1906.5	455.106	282.494	128.927	59.5239	28.3232	13.6005	8.89445	7.47819	6.86555	4.92152	4.00747	2.86143	2.87748	2.69392	2.73306	2.74624	2.7381	2.7425	2.72601	2.76418	2.74605	2.78467	2.71093
4.34	997.277	1000.98	1000.17	1039.66	1078.05	1099.96	1122.97	1237.1	1596.14	1955.18	2372.89	2492.18	2581.78	2676.42	2740.68	2799.06	2774.62	2753.3	2676.1	2568.55	2353.46	2286.93	8452.68	5864.69	3595.94	1901.01	458.073	282.494	129.055	57.5955	28.3497	13.5217	8.90569	7.46137	6.81519	4.91033	3.99066	2.8446	2.9112	2.68267	2.73868	2.72939	2.71561	2.72002	2.70357	2.75294	2.7292	2.79592	2.67725
4.36	999.052	995.066	1003.13	1047.94	1067.4	1106.46	1119.42	1245.35	1596.14	1952.43	2372.89	2508.66	2573.53	2673.67	2726.92	2799.06	2774.62	2758.8	2670.59	2574.06	2358.97	2297.94	8452.68	5852.05	3595.94	1895.51	462.82	279.533	127.643	53.4815	28.4026	13.5217	8.90569	7.45016	6.75923	4.92712	4.00747	2.86704	2.9112	2.68829	2.72744	2.7687	2.67625	2.72564	2.66992	2.78104	2.71235	2.76217	2.66041
4.38	1005.56	999.207	1006.68	1048.53	1067.99	1102.91	1105.82	1253.6	1598.89	1960.67	2375.64	2519.65	2565.29	2668.16	2718.66	2793.56	2771.87	2761.56	2678.85	2576.81	2358.97	2300.69	8452.68	5864.69	3584.94	1898.26	463.413	275.98	127.258	56.8241	28.4026	13.548	8.87759	7.4894	6.69209	4.93832	4.01308	2.87265	2.88871	2.73329	2.75555	2.77994	2.68187	2.68068	2.7204	2.76418	2.68989	2.72842	2.6548
4.4	1003.78	1012.22	1007.86	1046.75	1077.45	1091.09	1105.82	1250.85	1598.89	1968.91	2378.38	2516.91	2573.53	2673.67	2726.92	2793.56	2766.36	2756.05	2692.62	2574.06	2353.46	2295.19	8440.04	5864.69	3584.94	1901.01	459.853	278.349	128.285	59.781	28.3497	13.5742	8.86074	7.47258	6.66971	4.97192	4.02429	2.85021	2.87748	2.76703	2.77242	2.77994	2.69312	2.64696	2.77088	2.72485	2.70674	2.70029	2.66602
4.42	996.686	1016.36	1007.86	1041.43	1081.59	1089.9	1114.69	1237.1	1596.14	1966.16	2378.38	2505.91	2581.78	2679.17	2737.93	2796.31	2766.36	2750.55	2687.11	2565.8	2350.71	2292.44	8440.04	5852.05	3590.44	1906.5	454.513	282.494	129.569	61.5809	28.2968	13.6267	8.85512	7.40531	6.65852	4.99991	4.06352	2.85021	2.87748	2.77828	2.81179	2.79678	2.67625	2.64696	2.77649	2.75856	2.71797	2.68341	2.6548
4.44	997.869	1005.72	1003.72	1041.43	1078.05	1097	1121.79	1234.35	1598.89	1957.92	2372.89	2494.92	2584.53	2679.17	2743.43	2796.31	2769.11	2753.3	2676.1	2565.8	2353.46	2289.69	8452.68	5864.69	3598.69	1903.75	455.106	281.902	127.9	58.2383	28.3497	13.6267	8.83826	7.41092	6.68649	4.96072	4.00747	2.85021	2.87748	2.78953	2.85115	2.8024	2.65938	2.62448	2.78771	2.80351	2.74605	2.70591	2.68286
4.46	1000.83	996.249	1005.49	1048.53	1067.4	1101.73	1121.79	1239.85	1596.14	1952.43	2372.89	2505.91	2573.53	2673.67	2732.42	2796.31	2774.62	2756.05	2670.59	2571.31	2356.22	2292.44	8452.68	5864.69	3595.94	1895.51	459.26	281.902	126.359	52.1959	28.429	13.6005	8.83264	7.42774	6.70328	4.96632	3.96824	2.88387	2.89995	2.82327	2.85678	2.81363	2.6144	2.6301	2.78771	2.76418	2.75728	2.71154	2.67725
4.48	1006.15	998.616	1007.86	1049.12	1068.58	1105.87	1109.37	1248.1	1596.14	1960.67	2372.89	2522.4	2562.54	2670.92	2721.42	2793.56	2774.62	2761.56	2678.85	2576.81	2361.72	2297.94	8452.68	5864.69	3584.94	1898.26	464.6	275.98	123.662	54.51	28.429	13.548	8.77646	7.43334	6.74804	4.97752	3.91779	2.86143	2.90557	2.80077	2.82866	2.80802	2.6144	2.64696	2.76527	2.76418	2.77413	2.70591	2.67164
4.5	1006.15	1009.26	1007.27	1046.16	1074.5	1093.45	1109.37	1253.6	1596.14	1968.91	2378.38	2522.4	2570.78	2670.92	2726.92	2796.31	2766.36	2758.8	2689.86	2574.06	2356.22	2297.94	8440.04	5852.05	3584.94	1903.75	458.666	275.98	126.102	59.1382	28.4026	13.5742	8.75398	7.43895	6.75923	4.96632	3.81691	2.87826	2.90557	2.75578	2.7893	2.81363	2.6144	2.70878	2.73162	2.77542	2.75166	2.71717	2.68848
4.52	998.46	1012.22	1010.23	1041.43	1078.64	1087.54	1114.69	1239.85	1587.9	1968.91	2378.38	2508.66	2579.03	2676.42	2735.17	2793.56	2766.36	2750.55	2689.86	2568.55	2350.71	2292.44	8440.04	5852.05	3587.69	1903.75	455.106	278.349	129.184	58.7525	28.4026	13.653	8.83264	7.44455	6.76483	4.94952	3.79449	2.9007	2.89433	2.70517	2.77805	2.86418	2.65938	2.75374	2.73723	2.75856	2.74605	2.73404	2.70531
4.54	993.728	1006.31	1005.49	1038.47	1075.68	1094.63	1118.24	1234.35	1593.39	1960.67	2372.89	2494.92	2581.78	2676.42	2743.43	2793.56	2769.11	2747.79	2676.1	2565.8	2347.96	2286.93	8452.68	5864.69	3595.94	1901.01	456.886	282.494	128.67	56.1813	28.429	13.7055	8.90007	7.50622	6.75923	4.94392	3.85614	2.94559	2.82689	2.68829	2.7893	2.88102	2.70999	2.73688	2.68675	2.69676	2.77974	2.70591	2.6997
4.56	999.643	996.841	1003.72	1044.98	1068.58	1101.14	1120.01	1239.85	1596.14	1955.18	2372.89	2500.42	2576.28	2673.67	2735.17	2793.56	2774.62	2756.05	2673.35	2574.06	2353.46	2289.69	8452.68	5864.69	3595.94	1895.51	460.447	283.086	128.542	53.9958	28.429	13.7318	8.87198	7.60712	6.74804	4.98311	3.88977	2.96242	2.82689	2.69392	2.7668	2.82486	2.70999	2.66382	2.73162	2.69676	2.76851	2.68904	2.6997
4.58	1005.56	998.024	1007.86	1046.75	1069.18	1102.91	1111.73	1250.85	1598.89	1957.92	2372.89	2516.91	2565.29	2673.67	2721.42	2793.56	2771.87	2758.8	2676.1	2576.81	2361.72	2297.94	8452.68	5852.05	3590.44	1898.26	464.007	278.941	125.973	55.5385	28.4819	13.7318	8.85512	7.69121	6.75923	5.0279	3.88977	2.97364	2.82689	2.70517	2.71619	2.77994	2.70436	2.64696	2.75406	2.71923	2.75166	2.67779	2.72215
4.6	1006.74	1007.49	1007.86	1047.94	1075.09	1094.63	1106.41	1250.85	1598.89	1966.16	2372.89	2522.4	2568.03	2673.67	2724.17	2796.31	2771.87	2758.8	2684.36	2574.06	2358.97	2295.19	8440.04	5852.05	3584.94	1898.26	461.04	278.349	126.872	56.4384	28.4819	13.7843	8.83826	7.74727	6.75364	5.00551	3.88977	2.92314	2.81003	2.71079	2.66558	2.77994	2.7381	2.69192	2.7204	2.74733	2.75166	2.71154	2.75583
4.62	1000.24	1013.41	1007.86	1041.43	1079.23	1090.49	1114.69	1242.6	1590.64	1968.91	2375.64	2511.41	2579.03	2676.42	2735.17	2796.31	2769.11	2750.55	2689.86	2571.31	2353.46	2292.44	8440.04	5852.05	3587.69	1903.75	456.886	281.902	129.055	60.8095	28.4026	13.7843	8.85512	7.73045	6.77602	4.96072	3.90098	2.90631	2.83813	2.71079	2.68807	2.77432	2.7887	2.72564	2.68114	2.74733	2.75728	2.70029	2.7446
4.64	994.32	1006.9	1005.49	1038.47	1078.64	1095.82	1120.01	1234.35	1593.39	1960.67	2372.89	2494.92	2584.53	2676.42	2743.43	2793.56	2766.36	2747.79	2678.85	2563.05	2350.71	2289.69	8452.68	5864.69	3598.69	1901.01	456.293	281.902	127.771	60.681	28.4555	13.7843	8.91693	7.71924	6.804	4.91593	3.94021	2.92314	2.83813	2.68829	2.67682	2.72939	2.79432	2.75374	2.64748	2.74733	2.74605	2.72279	2.72776
4.66	998.46	996.841	1003.72	1044.98	1070.36	1101.14	1120.61	1239.85	1596.14	1955.18	2372.89	2497.67	2576.28	2676.42	2735.17	2796.31	2769.11	2758.8	2670.59	2568.55	2353.46	2289.69	8440.04	5864.69	3598.69	1895.51	458.073	279.533	126.487	55.2814	28.5084	13.7318	8.97873	7.71924	6.82638	4.87113	3.97384	2.86704	2.81003	2.67142	2.65433	2.70131	2.74934	2.78184	2.63066	2.73047	2.69551	2.77342	2.75021
4.68	1005.56	995.066	1003.72	1049.12	1066.81	1104.69	1113.51	1248.1	1598.89	1957.92	2372.89	2516.91	2565.29	2676.42	2721.42	2793.56	2771.87	2764.31	2673.35	2576.81	2361.72	2295.19	8440.04	5852.05	3590.44	1898.26	462.226	277.164	124.946	52.1959	28.5084	13.7055	8.96188	7.82015	6.81519	4.84874	3.97945	2.88948	2.80441	2.67705	2.63184	2.70693	2.67625	2.7706	2.64187	2.75856	2.66181	2.72842	2.7895
4.7	1007.33	1005.72	1005.49	1049.71	1073.32	1099.96	1105.23	1253.6	1596.14	1966.16	2375.64	2527.9	2565.29	2670.92	2724.17	2793.56	2769.11	2758.8	2689.86	2576.81	2358.97	2297.94	8440.04	5852.05	3582.19	1901.01	462.226	276.572	126.487	57.9812	28.5612	13.7055	8.95064	7.90423	6.82078	4.87673	3.96824	2.90631	2.86061	2.68829	2.65433	2.64515	2.6144	2.74812	2.6587	2.78665	2.70112	2.71154	2.75021
4.72	1000.83	1015.77	1007.27	1044.98	1079.23	1092.27	1112.33	1245.35	1593.39	1971.65	2375.64	2514.16	2576.28	2676.42	2735.17	2793.56	2766.36	2753.3	2692.62	2571.31	2353.46	2295.19	8440.04	5852.05	3584.94	1903.75	458.073	280.717	130.468	61.4523	28.5877	13.7318	8.96749	7.84818	6.84316	4.85434	3.95703	2.88387	2.91682	2.69954	2.71619	2.6283	2.62565	2.65258	2.66431	2.80351	2.73482	2.75654	2.6997
4.74	995.503	1011.63	1004.9	1039.07	1079.23	1095.82	1118.24	1231.6	1596.14	1966.16	2375.64	2497.67	2584.53	2679.17	2743.43	2796.31	2769.11	2750.55	2681.61	2563.05	2350.71	2289.69	8440.04	5864.69	3590.44	1903.75	456.886	281.31	130.339	57.2098	28.6141	13.758	8.97873	7.80333	6.89352	4.89913	3.93461	2.85582	2.89433	2.72766	2.80054	2.65638	2.65376	2.59638	2.73723	2.7698	2.71797	2.74529	2.64919
4.76	998.46	998.616	1001.35	1041.43	1070.95	1101.73	1123.56	1237.1	1598.89	1955.18	2372.89	2494.92	2581.78	2673.67	2737.93	2796.31	2771.87	2756.05	2673.35	2568.55	2350.71	2289.69	8452.68	5864.69	3595.94	1898.26	459.853	280.125	128.542	53.0958	28.6406	13.7843	8.98997	7.83696	6.9215	4.89353	3.90098	2.8446	2.87186	2.75578	2.7893	2.67885	2.66501	2.61324	2.75406	2.73047	2.67866	2.73404	2.6099
4.78	1005.56	996.841	1004.9	1047.35	1069.18	1107.64	1117.06	1248.1	1596.14	1955.18	2372.89	2511.41	2568.03	2673.67	2724.17	2793.56	2771.87	2764.31	2673.35	2574.06	2361.72	2297.94	8452.68	5864.69	3593.19	1898.26	464.007	278.941	126.23	53.7386	28.667	13.758	8.96188	7.85939	6.92709	4.88793	3.90659	2.83337	2.81565	2.77265	2.74431	2.69008	2.69312	2.63572	2.72601	2.69676	2.71797	2.71154	2.68286
4.8	1005.56	1004.53	1006.68	1047.94	1074.5	1101.14	1106.41	1253.6	1601.63	1960.67	2372.89	2525.15	2565.29	2673.67	2721.42	2793.56	2769.11	2764.31	2684.36	2576.81	2358.97	2297.94	8440.04	5864.69	3584.94	1898.26	464.007	278.349	125.717	59.1382	28.7199	13.7055	8.94502	7.88181	6.94388	4.89353	3.96263	2.86143	2.83251	2.76703	2.71619	2.72939	2.73247	2.63572	2.74845	2.71923	2.76851	2.67779	2.73899
4.82	1002.6	1012.81	1008.45	1047.35	1081	1091.09	1111.14	1248.1	1596.14	1971.65	2375.64	2516.91	2576.28	2676.42	2732.42	2793.56	2769.11	2753.3	2692.62	2574.06	2353.46	2292.44	8440.04	5852.05	3584.94	1903.75	457.48	280.125	128.028	57.8526	28.6935	13.7318	8.9394	7.89302	6.94948	4.85994	3.95142	2.85582	2.86624	2.75016	2.72181	2.75185	2.75496	2.70316	2.74845	2.71923	2.8022	2.65528	2.73338
4.84	997.869	1012.22	1008.45	1039.66	1081.59	1093.45	1117.06	1237.1	1593.39	1966.16	2378.38	2497.67	2581.78	2679.17	2740.68	2793.56	2769.11	2750.55	2681.61	2565.8	2350.71	2289.69	8452.68	5864.69	3593.19	1903.75	455.106	281.31	129.055	57.4669	28.667	13.758	8.97311	7.92105	6.94948	4.88233	3.94582	2.89509	2.87748	2.74453	2.73306	2.8024	2.75496	2.73688	2.7204	2.67991	2.78536	2.68904	2.67725
4.86	997.869	1000.39	1004.31	1042.62	1075.68	1098.77	1121.79	1234.35	1596.14	1957.92	2372.89	2494.92	2581.78	2670.92	2740.68	2793.56	2771.87	2756.05	2673.35	2565.8	2353.46	2289.69	8452.68	5864.69	3598.69	1901.01	459.26	281.31	129.441	57.3383	28.667	13.7843	8.98997	7.94347	6.96626	4.91593	3.9234	2.91753	2.9112	2.72204	2.75555	2.81363	2.74372	2.73126	2.71479	2.70238	2.78536	2.67216	2.61551
4.88	1000.83	994.475	1005.49	1048.53	1066.81	1103.5	1117.65	1245.35	1598.89	1952.43	2370.14	2511.41	2570.78	2673.67	2726.92	2793.56	2774.62	2758.8	2673.35	2568.55	2358.97	2297.94	8452.68	5864.69	3593.19	1895.51	463.413	279.533	125.845	55.4099	28.7199	13.7843	8.96188	7.99393	6.99984	4.98311	3.94021	2.90631	2.94491	2.69392	2.80054	2.79117	2.75496	2.73688	2.68675	2.75294	2.77413	2.65528	2.6099
4.9	1006.15	1000.98	1007.27	1046.75	1071.54	1101.73	1107	1250.85	1598.89	1957.92	2375.64	2522.4	2565.29	2670.92	2721.42	2793.56	2769.11	2764.31	2681.61	2576.81	2364.47	2300.69	8440.04	5864.69	3587.69	1901.01	465.193	277.164	123.919	56.1813	28.7199	13.8105	8.92816	8.01635	6.99984	4.98871	3.97384	2.93437	2.93368	2.69954	2.81741	2.73501	2.76059	2.77622	2.68675	2.74733	2.74043	2.65528	2.64919
4.92	1003.78	1011.63	1005.49	1046.75	1075.68	1091.68	1109.37	1248.1	1596.14	1968.91	2375.64	2519.65	2576.28	2673.67	2729.67	2793.56	2769.11	2756.05	2692.62	2574.06	2356.22	2295.19	8440.04	5852.05	3584.94	1903.75	458.666	279.533	125.46	57.2098	28.6406	13.8368	8.90007	8.03317	7.0446	4.94392	3.99066	2.94559	2.93368	2.72204	2.82866	2.72939	2.72685	2.75936	2.67553	2.72485	2.7292	2.64966	2.6997
4.94	998.46	1012.81	1006.09	1040.25	1080.41	1091.09	1117.65	1231.6	1593.39	1966.16	2378.38	2500.42	2581.78	2679.17	2735.17	2796.31	2769.11	2750.55	2687.11	2565.8	2350.71	2286.93	8452.68	5852.05	3590.44	1906.5	453.92	280.717	127.9	59.6525	28.667	13.8368	8.91131	8.02196	7.06138	4.92152	3.99626	2.93998	2.96178	2.75016	2.81741	2.70131	2.72685	2.72002	2.66992	2.74733	2.70674	2.65528	2.69409
4.96	996.686	1000.98	1002.54	1042.02	1076.27	1097	1121.79	1231.6	1596.14	1955.18	2375.64	2492.18	2581.78	2676.42	2737.93	2793.56	2774.62	2753.3	2673.35	2565.8	2350.71	2286.93	8452.68	5864.69	3598.69	1898.26	458.666	278.349	130.468	57.3383	28.7464	13.8368	8.89445	8.02756	7.0446	4.89913	4.01868	2.9512	2.96178	2.75578	2.79492	2.71254	2.69874	2.7144	2.67553	2.77542	2.73482	2.65528	2.6997
4.98	999.643	993.883	1005.49	1049.71	1065.63	1101.73	1119.42	1239.85	1598.89	1955.18	2375.64	2508.66	2570.78	2673.67	2729.67	2793.56	2777.37	2758.8	2670.59	2571.31	2358.97	2295.19	8452.68	5864.69	3595.94	1895.51	463.413	280.717	126.615	54.51	28.7993	13.758	8.86636	8.08923	7.00543	4.85434	4.00747	2.93998	2.94491	2.76141	2.73306	2.76309	2.73247	2.6863	2.66431	2.7698	2.76289	2.68341	2.69409
5	1004.97	999.207	1006.09	1047.94	1067.99	1102.32	1110.55	1250.85	1598.89	1960.67	2375.64	2522.4	2568.03	2673.67	2724.17	2793.56	2769.11	2758.8	2684.36	2574.06	2364.47	2300.69	8452.68	5864.69	3587.69	1901.01	462.82	278.349	123.534	56.0527	28.7728	13.7055	8.8495	8.12286	6.98305	4.77595	4.00747	2.91192	2.89433	2.76141	2.73306	2.7687	2.74934	2.67506	2.6587	2.77542	2.75728	2.68341	2.68286
5.02	1006.15	1011.04	1006.68	1046.16	1076.86	1089.31	1106.41	1250.85	1596.14	1971.65	2375.64	2522.4	2576.28	2673.67	2732.42	2793.56	2769.11	2756.05	2692.62	2576.81	2356.22	2295.19	8440.04	5852.05	3584.94	1903.75	460.447	278.941	128.285	58.2383	28.6935	13.7843	8.89445	8.12847	7.02222	4.77035	4.00747	2.88387	2.84937	2.75578	2.70494	2.76309	2.70436	2.69192	2.70357	2.79227	2.77974	2.66653	2.67164
5.04	998.46	1012.81	1010.82	1042.02	1081.59	1089.31	1114.1	1237.1	1593.39	1968.91	2378.38	2508.66	2581.78	2679.17	2737.93	2796.31	2771.87	2753.3	2687.11	2568.55	2350.71	2289.69	8440.04	5864.69	3593.19	1906.5	455.7	281.902	130.083	59.3953	28.6141	13.863	8.95064	8.11165	7.05579	4.77595	4.01308	2.86143	2.84937	2.72204	2.67682	2.78555	2.69874	2.67506	2.70357	2.81475	2.74043	2.62153	2.73899
5.06	994.32	1001.57	1007.27	1037.88	1078.64	1097	1122.38	1231.6	1596.14	1960.67	2375.64	2492.18	2581.78	2676.42	2743.43	2796.31	2774.62	2753.3	2676.1	2565.8	2350.71	2286.93	8452.68	5864.69	3598.69	1901.01	457.48	280.717	128.798	55.9242	28.667	13.8893	8.91693	8.10044	7.12293	4.78715	3.97384	2.83337	2.87748	2.69392	2.64871	2.8024	2.6875	2.66944	2.64748	2.80351	2.74043	2.62153	2.77267
5.08	999.052	993.883	1004.9	1044.98	1067.99	1104.1	1120.61	1242.6	1593.39	1955.18	2372.89	2500.42	2573.53	2673.67	2732.42	2796.31	2777.37	2758.8	2670.59	2568.55	2356.22	2292.44	8452.68	5864.69	3593.19	1895.51	462.82	280.125	126.23	52.5816	28.6935	13.8368	8.90569	8.05559	7.17889	4.78155	3.95703	2.87265	2.86624	2.66017	2.65995	2.77994	2.72123	2.67506	2.65309	2.76418	2.70674	2.68904	2.77267
5.1	1004.38	999.799	1005.49	1047.35	1069.18	1105.28	1111.14	1250.85	1596.14	1957.92	2372.89	2522.4	2562.54	2670.92	2718.66	2793.56	2769.11	2764.31	2676.1	2574.06	2358.97	2297.94	8452.68	5864.69	3587.69	1901.01	465.787	277.756	121.864	53.7386	28.667	13.7843	8.87198	7.98832	7.22925	4.73116	3.97945	2.88387	2.86624	2.68267	2.72181	2.71816	2.70436	2.6582	2.66992	2.708	2.70674	2.71154	2.75583
5.12	1005.56	1011.04	1006.09	1047.35	1077.45	1092.86	1107.6	1250.85	1598.89	1966.16	2381.13	2522.4	2570.78	2668.16	2726.92	2793.56	2769.11	2758.8	2692.62	2574.06	2356.22	2297.94	8440.04	5864.69	3587.69	1903.75	459.853	279.533	125.717	59.0097	28.667	13.8105	8.83264	7.92666	7.25163	4.64717	3.96824	2.91753	2.81003	2.71079	2.79492	2.6957	2.69312	2.6863	2.70357	2.66867	2.70674	2.65528	2.73338
5.14	999.052	1015.77	1006.09	1043.8	1081	1088.72	1112.92	1237.1	1593.39	1968.91	2378.38	2508.66	2581.78	2676.42	2735.17	2793.56	2769.11	2750.55	2687.11	2568.55	2353.46	2292.44	8440.04	5852.05	3590.44	1906.5	455.106	281.902	131.752	59.2668	28.667	13.8893	8.8495	7.91544	7.24603	4.60798	3.90098	2.92876	2.80441	2.70517	2.80617	2.72377	2.6875	2.7144	2.73723	2.70238	2.7292	2.67216	2.69409
5.16	993.728	1004.53	1003.72	1041.43	1077.45	1094.63	1120.61	1231.6	1596.14	1960.67	2375.64	2492.18	2584.53	2679.17	2743.43	2799.06	2771.87	2750.55	2676.1	2565.8	2353.46	2289.69	8452.68	5864.69	3598.69	1901.01	456.886	280.125	130.211	58.1097	28.667	13.8893	8.87198	7.92666	7.21806	4.61358	3.84493	2.90631	2.82689	2.68267	2.84553	2.77994	2.72123	2.6863	2.7821	2.72485	2.70674	2.72842	2.67164
5.18	997.277	995.066	1003.13	1045.57	1071.54	1102.91	1120.01	1239.85	1598.89	1955.18	2372.89	2497.67	2576.28	2673.67	2737.93	2799.06	2777.37	2758.8	2667.84	2568.55	2353.46	2289.69	8452.68	5864.69	3593.19	1901.01	461.04	278.941	126.359	53.2244	28.7199	13.7843	8.83264	7.90984	7.25163	4.63598	3.8113	2.86704	2.82689	2.69954	2.8849	2.79678	2.74372	2.6863	2.79332	2.67429	2.65058	2.72842	2.68286
5.2	1004.97	995.658	1004.9	1047.35	1069.18	1107.64	1111.73	1248.1	1598.89	1957.92	2372.89	2516.91	2565.29	2673.67	2724.17	2793.56	2777.37	2761.56	2673.35	2571.31	2361.72	2297.94	8440.04	5864.69	3587.69	1898.26	464.007	277.164	124.433	54.3814	28.7728	13.7055	8.7596	7.93226	7.26841	4.64717	3.76086	2.89509	2.81565	2.70517	2.89614	2.79678	2.79994	2.72002	2.78771	2.6462	2.65058	2.71154	2.67725
5.22	1009.11	1008.08	1007.86	1047.35	1075.68	1095.82	1107.6	1250.85	1601.63	1966.16	2378.38	2525.15	2568.03	2670.92	2726.92	2796.31	2769.11	2758.8	2687.11	2574.06	2358.97	2295.19	8440.04	5852.05	3584.94	1901.01	462.226	277.756	126.359	59.6525	28.7728	13.758	8.77084	7.9715	7.26282	4.63598	3.76086	2.91192	2.82127	2.70517	2.83428	2.75185	2.8393	2.7706	2.74284	2.69676	2.72358	2.72279	2.66602
5.24	1002.01	1016.36	1007.27	1040.84	1081.59	1089.9	1112.92	1239.85	1596.14	1968.91	2378.38	2514.16	2579.03	2676.42	2732.42	2793.56	2769.11	2750.55	2689.86	2568.55	2350.71	2292.44	8440.04	5852.05	3587.69	1906.5	455.7	281.31	128.413	60.1667	28.7728	13.7843	8.80455	7.94908	7.21246	4.66397	3.77767	2.90631	2.84937	2.67705	2.74993	2.77994	2.79994	2.79308	2.70357	2.74171	2.74605	2.76217	2.67725
5.26	996.094	1008.67	1006.09	1037.88	1081	1094.04	1119.42	1231.6	1593.39	1963.41	2375.64	2497.67	2581.78	2679.17	2740.68	2796.31	2769.11	2750.55	2678.85	2563.05	2350.71	2286.93	8452.68	5864.69	3598.69	1903.75	454.513	281.902	129.312	58.1097	28.7728	13.8105	8.79893	7.88741	7.20127	4.68637	3.79449	2.87265	2.87186	2.6658	2.71056	2.81925	2.77745	2.7706	2.71479	2.72485	2.74605	2.75654	2.73338
5.28	997.869	995.066	1002.54	1046.75	1070.95	1099.96	1122.97	1237.1	1596.14	1955.18	2375.64	2497.67	2576.28	2676.42	2735.17	2799.06	2774.62	2756.05	2670.59	2568.55	2350.71	2289.69	8452.68	5864.69	3598.69	1895.51	461.633	278.941	126.23	57.0812	28.8257	13.7843	8.7877	7.92105	7.21246	4.73676	3.84493	2.85021	2.86624	2.69954	2.68807	2.8361	2.74934	2.7144	2.70357	2.69676	2.75728	2.73404	2.76705
5.3	1002.6	994.475	1005.49	1049.71	1070.36	1105.28	1114.1	1248.1	1596.14	1955.18	2372.89	2514.16	2565.29	2673.67	2724.17	2793.56	2777.37	2758.8	2670.59	2571.31	2361.72	2300.69	8452.68	5864.69	3590.44	1898.26	462.82	277.756	123.277	54.2529	28.8257	13.7055	8.77084	7.94347	7.20127	4.78155	3.90098	2.86143	2.84937	2.71079	2.64871	2.81363	2.72685	2.69192	2.69796	2.6462	2.80782	2.72279	2.73899
5.32	1006.15	1003.94	1009.04	1048.53	1075.09	1097.59	1106.41	1250.85	1598.89	1966.16	2375.64	2519.65	2565.29	2670.92	2724.17	2793.56	2771.87	2758.8	2687.11	2571.31	2361.72	2297.94	8440.04	5864.69	3587.69	1903.75	461.04	277.756	123.919	57.2098	28.7993	13.7055	8.75398	7.94347	7.15651	4.79835	3.91779	2.9007	2.84375	2.71641	2.68807	2.8024	2.7381	2.63572	2.71479	2.63496	2.79097	2.72279	2.76144
5.34	1002.01	1014	1009.04	1043.21	1077.45	1088.72	1112.33	1242.6	1593.39	1968.91	2378.38	2514.16	2576.28	2676.42	2732.42	2793.56	2769.11	2753.3	2689.86	2568.55	2353.46	2292.44	8440.04	5864.69	3587.69	1906.5	456.293	279.533	127.9	59.6525	28.7464	13.6792	8.7596	7.92105	7.12853	4.79835	3.9234	2.89509	2.84937	2.73329	2.71056	2.77432	2.78308	2.602	2.74845	2.64058	2.74043	2.72279	2.78389
5.36	998.46	1008.67	1006.09	1036.11	1076.27	1092.27	1119.42	1231.6	1590.64	1963.41	2378.38	2497.67	2581.78	2679.17	2737.93	2796.31	2769.11	2750.55	2678.85	2563.05	2347.96	2286.93	8452.68	5864.69	3593.19	1903.75	456.293	281.31	130.725	59.6525	28.7728	13.653	8.73151	7.89302	7.11734	4.78715	3.89538	2.93998	2.86061	2.75016	2.74431	2.79117	2.75496	2.57952	2.73723	2.66305	2.73482	2.71717	2.77267
5.38	999.643	995.658	1005.49	1042.02	1072.72	1098.18	1121.2	1237.1	1596.14	1955.18	2372.89	2492.18	2581.78	2670.92	2735.17	2796.31	2774.62	2753.3	2670.59	2568.55	2353.46	2289.69	8452.68	5864.69	3598.69	1898.26	461.04	281.31	126.872	55.2814	28.7728	13.653	8.74274	7.83136	7.13413	4.78155	3.85614	2.95681	2.88871	2.72204	2.81179	2.81363	2.7381	2.55704	2.73723	2.67429	2.75166	2.70591	2.7446
5.4	1002.6	993.883	1005.49	1045.57	1067.4	1104.69	1116.46	1245.35	1593.39	1955.18	2372.89	2511.41	2570.78	2670.92	2721.42	2793.56	2774.62	2758.8	2670.59	2574.06	2361.72	2297.94	8452.68	5864.69	3590.44	1895.51	464.007	278.941	124.047	53.6101	28.7993	13.7318	8.7596	7.7753	7.11174	4.82634	3.8057	3.00169	2.93368	2.69954	2.81179	2.81925	2.75496	2.56266	2.7204	2.70238	2.74605	2.72842	2.7446
5.42	1004.97	1002.76	1006.68	1045.57	1073.32	1101.73	1107.6	1253.6	1598.89	1963.41	2372.89	2522.4	2565.29	2670.92	2721.42	2790.8	2771.87	2761.56	2681.61	2576.81	2361.72	2300.69	8452.68	5852.05	3584.94	1901.01	461.633	277.164	125.845	57.9812	28.7728	13.8105	8.74836	7.7753	7.05019	4.87113	3.77767	3.02975	2.95616	2.70517	2.73306	2.7687	2.72685	2.56828	2.68114	2.7698	2.74605	2.70591	2.73899
5.44	1003.78	1013.41	1007.27	1043.8	1079.82	1091.09	1111.73	1248.1	1596.14	1971.65	2378.38	2516.91	2573.53	2676.42	2732.42	2793.56	2769.11	2756.05	2692.62	2571.31	2353.46	2297.94	8440.04	5852.05	3582.19	1903.75	456.886	280.717	129.055	59.6525	28.7464	13.758	8.68094	7.7809	7.06138	4.87113	3.76086	3.00169	3.00674	2.70517	2.65995	2.77432	2.72685	2.57952	2.69236	2.80351	2.73482	2.70591	2.70531
5.46	998.46	1011.63	1009.04	1040.25	1080.41	1091.09	1118.24	1234.35	1590.64	1963.41	2378.38	2503.17	2581.78	2679.17	2740.68	2793.56	2769.11	2753.3	2681.61	2565.8	2353.46	2292.44	8440.04	5852.05	3590.44	1906.5	455.106	281.902	130.468	58.2383	28.6935	13.7318	8.70341	7.81454	7.08377	4.86553	3.74965	2.97925	3.00674	2.69392	2.64871	2.79678	2.76059	2.64696	2.67553	2.78665	2.7292	2.71154	2.70531
5.48	999.643	1000.98	1003.72	1041.43	1074.5	1096.41	1121.79	1234.35	1596.14	1955.18	2375.64	2494.92	2579.03	2676.42	2740.68	2796.31	2774.62	2753.3	2670.59	2565.8	2353.46	2289.69	8452.68	5864.69	3598.69	1898.26	458.666	280.125	128.156	54.2529	28.7464	13.7055	8.70341	7.79212	7.10615	4.85434	3.77767	3.02414	2.97864	2.70517	2.64871	2.79117	2.82805	2.75374	2.66992	2.76418	2.70674	2.7678	2.70531
5.5	1002.6	993.883	1004.31	1046.75	1068.58	1103.5	1117.65	1245.35	1596.14	1952.43	2372.89	2508.66	2570.78	2673.67	2726.92	2793.56	2777.37	2758.8	2667.84	2571.31	2358.97	2297.94	8452.68	5852.05	3593.19	1898.26	462.82	279.533	125.331	54.3814	28.6935	13.653	8.6978	7.76409	7.11174	4.88233	3.82251	3.02414	2.90557	2.71641	2.62621	2.77432	2.86179	2.82118	2.67553	2.79227	2.68989	2.76217	2.6997
5.52	1005.56	1000.98	1007.86	1048.53	1072.13	1102.91	1105.82	1250.85	1596.14	1957.92	2372.89	2522.4	2565.29	2673.67	2721.42	2793.56	2771.87	2758.8	2678.85	2574.06	2361.72	2300.69	8452.68	5864.69	3584.94	1903.75	463.413	278.349	122.763	58.4954	28.6935	13.6792	8.73151	7.72485	7.10055	4.89913	3.81691	2.96803	2.9112	2.69954	2.65995	2.8024	2.84492	2.81556	2.68675	2.78104	2.7292	2.75092	2.73899
5.54	1002.01	1012.22	1006.68	1045.57	1078.05	1089.9	1110.55	1250.85	1593.39	1971.65	2375.64	2519.65	2573.53	2673.67	2729.67	2793.56	2769.11	2756.05	2692.62	2574.06	2353.46	2297.94	8440.04	5852.05	3582.19	1903.75	457.48	278.941	126.487	59.2668	28.6406	13.6005	8.7877	7.65758	7.06698	4.87673	3.83372	2.9512	2.9674	2.65455	2.71619	2.81363	2.85054	2.80432	2.68675	2.7698	2.76289	2.7903	2.75021
5.56	997.277	1014.59	1003.13	1040.84	1081	1089.9	1116.46	1234.35	1593.39	1968.91	2378.38	2503.17	2581.78	2676.42	2737.93	2793.56	2766.36	2750.55	2684.36	2565.8	2350.71	2292.44	8440.04	5864.69	3590.44	1906.5	456.293	280.125	129.312	57.724	28.6141	13.5217	8.84388	7.63515	7.06138	4.84314	3.8113	2.96803	2.9955	2.6658	2.7668	2.78555	2.81681	2.77622	2.70918	2.73609	2.77413	2.77905	2.75021
5.58	999.052	1001.57	1001.95	1040.25	1078.05	1097.59	1121.79	1234.35	1596.14	1957.92	2375.64	2494.92	2581.78	2676.42	2737.93	2796.31	2771.87	2750.55	2673.35	2565.8	2350.71	2286.93	8452.68	5864.69	3598.69	1901.01	456.293	277.756	127.258	56.8241	28.6406	13.5217	8.84388	7.61273	7.02781	4.87673	3.77207	2.97925	3.00112	2.71079	2.77242	2.72939	2.76621	2.73126	2.70918	2.68553	2.79097	2.76217	2.75021
5.6	1002.6	993.883	1004.31	1047.94	1070.95	1102.91	1120.61	1242.6	1598.89	1952.43	2375.64	2508.66	2573.53	2670.92	2729.67	2793.56	2774.62	2758.8	2667.84	2571.31	2356.22	2295.19	8452.68	5864.69	3593.19	1895.51	460.447	279.533	126.615	54.51	28.6935	13.5217	8.81017	7.57909	7.05019	4.89913	3.73284	3.02414	2.98988	2.69954	2.76118	2.68446	2.75496	2.70316	2.69236	2.68553	2.77974	2.7678	2.70531
5.62	1007.92	999.799	1007.27	1046.16	1068.58	1104.69	1109.37	1248.1	1601.63	1957.92	2375.64	2522.4	2568.03	2670.92	2721.42	2790.8	2771.87	2761.56	2678.85	2574.06	2364.47	2297.94	8452.68	5864.69	3587.69	1898.26	461.633	277.164	124.818	55.7956	28.6935	13.5217	8.79331	7.59031	7.0446	4.89913	3.71602	3.04097	2.98988	2.69392	2.77242	2.72377	2.72685	2.7425	2.70918	2.69114	2.74605	2.74529	2.67164
5.64	1007.33	1010.45	1008.45	1046.16	1076.86	1094.63	1105.82	1248.1	1598.89	1968.91	2378.38	2519.65	2576.28	2670.92	2724.17	2793.56	2769.11	2758.8	2689.86	2574.06	2356.22	2297.94	8440.04	5852.05	3584.94	1903.75	457.48	278.941	128.67	58.3668	28.667	13.548	8.81017	7.59591	7.0446	4.86553	3.67679	3.04658	2.97302	2.72204	2.7668	2.71816	2.73247	2.75374	2.76527	2.73609	2.68427	2.71154	2.69409
5.66	999.643	1014.59	1007.27	1041.43	1082.78	1092.86	1115.28	1237.1	1593.39	1966.16	2378.38	2505.91	2581.78	2676.42	2735.17	2793.56	2769.11	2750.55	2687.11	2568.55	2347.96	2292.44	8440.04	5852.05	3587.69	1906.5	456.886	281.31	130.982	60.0381	28.667	13.5742	8.80455	7.55107	7.01662	4.86553	3.67118	3.00169	2.91682	2.77265	2.72744	2.6957	2.74372	2.73688	2.74284	2.74171	2.70112	2.67779	2.71654
5.68	995.503	1004.53	1003.13	1040.25	1079.23	1098.18	1119.42	1231.6	1593.39	1957.92	2375.64	2494.92	2581.78	2679.17	2740.68	2793.56	2769.11	2750.55	2676.1	2563.05	2350.71	2284.18	8440.04	5864.69	3595.94	1903.75	458.666	280.125	127.771	56.4384	28.667	13.5742	8.86636	7.55667	6.93829	4.89353	3.68239	2.98486	2.88871	2.74453	2.72181	2.71254	2.73247	2.69754	2.74284	2.69114	2.7292	2.68904	2.71093
5.7	1000.24	995.066	1004.31	1048.53	1069.77	1102.91	1120.01	1242.6	1596.14	1955.18	2372.89	2503.17	2576.28	2673.67	2729.67	2793.56	2774.62	2758.8	2670.59	2568.55	2356.22	2292.44	8452.68	5864.69	3595.94	1895.51	461.633	278.941	126.615	54.8957	28.667	13.548	8.89445	7.59031	6.91031	4.94392	3.69921	2.96803	2.92244	2.69954	2.71619	2.77432	2.7381	2.67506	2.78771	2.72485	2.77413	2.72842	2.75021
5.72	1006.15	997.433	1006.68	1049.71	1069.18	1104.1	1107	1250.85	1596.14	1957.92	2372.89	2519.65	2565.29	2668.16	2718.66	2790.8	2774.62	2764.31	2676.1	2574.06	2361.72	2300.69	8452.68	5864.69	3590.44	1898.26	461.04	277.756	125.203	54.6386	28.6406	13.548	8.87759	7.59591	6.90471	4.96072	3.6936	2.9007	2.91682	2.67705	2.68807	2.8024	2.81119	2.70878	2.75967	2.78665	2.8022	2.7678	2.75583
5.74	1006.15	1008.67	1007.27	1046.75	1073.91	1094.04	1107.6	1250.85	1596.14	1966.16	2378.38	2525.15	2570.78	2668.16	2724.17	2790.8	2766.36	2756.05	2687.11	2576.81	2356.22	2297.94	8440.04	5852.05	3584.94	1901.01	460.447	279.533	127.643	59.9096	28.5877	13.548	8.87759	7.55107	6.88233	4.92152	3.6936	2.88948	2.93368	2.63205	2.68807	2.8024	2.81681	2.73126	2.7204	2.82036	2.81905	2.76217	2.72215
5.76	998.46	1013.41	1006.09	1042.62	1078.05	1091.68	1115.87	1239.85	1593.39	1968.91	2378.38	2511.41	2579.03	2676.42	2732.42	2793.56	2766.36	2750.55	2689.86	2568.55	2347.96	2292.44	8440.04	5852.05	3587.69	1903.75	456.886	281.31	130.083	59.0097	28.4819	13.6005	8.86636	7.4894	6.85995	4.88793	3.71041	2.9007	2.97864	2.6658	2.70494	2.75747	2.76621	2.73688	2.72601	2.81475	2.81343	2.74529	2.68848
5.78	996.094	1003.94	1004.9	1039.07	1077.45	1094.04	1119.42	1234.35	1593.39	1963.41	2378.38	2494.92	2584.53	2676.42	2740.68	2793.56	2771.87	2747.79	2676.1	2563.05	2347.96	2289.69	8452.68	5864.69	3593.19	1903.75	456.886	278.349	128.798	55.9242	28.5084	13.5742	8.88883	7.46137	6.88233	4.90473	3.73284	2.94559	2.98426	2.67142	2.71619	2.71254	2.7381	2.72002	2.72601	2.78665	2.81343	2.71717	2.66041
5.8	997.277	994.475	1006.09	1042.62	1070.95	1098.77	1123.56	1239.85	1596.14	1952.43	2375.64	2500.42	2576.28	2673.67	2732.42	2796.31	2777.37	2756.05	2667.84	2565.8	2353.46	2292.44	8452.68	5852.05	3593.19	1898.26	456.886	277.164	129.441	53.4815	28.5084	13.548	8.86636	7.46698	6.91031	4.93832	3.77207	2.93998	2.96178	2.69392	2.76118	2.69008	2.72123	2.6863	2.69796	2.77542	2.81343	2.68904	2.68286
5.82	1004.38	998.616	1007.27	1047.35	1068.58	1102.32	1114.1	1248.1	1596.14	1955.18	2375.64	2516.91	2565.29	2670.92	2721.42	2790.8	2771.87	2761.56	2673.35	2571.31	2358.97	2300.69	8452.68	5852.05	3587.69	1895.51	460.447	277.756	125.717	55.9242	28.4819	13.5217	8.86636	7.45016	6.92709	4.98871	3.77767	2.92876	2.91682	2.67705	2.7668	2.69008	2.74934	2.68068	2.69796	2.72485	2.79097	2.67779	2.71093
5.84	1008.52	1009.26	1010.23	1045.57	1076.27	1094.04	1107	1250.85	1596.14	1963.41	2378.38	2522.4	2568.03	2670.92	2724.17	2793.56	2769.11	2758.8	2687.11	2574.06	2358.97	2300.69	8440.04	5852.05	3587.69	1901.01	460.447	278.349	125.717	60.2953	28.4555	13.5217	8.86636	7.45577	6.91031	4.99431	3.76086	2.96803	2.89995	2.71079	2.70494	2.69008	2.72685	2.69192	2.7204	2.70238	2.76851	2.67779	2.71654
5.86	1003.19	1015.77	1009.63	1043.21	1081.59	1088.72	1112.33	1242.6	1590.64	1968.91	2378.38	2514.16	2581.78	2676.42	2735.17	2793.56	2766.36	2750.55	2689.86	2568.55	2350.71	2292.44	8440.04	5852.05	3587.69	1906.5	456.886	281.31	129.697	62.2237	28.429	13.548	8.91131	7.49501	6.87114	4.96632	3.76086	3.01292	2.87186	2.71079	2.63184	2.69008	2.68187	2.69192	2.7204	2.70238	2.7292	2.70029	2.73899
5.88	997.869	1011.04	1006.09	1039.07	1077.45	1093.45	1120.61	1231.6	1590.64	1963.41	2372.89	2494.92	2584.53	2679.17	2740.68	2793.56	2769.11	2747.79	2676.1	2565.8	2350.71	2289.69	8452.68	5852.05	3593.19	1903.75	456.293	281.31	129.826	60.2953	28.4555	13.5217	8.94502	7.45577	6.89912	4.96632	3.73844	3.02975	2.85499	2.75578	2.64308	2.74062	2.69874	2.70878	2.71479	2.67429	2.72358	2.71154	2.75583
5.9	999.052	998.024	1003.72	1043.8	1072.13	1100.55	1123.56	1239.85	1596.14	1955.18	2372.89	2494.92	2579.03	2676.42	2735.17	2793.56	2774.62	2756.05	2670.59	2571.31	2353.46	2289.69	8452.68	5864.69	3595.94	1895.51	460.447	280.125	127.386	56.0527	28.4555	13.4955	8.95626	7.34365	6.89912	4.98311	3.6936	3.04658	2.87186	2.79515	2.71056	2.76309	2.67063	2.7144	2.68675	2.67991	2.70674	2.77905	2.70531
5.92	1003.19	995.066	1006.68	1049.71	1067.99	1104.69	1114.69	1248.1	1596.14	1952.43	2372.89	2514.16	2568.03	2676.42	2718.66	2793.56	2774.62	2761.56	2670.59	2574.06	2361.72	2300.69	8452.68	5864.69	3590.44	1895.51	463.413	276.572	123.534	53.4815	28.5084	13.4429	8.97311	7.2988	6.86555	4.97752	3.65437	3.10269	2.92806	2.75578	2.80054	2.74062	2.63127	2.73126	2.64748	2.70238	2.71797	2.81842	2.72215
5.94	1007.92	1003.35	1007.27	1048.53	1073.32	1100.55	1104.64	1253.6	1598.89	1963.41	2378.38	2522.4	2570.78	2673.67	2721.42	2793.56	2769.11	2758.8	2687.11	2574.06	2361.72	2297.94	8440.04	5852.05	3582.19	1898.26	459.853	277.164	125.588	58.7525	28.4819	13.4955	8.92816	7.28198	6.85435	4.97752	3.67679	3.14196	2.93368	2.73891	2.84553	2.72377	2.62565	2.73688	2.63626	2.72485	2.75166	2.82968	2.75583
5.96	1002.01	1015.18	1006.68	1043.21	1081	1090.49	1111.73	1245.35	1596.14	1974.4	2381.13	2514.16	2579.03	2676.42	2729.67	2793.56	2769.11	2750.55	2692.62	2571.31	2350.71	2295.19	8440.04	5852.05	3587.69	1906.5	455.106	278.349	128.927	61.5809	28.429	13.548	8.89445	7.27077	6.84316	4.98311	3.75525	3.13074	2.95054	2.73329	2.81741	2.72377	2.65376	2.74812	2.64187	2.72485	2.74043	2.80717	2.76144
5.98	996.094	1014.59	1004.9	1037.29	1082.78	1091.68	1117.65	1234.35	1593.39	1966.16	2378.38	2500.42	2581.78	2681.92	2737.93	2793.56	2769.11	2750.55	2681.61	2565.8	2350.71	2289.69	8452.68	5852.05	3593.19	1903.75	453.92	280.717	130.982	58.2383	28.3761	13.548	8.88883	7.23714	6.83197	4.99991	3.78328	3.1083	2.97864	2.72766	2.80054	2.72377	2.66501	2.75374	2.67553	2.71362	2.73482	2.81842	2.73338
6	998.46	999.799	1001.35	1042.62	1074.5	1096.41	1120.61	1237.1	1598.89	1955.18	2372.89	2497.67	2579.03	2676.42	2737.93	2799.06	2771.87	2753.3	2670.59	2568.55	2353.46	2289.69	8452.68	5864.69	3595.94	1898.26	458.073	279.533	129.055	55.6671	28.3761	13.4955	8.85512	7.25396	6.80959	5.0335	3.80009	3.13074	2.94491	2.73891	2.7893	2.71816	2.66501	2.72002	2.72601	2.71362	2.74605	2.78467	2.71654
6.02	1003.19	995.066	1004.31	1048.53	1068.58	1105.28	1117.65	1245.35	1598.89	1952.43	2372.89	2514.16	2568.03	2673.67	2724.17	2793.56	2774.62	2761.56	2673.35	2574.06	2361.72	2297.94	8452.68	5864.69	3590.44	1895.51	461.04	279.533	125.845	52.5816	28.3497	13.4955	8.81017	7.27638	6.77602	5.02231	3.74965	3.18123	2.93929	2.73329	2.79492	2.68446	2.69312	2.70316	2.72601	2.70238	2.76851	2.73404	2.72776
6.04	1007.92	1003.94	1007.27	1049.12	1072.13	1103.5	1107.6	1253.6	1598.89	1960.67	2372.89	2525.15	2565.29	2668.16	2718.66	2793.56	2774.62	2758.8	2684.36	2576.81	2361.72	2297.94	8440.04	5864.69	3587.69	1898.26	461.04	277.756	126.359	57.724	28.3497	13.548	8.7877	7.33244	6.75923	5.0559	3.71602	3.12513	2.9112	2.74453	2.80054	2.66762	2.71561	2.70316	2.70918	2.73609	2.75166	2.72279	2.71654
6.06	1004.38	1014.59	1007.27	1045.57	1079.82	1089.31	1108.78	1250.85	1598.89	1971.65	2372.89	2519.65	2576.28	2673.67	2726.92	2796.31	2769.11	2753.3	2692.62	2574.06	2353.46	2295.19	8440.04	5852.05	3587.69	1901.01	458.073	280.717	128.285	59.781	28.3497	13.5742	8.80455	7.32683	6.75364	5.0727	3.69921	3.08585	2.92806	2.77828	2.79492	2.72939	2.69312	2.68068	2.70357	2.76418	2.71797	2.68341	2.69409
6.08	995.503	1012.22	1006.68	1037.29	1082.78	1091.68	1117.65	1234.35	1593.39	1968.91	2375.64	2500.42	2584.53	2679.17	2737.93	2793.56	2766.36	2750.55	2681.61	2568.55	2350.71	2289.69	8440.04	5864.69	3587.69	1903.75	456.293	281.31	130.083	60.5524	28.3761	13.6267	8.88321	7.2988	6.74245	5.0615	3.66558	3.11391	2.93929	2.78953	2.73868	2.77432	2.6875	2.6301	2.66992	2.74733	2.70674	2.71154	2.67725
6.1	996.686	1004.53	1004.31	1042.62	1075.68	1097.59	1121.2	1237.1	1596.14	1957.92	2375.64	2494.92	2581.78	2676.42	2740.68	2793.56	2769.11	2753.3	2673.35	2568.55	2353.46	2284.18	8452.68	5864.69	3593.19	1901.01	458.666	279.533	127.129	56.9527	28.4026	13.6267	8.92254	7.28198	6.73126	5.0895	3.63195	3.17001	2.93368	2.76703	2.71056	2.81925	2.73247	2.62448	2.67553	2.77542	2.73482	2.73404	2.68286
6.12	999.643	995.658	1006.68	1050.3	1068.58	1103.5	1117.06	1245.35	1596.14	1952.43	2372.89	2511.41	2570.78	2673.67	2726.92	2796.31	2774.62	2758.8	2670.59	2576.81	2358.97	2295.19	8452.68	5864.69	3590.44	1895.51	461.633	277.756	125.973	53.7386	28.429	13.653	8.95626	7.33804	6.73685	5.11189	3.65437	3.23734	2.91682	2.75578	2.66558	2.81363	2.74934	2.64134	2.70918	2.79789	2.75166	2.72842	2.67725
6.14	1005.56	998.616	1007.86	1050.3	1070.95	1101.14	1108.19	1253.6	1598.89	1960.67	2372.89	2522.4	2565.29	2670.92	2721.42	2793.56	2771.87	2764.31	2678.85	2576.81	2358.97	2297.94	8440.04	5864.69	3587.69	1895.51	463.413	278.349	125.588	56.9527	28.4555	13.6267	8.97311	7.44455	6.71447	5.13429	3.64316	3.23734	2.86624	2.75016	2.72744	2.78555	2.71561	2.62448	2.73162	2.77542	2.81343	2.67216	2.66602
6.16	1003.78	1012.22	1008.45	1047.35	1078.64	1091.09	1109.96	1248.1	1596.14	1974.4	2375.64	2519.65	2573.53	2676.42	2726.92	2796.31	2769.11	2758.8	2692.62	2574.06	2353.46	2295.19	8452.68	5852.05	3587.69	1901.01	457.48	280.125	127.386	59.3953	28.429	13.6005	8.97873	7.52304	6.70887	5.15668	3.59832	3.20929	2.84375	2.73891	2.72181	2.7687	2.68187	2.6301	2.75967	2.73047	2.81343	2.67779	2.72215
6.18	996.686	1014.59	1009.04	1038.47	1079.23	1090.49	1117.06	1237.1	1593.39	1968.91	2375.64	2503.17	2579.03	2684.67	2737.93	2793.56	2766.36	2750.55	2687.11	2565.8	2350.71	2292.44	8452.68	5852.05	3593.19	1903.75	456.293	280.717	128.542	57.8526	28.429	13.653	9.02368	7.55107	6.70887	5.15668	3.60953	3.24295	2.83813	2.73891	2.70494	2.69008	2.69312	2.64696	2.75967	2.73047	2.79097	2.68341	2.72215
6.2	995.503	1003.94	1006.09	1040.84	1075.09	1094.63	1121.2	1234.35	1593.39	1957.92	2372.89	2492.18	2581.78	2679.17	2743.43	2793.56	2769.11	2753.3	2676.1	2565.8	2347.96	2289.69	8452.68	5864.69	3595.94	1901.01	459.26	280.125	129.954	54.8957	28.4555	13.653	9.03492	7.59031	6.74245	5.13989	3.64316	3.26539	2.79879	2.72766	2.71056	2.63392	2.72685	2.69192	2.75406	2.74171	2.71235	2.64966	2.71093
6.22	999.052	996.841	1005.49	1046.75	1068.58	1100.55	1119.42	1245.35	1596.14	1952.43	2375.64	2505.91	2573.53	2673.67	2729.67	2793.56	2774.62	2758.8	2670.59	2571.31	2356.22	2292.44	8452.68	5864.69	3593.19	1892.77	461.633	278.349	127.258	53.0958	28.429	13.653	8.98435	7.62394	6.78721	5.13429	3.67118	3.2149	2.79879	2.72766	2.72181	2.662	2.7381	2.76498	2.75967	2.71362	2.67304	2.66653	2.69409
6.24	1004.38	1001.57	1007.27	1046.75	1072.13	1101.73	1111.14	1253.6	1596.14	1957.92	2372.89	2522.4	2562.54	2670.92	2721.42	2793.56	2771.87	2761.56	2678.85	2576.81	2364.47	2297.94	8440.04	5864.69	3584.94	1898.26	462.226	277.164	126.23	56.6955	28.4555	13.7055	8.9394	7.61834	6.77042	5.13989	3.64316	3.18123	2.81565	2.72204	2.74431	2.70693	2.7381	2.79308	2.80454	2.69114	2.67866	2.67779	2.64919
6.26	1004.38	1009.86	1007.86	1046.16	1076.86	1093.45	1110.55	1250.85	1598.89	1968.91	2375.64	2522.4	2573.53	2670.92	2726.92	2793.56	2769.11	2758.8	2692.62	2574.06	2358.97	2297.94	8440.04	5852.05	3584.94	1901.01	458.666	280.717	126.102	60.4238	28.4555	13.758	8.95626	7.61273	6.73126	5.15668	3.67118	3.1644	2.87748	2.76703	2.73306	2.75185	2.71561	2.8268	2.75406	2.708	2.72358	2.72842	2.62112
6.28	999.643	1012.81	1009.04	1040.84	1081	1091.09	1115.87	1239.85	1596.14	1971.65	2375.64	2505.91	2579.03	2679.17	2737.93	2793.56	2766.36	2753.3	2687.11	2565.8	2350.71	2289.69	8440.04	5852.05	3587.69	1903.75	455.106	282.494	128.927	59.9096	28.4819	13.8105	8.96749	7.62955	6.68649	5.12309	3.68239	3.14196	2.92806	2.77265	2.73868	2.72939	2.72685	2.76498	2.73723	2.74171	2.73482	2.72842	2.63796
6.3	996.094	1005.12	1005.49	1039.07	1078.05	1096.41	1119.42	1234.35	1596.14	1960.67	2372.89	2494.92	2581.78	2679.17	2740.68	2796.31	2769.11	2750.55	2676.1	2565.8	2350.71	2286.93	8452.68	5864.69	3595.94	1901.01	456.886	281.31	131.11	56.567	28.4819	13.758	9.00683	7.70242	6.69768	5.12869	3.68239	3.09707	2.9112	2.81202	2.77242	2.67323	2.70999	2.7425	2.73723	2.71923	2.70674	2.73404	2.68286
6.32	999.052	996.841	1003.72	1044.98	1070.36	1103.5	1121.2	1239.85	1596.14	1955.18	2372.89	2505.91	2573.53	2673.67	2732.42	2793.56	2774.62	2756.05	2670.59	2574.06	2356.22	2292.44	8452.68	5864.69	3593.19	1895.51	461.633	279.533	127.001	54.6386	28.5084	13.7318	9.01806	7.80333	6.72566	5.17348	3.64876	3.1083	2.84375	2.81202	2.77805	2.64515	2.71561	2.75374	2.80454	2.73047	2.73482	2.73967	2.67164
6.34	1003.78	998.616	1004.9	1047.94	1070.36	1103.5	1112.92	1250.85	1596.14	1957.92	2372.89	2522.4	2565.29	2670.92	2721.42	2790.8	2771.87	2761.56	2676.1	2576.81	2364.47	2300.69	8452.68	5852.05	3587.69	1898.26	463.413	276.572	124.047	55.9242	28.5348	13.7055	8.97873	7.83696	6.71447	5.18468	3.60953	3.15318	2.81565	2.79515	2.77805	2.67885	2.72123	2.78184	2.84941	2.73609	2.75728	2.73404	2.66041
6.36	1006.74	1009.26	1005.49	1047.94	1076.86	1092.27	1106.41	1253.6	1601.63	1968.91	2375.64	2522.4	2570.78	2673.67	2724.17	2790.8	2769.11	2758.8	2689.86	2576.81	2358.97	2295.19	8452.68	5852.05	3587.69	1898.26	458.073	280.717	126.102	59.3953	28.5612	13.6792	8.95064	7.85378	6.73126	5.14548	3.59832	3.17562	2.82127	2.81202	2.74431	2.72939	2.70999	2.83804	2.84941	2.74171	2.75728	2.68341	2.64919
6.38	997.869	1018.14	1007.27	1044.39	1079.23	1088.72	1111.73	1242.6	1593.39	1968.91	2372.89	2508.66	2579.03	2676.42	2735.17	2793.56	2769.11	2753.3	2692.62	2568.55	2350.71	2289.69	8440.04	5852.05	3587.69	1903.75	455.7	281.31	129.184	60.0381	28.5612	13.7843	8.9394	7.8762	6.75364	5.12309	3.64316	3.19807	2.85499	2.81765	2.74431	2.79117	2.66501	2.8268	2.82136	2.74733	2.75166	2.67216	2.6099
6.4	992.545	1008.67	1004.9	1039.07	1079.23	1094.04	1118.24	1234.35	1593.39	1963.41	2372.89	2494.92	2581.78	2676.42	2743.43	2796.31	2769.11	2750.55	2676.1	2565.8	2347.96	2286.93	8452.68	5864.69	3595.94	1901.01	458.666	281.31	128.413	56.1813	28.6406	13.863	8.98997	7.90423	6.804	5.10069	3.67679	3.18684	2.88309	2.79515	2.74993	2.8361	2.62003	2.80994	2.77649	2.74733	2.76289	2.70029	2.63235
6.42	1000.24	996.249	1003.72	1045.57	1073.91	1099.96	1121.79	1239.85	1598.89	1957.92	2372.89	2500.42	2576.28	2673.67	2735.17	2796.31	2774.62	2756.05	2670.59	2571.31	2353.46	2289.69	8452.68	5864.69	3595.94	1898.26	461.04	282.494	127.129	51.5531	28.6935	13.8368	9.01244	7.93787	6.84316	5.0783	3.6936	3.1644	2.86061	2.76703	2.79492	2.82486	2.62565	2.77622	2.74284	2.71923	2.81905	2.70591	2.63796
6.44	1006.74	999.207	1004.9	1047.94	1069.77	1105.28	1113.51	1250.85	1596.14	1957.92	2375.64	2519.65	2565.29	2673.67	2724.17	2793.56	2774.62	2764.31	2676.1	2574.06	2364.47	2297.94	8452.68	5852.05	3587.69	1895.51	464.007	277.756	125.717	52.8387	28.6935	13.758	9.02368	7.96029	6.84316	5.0671	3.67118	3.14196	2.82689	2.77265	2.81741	2.80802	2.60316	2.76498	2.74845	2.69114	2.83028	2.65528	2.66041
6.46	1009.11	1008.08	1007.86	1048.53	1076.27	1097.59	1104.64	1253.6	1598.89	1968.91	2375.64	2522.4	2568.03	2673.67	2726.92	2793.56	2769.11	2758.8	2687.11	2574.06	2358.97	2297.94	8440.04	5864.69	3584.94	1898.26	460.447	277.756	126.102	56.8241	28.7199	13.758	9.01244	7.92105	6.88793	5.0783	3.64876	3.13635	2.79879	2.77265	2.80617	2.75747	2.63127	2.7144	2.70918	2.73609	2.79659	2.65528	2.66602
6.48	999.643	1016.96	1010.23	1044.39	1081.59	1089.9	1114.69	1245.35	1596.14	1971.65	2375.64	2511.41	2579.03	2676.42	2735.17	2793.56	2769.11	2753.3	2689.86	2571.31	2347.96	2295.19	8440.04	5852.05	3587.69	1903.75	456.886	281.902	128.156	61.3237	28.7199	13.7843	9.04616	7.89302	6.90471	5.0335	3.62074	3.10269	2.83251	2.77828	2.80617	2.74062	2.68187	2.66944	2.68114	2.78104	2.79659	2.67779	2.66602
6.5	994.32	1009.26	1008.45	1040.25	1082.19	1091.09	1121.2	1237.1	1596.14	1966.16	2375.64	2494.92	2584.53	2676.42	2743.43	2796.31	2766.36	2747.79	2681.61	2563.05	2347.96	2289.69	8452.68	5864.69	3598.69	1901.01	458.073	283.086	129.697	59.6525	28.7199	13.8368	9.06863	7.89863	6.89912	4.99431	3.62634	3.06902	2.82127	2.77828	2.77805	2.77994	2.72685	2.6301	2.67553	2.81475	2.8022	2.68341	2.68848
6.52	998.46	996.841	1003.72	1044.98	1074.5	1099.96	1122.38	1239.85	1598.89	1955.18	2375.64	2494.92	2576.28	2673.67	2735.17	2796.31	2771.87	2756.05	2673.35	2568.55	2353.46	2289.69	8452.68	5852.05	3598.69	1898.26	459.26	277.756	127.9	54.2529	28.6935	13.8368	9.07987	7.94908	6.88793	4.96072	3.63755	3.08024	2.89433	2.77265	2.81179	2.79678	2.70436	2.6301	2.65309	2.81475	2.77413	2.67779	2.70531
6.54	1001.42	998.616	1007.86	1050.3	1068.58	1105.28	1117.65	1250.85	1596.14	1952.43	2375.64	2516.91	2565.29	2673.67	2724.17	2793.56	2774.62	2764.31	2673.35	2574.06	2364.47	2297.94	8452.68	5852.05	3587.69	1895.51	465.193	277.164	124.946	55.6671	28.7199	13.8368	9.05178	8.01635	6.91591	4.93832	3.6936	3.04658	2.89995	2.77265	2.7893	2.80802	2.68187	2.66382	2.66992	2.7698	2.75728	2.63841	2.70531
6.56	1003.78	1005.12	1006.68	1049.12	1071.54	1097	1105.82	1253.6	1598.89	1963.41	2378.38	2525.15	2568.03	2670.92	2721.42	2793.56	2769.11	2761.56	2687.11	2576.81	2361.72	2297.94	8452.68	5864.69	3584.94	1901.01	462.226	277.756	126.487	57.9812	28.7199	13.863	9.01244	8.03317	6.92709	4.92712	3.688	3.06341	2.90557	2.75578	2.71619	2.8024	2.70436	2.66382	2.67553	2.75856	2.71797	2.67216	2.70531
6.58	1000.83	1012.81	1007.86	1044.98	1079.23	1087.54	1113.51	1248.1	1593.39	1974.4	2378.38	2514.16	2579.03	2673.67	2732.42	2796.31	2769.11	2756.05	2692.62	2571.31	2350.71	2289.69	8440.04	5852.05	3587.69	1906.5	455.7	282.494	130.982	59.5239	28.667	13.863	9.03492	8.07241	6.92709	4.91033	3.65997	3.06902	2.89433	2.73329	2.69932	2.78555	2.77745	2.66382	2.66431	2.79227	2.67866	2.67779	2.71654
6.6	996.094	1010.45	1006.68	1037.29	1079.23	1091.09	1118.83	1234.35	1593.39	1966.16	2375.64	2497.67	2581.78	2679.17	2740.68	2799.06	2769.11	2747.79	2681.61	2565.8	2350.71	2286.93	8452.68	5864.69	3595.94	1903.75	457.48	281.902	129.954	58.1097	28.6406	13.8893	9.05739	8.10604	6.92709	4.92712	3.63755	3.04097	2.86061	2.71079	2.65995	2.77994	2.7887	2.70878	2.68114	2.79789	2.61127	2.69466	2.72215
6.62	997.869	999.207	1002.54	1040.84	1073.32	1099.37	1121.79	1237.1	1596.14	1955.18	2372.89	2497.67	2579.03	2676.42	2737.93	2796.31	2774.62	2753.3	2673.35	2568.55	2356.22	2289.69	8452.68	5864.69	3595.94	1898.26	460.447	280.717	127.514	53.4815	28.667	13.8893	9.05178	8.13407	7.01103	4.92152	3.62074	3.06341	2.86061	2.69954	2.62621	2.76309	2.76059	2.7425	2.70918	2.75856	2.66181	2.67779	2.72776
6.64	1000.83	998.024	1005.49	1049.71	1067.4	1102.91	1119.42	1248.1	1596.14	1952.43	2375.64	2514.16	2570.78	2673.67	2724.17	2790.8	2774.62	2761.56	2673.35	2571.31	2361.72	2297.94	8452.68	5864.69	3590.44	1895.51	464.007	279.533	125.075	51.5531	28.7199	13.8893	9.05739	8.17331	7.01662	4.86553	3.62074	3.09146	2.84375	2.68267	2.64308	2.73501	2.76059	2.74812	2.7204	2.74171	2.71235	2.70591	2.71654
6.66	1006.15	1002.76	1007.86	1050.3	1073.91	1099.37	1108.19	1253.6	1598.89	1963.41	2375.64	2522.4	2568.03	2670.92	2721.42	2790.8	2769.11	2758.8	2684.36	2574.06	2361.72	2295.19	8452.68	5852.05	3587.69	1898.26	464.007	276.572	125.46	56.1813	28.6935	13.9155	9.01806	8.13968	7.00543	4.84874	3.63195	3.13635	2.84375	2.72204	2.64308	2.73501	2.77745	2.73126	2.73162	2.73047	2.73482	2.71154	2.73338
6.68	1002.6	1013.41	1009.04	1047.35	1081	1088.72	1109.96	1250.85	1596.14	1971.65	2375.64	2516.91	2576.28	2673.67	2729.67	2793.56	2769.11	2753.3	2692.62	2574.06	2353.46	2292.44	8452.68	5852.05	3584.94	1903.75	459.26	281.902	128.285	59.0097	28.6935	13.9681	9.0293	8.07801	7.02222	4.87673	3.62634	3.14757	2.83813	2.70517	2.68807	2.75185	2.79994	2.7706	2.71479	2.73047	2.77974	2.70029	2.72776
6.7	995.503	1014.59	1007.86	1039.07	1082.19	1090.49	1117.06	1237.1	1593.39	1968.91	2378.38	2500.42	2581.78	2676.42	2740.68	2796.31	2769.11	2750.55	2681.61	2565.8	2350.71	2289.69	8440.04	5852.05	3590.44	1903.75	455.7	284.271	128.156	60.681	28.667	14.0206	9.05739	8.00514	7.05019	4.88793	3.62634	3.06902	2.81003	2.68829	2.71619	2.75185	2.79994	2.7706	2.69796	2.71362	2.85274	2.72842	2.76144
6.72	997.869	1003.35	1001.95	1041.43	1074.5	1095.82	1122.97	1234.35	1593.39	1955.18	2375.64	2492.18	2579.03	2673.67	2740.68	2796.31	2771.87	2753.3	2670.59	2565.8	2350.71	2286.93	8452.68	5864.69	3598.69	1901.01	459.26	281.31	128.028	57.8526	28.6935	14.0206	9.03492	7.98832	7.08936	4.89913	3.59832	3.03536	2.79317	2.68829	2.69369	2.74062	2.76059	2.70878	2.72601	2.71362	2.85274	2.77342	2.7446
6.74	1003.19	995.066	1003.72	1046.75	1068.58	1102.91	1120.61	1245.35	1596.14	1952.43	2372.89	2511.41	2568.03	2673.67	2726.92	2796.31	2774.62	2764.31	2670.59	2571.31	2358.97	2297.94	8452.68	5864.69	3593.19	1895.51	464.6	280.125	126.744	52.5816	28.6935	13.9418	9.01806	7.99953	7.11174	4.95512	3.56469	3.04097	2.78755	2.71079	2.64871	2.71254	2.69312	2.67506	2.74284	2.74171	2.8359	2.75092	2.72215
6.76	1007.92	1001.57	1006.68	1049.12	1072.72	1102.91	1108.19	1250.85	1598.89	1957.92	2372.89	2522.4	2565.29	2670.92	2724.17	2793.56	2771.87	2761.56	2681.61	2574.06	2364.47	2297.94	8452.68	5864.69	3584.94	1898.26	464.6	277.164	124.433	56.8241	28.667	13.9155	8.96749	8.00514	7.10615	4.92712	3.5815	3.06341	2.78755	2.72766	2.66558	2.73501	2.65938	2.68068	2.70918	2.76418	2.79659	2.74529	2.71654
6.78	1005.56	1013.41	1008.45	1047.94	1077.45	1091.68	1108.19	1250.85	1598.89	1974.4	2375.64	2519.65	2573.53	2673.67	2729.67	2793.56	2766.36	2758.8	2695.37	2574.06	2353.46	2295.19	8440.04	5852.05	3584.94	1903.75	457.48	280.125	127.9	58.7525	28.667	13.9155	8.98997	7.99953	7.07817	4.90473	3.53106	3.10269	2.81565	2.72766	2.67682	2.74624	2.68187	2.69192	2.70918	2.82598	2.75728	2.74529	2.72776
6.8	997.869	1016.36	1007.27	1039.07	1081	1089.31	1117.06	1239.85	1593.39	1971.65	2375.64	2503.17	2581.78	2679.17	2737.93	2793.56	2769.11	2750.55	2687.11	2565.8	2347.96	2289.69	8440.04	5852.05	3590.44	1906.5	455.106	281.902	129.312	56.9527	28.6935	13.9418	9.00683	7.97711	7.06138	4.88793	3.44699	3.1083	2.86624	2.72766	2.65995	2.74624	2.70999	2.66944	2.74284	2.86531	2.72358	2.71717	2.76705
6.82	997.277	1005.12	1000.76	1038.47	1076.27	1098.18	1122.97	1237.1	1596.14	1957.92	2375.64	2492.18	2581.78	2676.42	2740.68	2796.31	2771.87	2750.55	2673.35	2565.8	2353.46	2289.69	8452.68	5864.69	3598.69	1901.01	460.447	281.31	128.798	56.3099	28.6935	13.8893	8.97873	8.00514	7.07258	4.88233	3.45259	3.14196	2.87748	2.73329	2.64871	2.74624	2.70999	2.62448	2.74845	2.84845	2.72358	2.72842	2.8344
6.84	1000.24	995.066	1002.54	1050.3	1070.36	1104.69	1119.42	1242.6	1598.89	1952.43	2372.89	2503.17	2570.78	2673.67	2726.92	2799.06	2774.62	2758.8	2667.84	2568.55	2356.22	2295.19	8452.68	5864.69	3593.19	1895.51	461.633	278.349	126.487	55.6671	28.7199	13.8105	8.93378	8.01635	7.03341	4.92152	3.43017	3.15318	2.88871	2.77265	2.64871	2.75185	2.6875	2.62448	2.73723	2.82598	2.7292	2.75092	2.81757
6.86	1006.15	1000.39	1005.49	1049.71	1070.95	1106.46	1108.78	1250.85	1598.89	1957.92	2375.64	2522.4	2562.54	2670.92	2721.42	2793.56	2771.87	2764.31	2678.85	2574.06	2364.47	2297.94	8452.68	5864.69	3587.69	1898.26	462.226	277.164	123.405	57.4669	28.7199	13.758	8.86074	7.99393	6.98305	4.94952	3.41896	3.14196	2.89995	2.75016	2.6712	2.69008	2.65938	2.66944	2.72601	2.79227	2.72358	2.77905	2.80073
6.88	1004.97	1012.22	1008.45	1047.94	1079.23	1093.45	1109.37	1250.85	1601.63	1971.65	2375.64	2519.65	2573.53	2670.92	2729.67	2793.56	2769.11	2758.8	2692.62	2574.06	2358.97	2295.19	8440.04	5852.05	3582.19	1901.01	459.26	277.756	126.487	59.2668	28.667	13.7318	8.84388	7.97711	6.96067	4.92152	3.43578	3.09146	2.95616	2.71079	2.68245	2.69008	2.63127	2.7425	2.74845	2.76418	2.7292	2.72279	2.84563
6.9	999.052	1015.77	1010.82	1043.21	1082.19	1086.95	1115.28	1239.85	1596.14	1971.65	2375.64	2505.91	2581.78	2676.42	2737.93	2793.56	2769.11	2753.3	2689.86	2568.55	2347.96	2292.44	8440.04	5852.05	3587.69	1906.5	455.106	283.679	128.542	58.3668	28.6141	13.758	8.86636	7.90423	6.93829	4.94392	3.43017	3.06902	2.9674	2.72204	2.71056	2.75185	2.66501	2.7706	2.76527	2.71923	2.70674	2.72279	2.81196
6.92	994.911	1006.31	1005.49	1039.66	1079.23	1092.86	1121.79	1234.35	1593.39	1960.67	2375.64	2492.18	2581.78	2679.17	2743.43	2796.31	2769.11	2750.55	2676.1	2563.05	2347.96	2286.93	8452.68	5864.69	3595.94	1903.75	456.293	280.125	129.569	58.4954	28.6406	13.8105	8.88883	7.88181	6.93829	4.99431	3.48622	3.08024	2.9674	2.75016	2.69932	2.74062	2.69874	2.74812	2.78771	2.70238	2.72358	2.75092	2.73899
6.94	999.052	995.658	1004.9	1046.75	1071.54	1102.32	1124.74	1242.6	1598.89	1952.43	2372.89	2500.42	2576.28	2673.67	2732.42	2796.31	2774.62	2758.8	2667.84	2568.55	2356.22	2292.44	8452.68	5864.69	3595.94	1898.26	462.82	277.164	127.258	53.9958	28.6406	13.8105	8.86636	7.92105	6.99424	4.98311	3.53106	3.13074	2.97302	2.75016	2.73306	2.76309	2.71561	2.75374	2.80454	2.72485	2.73482	2.73967	2.73338
6.96	1005.56	1000.39	1005.49	1048.53	1068.58	1106.46	1111.14	1250.85	1598.89	1957.92	2375.64	2516.91	2562.54	2670.92	2721.42	2793.56	2771.87	2761.56	2676.1	2574.06	2364.47	2300.69	8452.68	5852.05	3584.94	1901.01	464.6	275.98	124.561	56.567	28.6141	13.7843	8.81579	7.9659	6.99984	4.98871	3.55348	3.15318	2.98988	2.73891	2.77242	2.82486	2.6875	2.74812	2.79893	2.73047	2.7292	2.70591	2.79512
6.98	1006.74	1007.49	1007.27	1047.35	1076.27	1092.86	1105.82	1253.6	1598.89	1968.91	2375.64	2519.65	2568.03	2668.16	2724.17	2793.56	2769.11	2758.8	2689.86	2574.06	2361.72	2297.94	8440.04	5864.69	3584.94	1903.75	461.633	278.349	125.331	61.3237	28.5877	13.758	8.76522	7.99393	7.01103	4.99991	3.49743	3.17001	2.96178	2.69392	2.81741	2.8361	2.68187	2.7425	2.79893	2.75856	2.71235	2.64966	2.78389
7	999.643	1012.81	1009.63	1042.62	1081	1087.54	1112.92	1242.6	1593.39	1971.65	2378.38	2508.66	2579.03	2676.42	2735.17	2793.56	2769.11	2750.55	2687.11	2568.55	2347.96	2292.44	8440.04	5852.05	3584.94	1906.5	455.106	281.902	128.285	60.1667	28.5612	13.8105	8.77084	7.98271	6.97186	5.00551	3.47501	3.24856	2.93368	2.70517	2.78367	2.77994	2.69874	2.7706	2.80454	2.708	2.74605	2.62716	2.75583
7.02	997.277	1005.72	1007.27	1041.43	1078.05	1092.86	1120.61	1234.35	1596.14	1960.67	2375.64	2494.92	2581.78	2679.17	2743.43	2796.31	2769.11	2750.55	2676.1	2563.05	2345.2	2286.93	8452.68	5864.69	3595.94	1901.01	455.106	281.902	130.083	56.9527	28.5348	13.8105	8.79893	7.99393	6.89912	4.97752	3.43578	3.29906	2.92806	2.75016	2.68807	2.76309	2.72123	2.77622	2.81015	2.71362	2.76851	2.65528	2.76705
7.04	1000.24	996.249	1001.95	1044.98	1070.36	1100.55	1122.97	1239.85	1596.14	1949.68	2375.64	2497.67	2576.28	2673.67	2735.17	2793.56	2777.37	2756.05	2670.59	2568.55	2356.22	2292.44	8452.68	5864.69	3593.19	1895.51	461.633	280.125	126.487	52.453	28.5612	13.8105	8.81579	8.00514	6.7984	5.0335	3.43578	3.25417	2.95616	2.76141	2.63184	2.74624	2.7381	2.77622	2.81015	2.72485	2.77974	2.71717	2.79512
7.06	1002.6	999.207	1004.31	1047.35	1068.58	1102.91	1114.69	1250.85	1596.14	1955.18	2372.89	2514.16	2565.29	2673.67	2721.42	2793.56	2777.37	2761.56	2673.35	2571.31	2361.72	2297.94	8452.68	5864.69	3584.94	1898.26	466.38	277.164	123.79	54.7671	28.5348	13.7843	8.81579	8.04438	6.77602	5.10629	3.48062	3.18123	2.95616	2.77265	2.67682	2.76309	2.74372	2.74812	2.75967	2.72485	2.78536	2.75092	2.80073
7.08	1006.74	1009.26	1007.27	1046.75	1075.09	1095.82	1107.6	1253.6	1598.89	1966.16	2375.64	2522.4	2568.03	2673.67	2724.17	2793.56	2769.11	2758.8	2687.11	2574.06	2361.72	2297.94	8452.68	5852.05	3584.94	1903.75	462.82	277.164	124.561	59.0097	28.5084	13.7843	8.81579	8.01635	6.83197	5.11749	3.49743	3.17562	2.91682	2.80077	2.74431	2.75747	2.77745	2.76498	2.75406	2.74171	2.79659	2.76217	2.7446
7.1	1000.83	1015.77	1009.63	1042.02	1081	1086.95	1112.33	1242.6	1593.39	1971.65	2375.64	2514.16	2579.03	2676.42	2732.42	2790.8	2769.11	2750.55	2689.86	2568.55	2353.46	2295.19	8440.04	5852.05	3587.69	1909.25	457.48	281.31	128.798	60.4238	28.4819	13.8105	8.86074	7.93787	6.84316	5.0839	3.53667	3.17001	2.87748	2.76703	2.71619	2.72939	2.76621	2.79308	2.74284	2.71362	2.83028	2.73967	2.70531
7.12	996.686	1007.49	1008.45	1037.88	1080.41	1088.13	1120.01	1234.35	1593.39	1963.41	2375.64	2494.92	2581.78	2676.42	2743.43	2796.31	2769.11	2750.55	2678.85	2565.8	2350.71	2289.69	8452.68	5852.05	3595.94	1903.75	454.513	281.902	131.752	60.2953	28.4819	13.8368	8.90007	7.85378	6.86555	5.0391	3.55908	3.19807	2.89433	2.77828	2.68807	2.74624	2.7381	2.77622	2.74845	2.69114	2.84151	2.70591	2.71093
7.14	999.052	995.658	1004.9	1043.8	1075.68	1099.37	1124.15	1237.1	1596.14	1952.43	2375.64	2497.67	2579.03	2673.67	2735.17	2793.56	2777.37	2753.3	2673.35	2568.55	2353.46	2286.93	8452.68	5864.69	3598.69	1898.26	459.26	278.941	127.771	55.0243	28.4819	13.7843	8.8495	7.78651	6.89912	5.0279	3.5759	3.24856	2.88309	2.75578	2.6712	2.79678	2.72685	2.7706	2.79332	2.70238	2.83028	2.68904	2.7446
7.16	1001.42	995.658	1003.72	1050.3	1070.36	1105.28	1117.06	1245.35	1598.89	1957.92	2372.89	2514.16	2568.03	2673.67	2724.17	2790.8	2774.62	2761.56	2673.35	2571.31	2361.72	2297.94	8452.68	5852.05	3593.19	1895.51	464.007	275.98	124.304	55.4099	28.429	13.7318	8.77646	7.71924	6.86555	5.0503	3.57029	3.26539	2.86624	2.73329	2.66558	2.81363	2.72685	2.7706	2.81575	2.74171	2.82467	2.67779	2.75021
7.18	1006.15	1006.9	1004.9	1051.48	1074.5	1099.37	1105.82	1253.6	1598.89	1966.16	2375.64	2522.4	2568.03	2670.92	2721.42	2793.56	2769.11	2761.56	2684.36	2574.06	2358.97	2297.94	8440.04	5852.05	3584.94	1901.01	464.007	277.756	123.919	56.6955	28.4555	13.7318	8.74274	7.69682	6.83757	5.0727	3.56469	3.22051	2.91682	2.70517	2.68807	2.8024	2.72123	2.76498	2.80454	2.74171	2.77413	2.68904	2.77828
7.2	1004.38	1016.96	1006.68	1045.57	1079.23	1087.54	1109.96	1245.35	1593.39	1971.65	2375.64	2514.16	2579.03	2673.67	2729.67	2796.31	2766.36	2753.3	2689.86	2571.31	2350.71	2295.19	8440.04	5852.05	3582.19	1909.25	455.7	281.31	128.413	59.6525	28.5084	13.7318	8.75398	7.64076	6.82078	5.10629	3.58711	3.25978	2.88871	2.70517	2.71056	2.79117	2.72123	2.74812	2.73162	2.71923	2.71797	2.69466	2.76705
7.22	998.46	1011.04	1003.72	1036.7	1082.19	1091.68	1118.83	1234.35	1590.64	1963.41	2375.64	2497.67	2584.53	2676.42	2740.68	2796.31	2769.11	2750.55	2681.61	2563.05	2347.96	2289.69	8452.68	5852.05	3593.19	1903.75	453.92	281.31	130.083	57.0812	28.5084	13.7055	8.80455	7.61273	6.80959	5.0895	3.59832	3.20368	2.89433	2.74453	2.71619	2.81363	2.69874	2.72564	2.72601	2.74733	2.66181	2.72842	2.7446
7.24	999.052	999.207	1000.76	1042.02	1076.27	1098.77	1123.56	1237.1	1598.89	1955.18	2375.64	2492.18	2581.78	2673.67	2740.68	2796.31	2771.87	2753.3	2670.59	2565.8	2353.46	2289.69	8452.68	5864.69	3598.69	1898.26	458.073	278.349	130.211	54.6386	28.5348	13.7055	8.82141	7.5847	6.82078	5.0783	3.58711	3.14757	2.91682	2.77265	2.71619	2.79678	2.70436	2.75936	2.72601	2.79227	2.63935	2.74529	2.7446
7.26	1005.56	996.841	1001.95	1048.53	1070.95	1106.46	1117.65	1245.35	1598.89	1949.68	2375.64	2511.41	2570.78	2673.67	2726.92	2793.56	2774.62	2761.56	2670.59	2571.31	2361.72	2297.94	8452.68	5852.05	3593.19	1895.51	464.6	278.941	126.23	54.7671	28.5348	13.653	8.82703	7.61834	6.7984	5.11189	3.56469	3.12513	2.93368	2.7839	2.71619	2.74624	2.72685	2.79308	2.72601	2.78665	2.61127	2.7678	2.75583
7.28	1006.15	1002.76	1007.27	1048.53	1075.09	1102.32	1106.41	1248.1	1598.89	1957.92	2375.64	2525.15	2568.03	2668.16	2724.17	2790.8	2774.62	2761.56	2681.61	2574.06	2358.97	2297.94	8452.68	5864.69	3584.94	1895.51	462.226	279.533	123.534	57.5955	28.5084	13.653	8.86074	7.65758	6.73685	5.12869	3.53667	3.1083	2.93368	2.79515	2.68807	2.69008	2.70436	2.75936	2.7204	2.76418	2.63373	2.75654	2.72776
7.3	1001.42	1014	1008.45	1047.35	1081	1089.31	1108.78	1248.1	1596.14	1971.65	2375.64	2519.65	2576.28	2673.67	2729.67	2793.56	2766.36	2753.3	2692.62	2571.31	2350.71	2295.19	8440.04	5852.05	3584.94	1903.75	456.293	280.717	126.102	60.0381	28.4555	13.6792	8.9394	7.69682	6.74804	5.0895	3.52546	3.06902	2.93368	2.76141	2.65995	2.65077	2.67063	2.73688	2.75967	2.77542	2.68989	2.74529	2.70531
7.32	997.277	1014.59	1009.63	1040.84	1081.59	1091.09	1115.87	1237.1	1593.39	1968.91	2375.64	2500.42	2581.78	2679.17	2737.93	2793.56	2769.11	2750.55	2681.61	2563.05	2347.96	2292.44	8440.04	5864.69	3590.44	1903.75	453.92	281.31	129.697	57.3383	28.4026	13.7055	8.96749	7.71924	6.78721	5.0895	3.49183	3.06902	2.93368	2.73891	2.66558	2.65638	2.70436	2.7144	2.74284	2.74171	2.74043	2.77342	2.67725
7.34	997.277	1002.16	1001.95	1042.62	1080.41	1098.18	1120.61	1237.1	1593.39	1957.92	2375.64	2492.18	2581.78	2673.67	2740.68	2796.31	2769.11	2750.55	2670.59	2565.8	2347.96	2289.69	8452.68	5864.69	3593.19	1898.26	458.073	277.756	130.982	56.4384	28.4026	13.7055	8.97873	7.71363	6.82638	5.16788	3.50304	3.08585	2.89995	2.72766	2.70494	2.68446	2.7381	2.73126	2.73162	2.71362	2.76851	2.7903	2.64357
7.36	1004.38	995.066	1002.54	1048.53	1067.99	1104.69	1119.42	1242.6	1596.14	1952.43	2372.89	2508.66	2573.53	2673.67	2726.92	2793.56	2774.62	2756.05	2670.59	2574.06	2356.22	2297.94	8452.68	5852.05	3590.44	1895.51	461.633	277.756	127.514	54.51	28.4026	13.6792	8.95064	7.69121	6.81519	5.24067	3.53667	3.04658	2.84937	2.73891	2.76118	2.71816	2.77183	2.77622	2.77088	2.70238	2.80782	2.7678	2.67725
7.38	1008.52	1002.16	1005.49	1049.71	1069.77	1104.1	1109.96	1248.1	1598.89	1957.92	2375.64	2522.4	2568.03	2670.92	2721.42	2790.8	2771.87	2758.8	2678.85	2574.06	2361.72	2297.94	8452.68	5864.69	3584.94	1898.26	462.82	275.98	124.561	58.2383	28.429	13.6792	8.90569	7.6856	6.79281	5.27426	3.52546	3.05219	2.82689	2.77828	2.81179	2.77432	2.74934	2.73126	2.74845	2.73047	2.81343	2.72279	2.72776
7.4	1003.19	1011.63	1006.09	1045.57	1079.23	1091.09	1109.37	1248.1	1596.14	1971.65	2378.38	2516.91	2573.53	2673.67	2724.17	2790.8	2771.87	2753.3	2692.62	2574.06	2358.97	2295.19	8440.04	5852.05	3584.94	1903.75	458.666	280.125	127.129	59.6525	28.3497	13.7318	8.91693	7.63515	6.75364	5.24627	3.50864	3.1083	2.82689	2.83452	2.83991	2.79678	2.7381	2.67506	2.73723	2.72485	2.79659	2.67216	2.69409
7.42	996.686	1014.59	1007.86	1041.43	1080.41	1089.31	1117.06	1239.85	1590.64	1971.65	2375.64	2503.17	2581.78	2679.17	2735.17	2793.56	2769.11	2750.55	2684.36	2565.8	2350.71	2289.69	8452.68	5864.69	3590.44	1903.75	454.513	283.086	130.211	59.5239	28.3497	13.7318	9.00121	7.60712	6.70328	5.21267	3.48062	3.15879	2.84937	2.82327	2.80617	2.77432	2.71561	2.61886	2.73162	2.71923	2.77413	2.67216	2.67164
7.44	999.052	1001.57	1004.9	1040.25	1075.68	1097	1121.2	1234.35	1593.39	1957.92	2375.64	2492.18	2581.78	2679.17	2740.68	2796.31	2769.11	2753.3	2670.59	2565.8	2350.71	2284.18	8452.68	5864.69	3595.94	1898.26	453.92	281.31	129.441	57.2098	28.3761	13.758	9.04054	7.5847	6.65292	5.23507	3.4582	3.2149	2.83813	2.81202	2.78367	2.79117	2.72685	2.61886	2.77649	2.73609	2.74043	2.71154	2.68848
7.46	1001.42	995.658	1006.68	1046.75	1067.99	1102.32	1120.01	1242.6	1596.14	1952.43	2375.64	2508.66	2573.53	2673.67	2729.67	2793.56	2777.37	2756.05	2667.84	2571.31	2356.22	2295.19	8452.68	5852.05	3593.19	1898.26	461.633	279.533	126.615	55.2814	28.3761	13.6792	9.06863	7.55667	6.59137	5.26306	3.51425	3.26539	2.87748	2.81765	2.74431	2.79678	2.70436	2.70316	2.81015	2.73047	2.69551	2.72842	2.68286
7.48	1006.15	1002.16	1004.9	1048.53	1069.18	1103.5	1111.73	1250.85	1596.14	1955.18	2375.64	2519.65	2568.03	2670.92	2721.42	2793.56	2774.62	2758.8	2673.35	2574.06	2361.72	2297.94	8452.68	5852.05	3584.94	1895.51	462.226	278.349	127.001	58.2383	28.4026	13.6005	9.07425	7.50622	6.63054	5.25746	3.55908	3.31028	2.84375	2.82327	2.72181	2.79678	2.72123	2.73126	2.79332	2.73609	2.69551	2.71717	2.67725
7.5	1005.56	1012.22	1005.49	1049.71	1078.05	1092.27	1108.78	1248.1	1598.89	1968.91	2375.64	2522.4	2570.78	2670.92	2724.17	2796.31	2769.11	2753.3	2687.11	2574.06	2356.22	2295.19	8440.04	5852.05	3584.94	1901.01	459.853	277.756	128.028	60.2953	28.3497	13.6267	9.04616	7.49501	6.64173	5.21827	3.55348	3.29345	2.81003	2.81765	2.72744	2.8024	2.76621	2.78746	2.77088	2.75856	2.70674	2.72842	2.6997
7.52	999.052	1015.18	1005.49	1042.02	1083.37	1086.95	1114.1	1237.1	1590.64	1971.65	2372.89	2505.91	2579.03	2676.42	2735.17	2796.31	2766.36	2750.55	2687.11	2568.55	2347.96	2292.44	8440.04	5852.05	3590.44	1906.5	456.886	280.125	128.927	59.0097	28.3761	13.653	9.04054	7.46698	6.61935	5.20707	3.58711	3.28223	2.81003	2.81202	2.70494	2.77432	2.79994	2.77622	2.74284	2.76418	2.70112	2.69466	2.67725
7.54	996.686	1006.9	1003.13	1039.66	1079.23	1092.27	1120.01	1231.6	1590.64	1963.41	2375.64	2492.18	2581.78	2676.42	2740.68	2793.56	2769.11	2750.55	2673.35	2568.55	2347.96	2289.69	8452.68	5864.69	3598.69	1901.01	459.26	282.494	130.982	55.6671	28.4026	13.653	9.03492	7.50622	6.59137	5.17908	3.61513	3.26539	2.82127	2.77828	2.72744	2.72939	2.7887	2.73688	2.73723	2.74733	2.73482	2.67779	2.68848
7.56	1000.24	996.841	1003.72	1048.53	1070.95	1101.73	1122.38	1239.85	1596.14	1952.43	2372.89	2503.17	2573.53	2676.42	2732.42	2793.56	2771.87	2758.8	2670.59	2571.31	2353.46	2292.44	8452.68	5864.69	3593.19	1895.51	461.633	279.533	127.129	55.1528	28.429	13.6005	9.05178	7.53425	6.54661	5.16228	3.62634	3.271	2.83251	2.75016	2.72181	2.65638	2.78308	2.73126	2.77088	2.74733	2.77413	2.68341	2.73338
7.58	1005.56	997.433	1005.49	1050.3	1072.72	1106.46	1114.1	1248.1	1598.89	1955.18	2375.64	2522.4	2565.29	2673.67	2718.66	2793.56	2771.87	2761.56	2676.1	2576.81	2361.72	2300.69	8452.68	5864.69	3584.94	1898.26	462.226	274.795	123.534	57.724	28.4026	13.548	9.01806	7.53985	6.5522	5.17908	3.64876	3.36077	2.82689	2.73891	2.75555	2.66762	2.79994	2.76498	2.77649	2.75856	2.77413	2.68904	2.72776
7.6	1006.15	1009.26	1004.9	1047.35	1077.45	1095.22	1109.37	1250.85	1598.89	1966.16	2378.38	2522.4	2570.78	2673.67	2724.17	2796.31	2769.11	2758.8	2689.86	2574.06	2358.97	2295.19	8452.68	5852.05	3584.94	1901.01	458.073	277.164	126.872	58.624	28.3497	13.6005	9.01244	7.50622	6.59137	5.22387	3.62074	3.41127	2.79879	2.77828	2.72181	2.67323	2.79994	2.83242	2.77088	2.78104	2.74043	2.73404	2.72776
7.62	1001.42	1017.55	1009.04	1042.02	1080.41	1090.49	1114.1	1237.1	1590.64	1971.65	2378.38	2508.66	2579.03	2676.42	2732.42	2799.06	2766.36	2753.3	2687.11	2568.55	2350.71	2292.44	8440.04	5852.05	3587.69	1903.75	453.326	281.902	129.826	58.2383	28.3497	13.6792	9.02368	7.47819	6.5578	5.27426	3.5815	3.43371	2.80441	2.75578	2.71619	2.65077	2.79432	2.86614	2.75406	2.79789	2.74605	2.73967	2.75021
7.64	997.277	1011.04	1003.72	1040.25	1076.86	1096.41	1118.83	1234.35	1590.64	1963.41	2375.64	2494.92	2581.78	2679.17	2743.43	2796.31	2769.11	2750.55	2676.1	2565.8	2350.71	2289.69	8452.68	5852.05	3593.19	1901.01	454.513	279.533	130.853	57.8526	28.3497	13.7318	9.03492	7.45577	6.50185	5.28546	3.54227	3.46177	2.82127	2.72766	2.71619	2.65077	2.79994	2.87176	2.7204	2.80351	2.77413	2.72279	2.77267
7.66	999.643	996.841	1001.35	1047.35	1069.77	1101.73	1122.38	1239.85	1596.14	1952.43	2372.89	2500.42	2576.28	2676.42	2735.17	2793.56	2774.62	2753.3	2670.59	2574.06	2353.46	2292.44	8452.68	5852.05	3593.19	1892.77	458.666	279.533	126.102	55.0243	28.3497	13.7318	8.96749	7.45577	6.46827	5.28546	3.55908	3.46738	2.88871	2.75578	2.71056	2.67323	2.82805	2.8268	2.68114	2.79227	2.77974	2.74529	2.73899
7.68	1004.97	999.207	1004.31	1049.12	1070.95	1106.46	1114.1	1245.35	1596.14	1955.18	2372.89	2516.91	2565.29	2673.67	2721.42	2793.56	2771.87	2761.56	2673.35	2574.06	2361.72	2300.69	8452.68	5864.69	3587.69	1895.51	463.413	277.756	122.891	55.5385	28.3497	13.7318	8.86636	7.4894	6.49625	5.35265	3.54227	3.48982	2.93368	2.76703	2.72744	2.71254	2.80557	2.78184	2.66992	2.78104	2.76851	2.73967	2.71093
7.7	1004.97	1008.67	1006.09	1046.16	1075.68	1099.37	1106.41	1250.85	1598.89	1966.16	2372.89	2519.65	2568.03	2670.92	2721.42	2796.31	2766.36	2761.56	2687.11	2576.81	2358.97	2297.94	8452.68	5852.05	3582.19	1898.26	459.853	279.533	125.46	58.624	28.3497	13.7318	8.83264	7.48379	6.52423	5.41984	3.50864	3.4786	2.95616	2.75578	2.77805	2.72939	2.76059	2.75374	2.68675	2.76418	2.75166	2.70029	2.67164
7.72	1003.78	1017.55	1009.63	1042.62	1080.41	1089.9	1112.92	1242.6	1596.14	1971.65	2375.64	2511.41	2579.03	2673.67	2729.67	2796.31	2766.36	2750.55	2692.62	2571.31	2347.96	2292.44	8440.04	5852.05	3587.69	1903.75	455.7	282.494	130.725	58.4954	28.3232	13.7318	8.87198	7.46698	6.53542	5.40864	3.50864	3.4786	2.92806	2.72204	2.78367	2.72377	2.71561	2.7425	2.68675	2.76418	2.74605	2.66653	2.6099
7.74	999.643	1011.04	1007.27	1039.66	1081	1092.86	1118.83	1231.6	1593.39	1966.16	2375.64	2494.92	2581.78	2681.92	2737.93	2796.31	2769.11	2750.55	2678.85	2565.8	2347.96	2289.69	8452.68	5864.69	3595.94	1901.01	455.106	281.902	131.367	58.4954	28.3232	13.7843	8.92816	7.43895	6.51863	5.38064	3.50304	3.48421	2.87186	2.69392	2.7893	2.73501	2.69874	2.72002	2.70918	2.74171	2.69551	2.64403	2.63235
7.76	1002.6	999.799	1004.31	1044.98	1072.72	1099.37	1123.56	1237.1	1593.39	1952.43	2372.89	2494.92	2576.28	2676.42	2735.17	2796.31	2774.62	2753.3	2673.35	2571.31	2356.22	2292.44	8452.68	5864.69	3595.94	1898.26	458.666	280.717	127.643	54.8957	28.3497	13.7843	8.92254	7.46137	6.53542	5.35825	3.52546	3.50665	2.86624	2.71641	2.76118	2.77994	2.6875	2.69192	2.75967	2.71362	2.64497	2.67779	2.72776
7.78	1002.6	996.249	1003.13	1048.53	1068.58	1104.1	1115.28	1245.35	1596.14	1952.43	2372.89	2514.16	2570.78	2670.92	2726.92	2793.56	2777.37	2761.56	2673.35	2574.06	2364.47	2297.94	8452.68	5852.05	3587.69	1895.51	463.413	277.756	125.075	55.7956	28.3497	13.7843	8.87759	7.46698	6.52982	5.27986	3.52546	3.47299	2.90557	2.73329	2.71056	2.81363	2.6875	2.66944	2.77649	2.708	2.6225	2.72279	2.73338
7.8	1006.74	1005.12	1006.68	1049.12	1073.32	1101.73	1109.37	1250.85	1596.14	1963.41	2375.64	2522.4	2570.78	2670.92	2724.17	2796.31	2769.11	2761.56	2687.11	2576.81	2361.72	2297.94	8452.68	5852.05	3584.94	1898.26	462.226	277.164	126.487	60.2953	28.3761	13.8368	8.86074	7.43895	6.56899	5.30786	3.47501	3.41127	2.87748	2.72204	2.65433	2.78555	2.69874	2.70316	2.79893	2.71362	2.64497	2.72279	2.71654
7.82	1003.19	1016.96	1009.63	1045.57	1077.45	1089.31	1112.33	1245.35	1593.39	1977.14	2375.64	2516.91	2576.28	2679.17	2732.42	2796.31	2769.11	2756.05	2692.62	2574.06	2350.71	2295.19	8440.04	5852.05	3584.94	1901.01	456.293	279.533	130.596	60.0381	28.4026	13.8893	8.89445	7.39971	6.58018	5.30786	3.44138	3.34955	2.81565	2.70517	2.6712	2.72377	2.7381	2.69192	2.83258	2.70238	2.66743	2.74529	2.68848
7.84	997.869	1012.22	1007.86	1039.66	1078.05	1090.49	1119.42	1234.35	1590.64	1968.91	2375.64	2500.42	2581.78	2679.17	2737.93	2799.06	2769.11	2753.3	2681.61	2568.55	2347.96	2289.69	8452.68	5852.05	3593.19	1903.75	456.293	284.863	130.596	58.2383	28.4555	13.8893	8.91693	7.41653	6.58018	5.27426	3.43017	3.34394	2.82689	2.66017	2.70494	2.68446	2.73247	2.72002	2.77088	2.71923	2.68989	2.76217	2.71093
7.86	997.277	998.616	1003.72	1044.98	1070.95	1097	1121.2	1234.35	1596.14	1957.92	2375.64	2494.92	2579.03	2676.42	2737.93	2799.06	2771.87	2753.3	2670.59	2568.55	2347.96	2289.69	8452.68	5864.69	3595.94	1901.01	459.853	281.31	128.927	56.8241	28.5348	13.8893	8.91131	7.50622	6.56339	5.27426	3.45259	3.372	2.86061	2.67705	2.68807	2.70131	2.7381	2.72564	2.71479	2.73047	2.7292	2.72842	2.73338
7.88	1000.83	995.658	1003.13	1049.71	1066.22	1104.1	1117.06	1242.6	1596.14	1952.43	2375.64	2514.16	2568.03	2676.42	2724.17	2793.56	2774.62	2758.8	2673.35	2574.06	2361.72	2297.94	8452.68	5864.69	3590.44	1895.51	461.633	278.941	123.534	53.7386	28.6141	13.863	8.89445	7.56228	6.5578	5.27426	3.49183	3.40005	2.85499	2.70517	2.70494	2.70693	2.74934	2.70878	2.74845	2.73047	2.72358	2.67779	2.73899
7.9	1004.97	1005.12	1004.9	1047.94	1072.72	1100.55	1108.19	1250.85	1598.89	1960.67	2378.38	2525.15	2565.29	2670.92	2721.42	2793.56	2769.11	2758.8	2681.61	2574.06	2364.47	2297.94	8452.68	5852.05	3584.94	1898.26	462.82	277.756	124.304	56.1813	28.5877	13.863	8.84388	7.55667	6.56339	5.27986	3.51985	3.40005	2.86061	2.71641	2.70494	2.66762	2.76059	2.69192	2.7821	2.67429	2.69551	2.62716	2.7446
7.92	1006.74	1013.41	1008.45	1046.16	1080.41	1088.72	1109.96	1245.35	1596.14	1974.4	2378.38	2516.91	2570.78	2673.67	2729.67	2796.31	2766.36	2753.3	2692.62	2574.06	2353.46	2292.44	8440.04	5852.05	3582.19	1901.01	458.666	280.717	127.9	58.624	28.5877	13.8893	8.82703	7.56228	6.57459	5.28546	3.47501	3.33833	2.86061	2.72766	2.73306	2.60584	2.74372	2.73126	2.77649	2.62372	2.68989	2.63278	2.69409
7.94	999.643	1010.45	1007.86	1039.66	1082.78	1090.49	1117.06	1231.6	1593.39	1968.91	2372.89	2500.42	2581.78	2679.17	2737.93	2796.31	2766.36	2750.55	2684.36	2568.55	2347.96	2289.69	8440.04	5864.69	3590.44	1906.5	456.886	281.31	130.853	59.1382	28.5612	13.8893	8.8495	7.56228	6.60816	5.27986	3.42457	3.32711	2.90557	2.71641	2.71619	2.60022	2.69312	2.73688	2.73162	2.6462	2.6562	2.69466	2.60428
7.96	997.277	1000.98	1005.49	1041.43	1076.86	1097	1121.2	1234.35	1596.14	1957.92	2370.14	2492.18	2581.78	2676.42	2740.68	2796.31	2769.11	2753.3	2670.59	2565.8	2350.71	2286.93	8452.68	5864.69	3595.94	1898.26	459.26	279.533	129.441	56.0527	28.5612	13.9155	8.88883	7.59031	6.64733	5.29666	3.41896	3.29345	2.86624	2.68267	2.68245	2.64515	2.72685	2.7425	2.7204	2.6462	2.6562	2.71717	2.58745
7.98	1003.19	995.658	1001.95	1048.53	1069.18	1104.69	1119.42	1245.35	1596.14	1955.18	2372.89	2508.66	2570.78	2673.67	2726.92	2793.56	2774.62	2758.8	2670.59	2574.06	2358.97	2295.19	8452.68	5852.05	3590.44	1892.77	461.633	278.349	125.588	55.2814	28.5612	13.8893	8.91693	7.65197	6.63614	5.37504	3.43578	3.28784	2.79317	2.68829	2.67682	2.71816	2.73247	2.75374	2.75967	2.65182	2.6562	2.71717	2.63235
8	1006.15	1003.35	1004.31	1051.48	1072.13	1104.69	1108.19	1250.85	1596.14	1963.41	2375.64	2522.4	2565.29	2670.92	2721.42	2790.8	2771.87	2761.56	2681.61	2576.81	2361.72	2300.69	8452.68	5852.05	3584.94	1898.26	464.007	277.164	124.304	55.7956	28.5877	13.9418	8.96749	7.66879	6.62494	5.36944	3.49183	3.31589	2.81565	2.73329	2.71056	2.69008	2.73247	2.73126	2.73162	2.70238	2.67866	2.69466	2.66602
8.02	1004.97	1013.41	1006.09	1048.53	1078.64	1092.86	1111.14	1248.1	1596.14	1971.65	2378.38	2519.65	2573.53	2673.67	2726.92	2790.8	2766.36	2756.05	2695.37	2576.81	2353.46	2292.44	8440.04	5852.05	3584.94	1901.01	458.666	280.717	128.542	58.2383	28.5612	13.9418	8.96749	7.68	6.63054	5.30786	3.54227	3.33833	2.81003	2.75578	2.74431	2.64515	2.77183	2.66944	2.70357	2.71362	2.72358	2.71154	2.68286
8.04	997.277	1016.36	1006.09	1041.43	1081	1091.09	1118.24	1237.1	1593.39	1968.91	2372.89	2503.17	2581.78	2676.42	2735.17	2796.31	2766.36	2753.3	2687.11	2568.55	2350.71	2289.69	8440.04	5852.05	3593.19	1903.75	454.513	285.455	130.211	60.0381	28.6141	13.8893	9.01806	7.68	6.70887	5.30226	3.54787	3.33833	2.83251	2.79515	2.79492	2.67885	2.77745	2.6582	2.70918	2.71923	2.74605	2.72842	2.71093
8.06	997.277	1005.12	1002.54	1041.43	1078.05	1098.77	1121.79	1231.6	1596.14	1960.67	2370.14	2494.92	2581.78	2679.17	2740.68	2796.31	2766.36	2753.3	2673.35	2565.8	2350.71	2289.69	8452.68	5864.69	3601.43	1898.26	461.04	283.086	130.982	58.2383	28.667	13.8368	9.0293	7.72485	6.80959	5.29106	3.54787	3.32711	2.82689	2.7839	2.85678	2.72939	2.78308	2.67506	2.70357	2.71923	2.77413	2.74529	2.73899
8.08	1000.24	996.249	1002.54	1048.53	1070.95	1103.5	1121.79	1242.6	1596.14	1952.43	2372.89	2508.66	2576.28	2676.42	2729.67	2793.56	2771.87	2761.56	2673.35	2571.31	2358.97	2295.19	8465.31	5864.69	3593.19	1895.51	463.413	280.125	128.413	53.6101	28.667	13.8105	9.01806	7.78651	6.84876	5.31346	3.5815	3.35516	2.81003	2.72204	2.8624	2.70131	2.80557	2.6582	2.68675	2.70238	2.8022	2.74529	2.73899
8.1	1004.97	1000.39	1003.72	1050.89	1070.36	1104.69	1109.37	1250.85	1598.89	1957.92	2375.64	2522.4	2565.29	2673.67	2721.42	2790.8	2769.11	2764.31	2678.85	2576.81	2364.47	2300.69	8452.68	5852.05	3584.94	1898.26	462.226	275.387	124.946	56.0527	28.6406	13.8893	8.98997	7.83696	6.81519	5.30226	3.63755	3.36077	2.79879	2.72204	2.82866	2.71254	2.79432	2.67506	2.69236	2.68553	2.81343	2.77905	2.70531
8.12	1006.74	1010.45	1006.68	1049.71	1078.64	1094.63	1105.82	1248.1	1598.89	1968.91	2375.64	2519.65	2570.78	2673.67	2726.92	2796.31	2769.11	2758.8	2692.62	2574.06	2356.22	2297.94	8440.04	5852.05	3587.69	1901.01	459.26	278.941	128.927	60.1667	28.6141	13.9155	8.98997	7.83136	6.804	5.24627	3.59271	3.34394	2.77631	2.75578	2.80617	2.70131	2.7887	2.69754	2.69236	2.67991	2.81905	2.78467	2.66041
8.14	999.643	1016.96	1007.86	1039.66	1083.96	1088.72	1114.1	1237.1	1596.14	1971.65	2375.64	2505.91	2579.03	2679.17	2737.93	2796.31	2769.11	2750.55	2687.11	2565.8	2345.2	2289.69	8452.68	5864.69	3590.44	1906.5	456.886	283.679	130.982	59.3953	28.667	13.9155	8.99559	7.79772	6.804	5.20148	3.5815	3.32711	2.76507	2.75016	2.78367	2.70131	2.81119	2.70316	2.64748	2.66867	2.79659	2.75092	2.64357
8.16	997.277	1008.08	1004.31	1040.25	1078.64	1094.04	1120.01	1234.35	1593.39	1960.67	2375.64	2492.18	2579.03	2679.17	2740.68	2796.31	2769.11	2750.55	2673.35	2565.8	2350.71	2286.93	8452.68	5864.69	3598.69	1898.26	459.26	281.902	129.826	53.9958	28.6406	13.9155	9.04054	7.80893	6.80959	5.18468	3.60392	3.33833	2.77069	2.76141	2.72744	2.72939	2.80557	2.67506	2.61944	2.69114	2.74605	2.75654	2.70531
8.18	1002.6	996.249	1000.17	1048.53	1070.95	1102.91	1122.38	1242.6	1593.39	1952.43	2372.89	2503.17	2576.28	2673.67	2732.42	2793.56	2777.37	2756.05	2670.59	2571.31	2358.97	2292.44	8452.68	5864.69	3593.19	1895.51	461.633	278.941	125.973	52.5816	28.6406	13.8368	9.00683	7.82575	6.83757	5.13429	3.62634	3.31028	2.77069	2.75578	2.68807	2.76309	2.77745	2.69192	2.68114	2.63496	2.73482	2.68341	2.72776
[truncated: 1,638 more rows]
[truncated: 52 more columns]
