# Supplementary material for: Integrative Lighting Aimed at Patients with Psychiatric and Neurological Disorders
Source: Clocks Sleep. 2023 Dec 15;5(4):806–30. doi: 10.3390/clockssleep5040052 (PMC10742818; doi:10.3390/clockssleep5040052)
Supplement: Supplementary file 1 [file clockssleep-05-00052-s001.zip › Point measurement data 2022.01.12.xlsx]

## Sheet: Sheet1
samplenumber	1	2	3	4	5
qualification test	not active	not active	not active	not active	not active
measurement quantity	E	E	E	E	E
config type	Illuminance (lx)	Illuminance (lx)	Illuminance (lx)	Illuminance (lx)	Illuminance (lx)
operator name
date	01/12/22	01/12/22	01/12/22	01/12/22	01/12/22
time	10:03:34 AM	10:04:31 AM	10:08:45 AM	10:14:22 AM	10:17:50 AM
scriptfile
md type	2	2	2	2	2
measurement status	ok	ok	ok	ok	ok
comment
firmware	1.68	1.68	1.68	1.68	1.68
dll version	2019.7	2019.7	2019.7	2019.7	2019.7
software version	2019.5.0	2019.5.0	2019.5.0	2019.5.0	2019.5.0
serial number	18551	18551	18551	18551	18551
integral integration time /ms	50	50	50	50	50
spectral integration time /ms	5000	5000	5000	5000	5000
integral range	4	5	5	4	4
saturation	-9999	-9999	-9999	-9999	-9999
number of scans	1	1	1	1	1
temperature	-9999	-9999	-9999	-9999	-9999
distance	-1	-1	-1	-1	-1
substitution factor (lamp)	1	1	1	1	1
substitution factor (geo)	1	1	1	1	1
bandwidth correction	on	on	on	on	on
scale array by diode	on	on	on	on	on
observer	2°	2°	2°	2°	2°
integral sensor quantity	E	E	E	E	E
integral sensor value	234.2	148.01	190.34	278.83	231.87
integral sensor unit	lx	lx	lx	lx	lx
integral sensor a(z)	0.98046	0.98572	0.98259	0.97925	0.98463
scotopic	614.3	341.73	475.51	752.37	551.26
scotopic/photopic	2.6821	2.3844	2.7595	2.7351	2.4581
CCT	7475.3	5847.9	6792.8	7924.2	6198.4
X	0.32413	0.20832	0.26643	0.38007	0.32544
Y	0.3429	0.21671	0.27868	0.40825	0.33948
Z	0.41675	0.21626	0.31829	0.50878	0.35804
x	0.2991	0.3248	0.3086	0.293	0.3181
y	0.3164	0.3379	0.3228	0.3147	0.3319
u'	0.193	0.2029	0.1973	0.1893	0.2005
v'	0.4594	0.4748	0.4643	0.4576	0.4706
purity	0.1293	0.0263	0.0919	0.1509	0.0524
down WL	485.1	498.8	486	485.6	490.5
delta uv	0.004	0.0019	0.0021	0.0064	0.0021
CRI: Ra	96.37	96.315	96.399	96.063	96.074
R1	97.452	97.468	97.293	98.143	97.273
R2	98.263	99.295	98.825	98.216	99.429
R3	99.289	97.197	98.389	98.603	97.472
R4	94.667	95.779	95.398	93.189	94.975
R5	95.576	95.271	95.416	95.354	94.873
R6	96.033	94.376	95.017	97.07	94.266
R7	94.687	96.172	95.453	93.853	95.697
R8	94.992	94.963	95.402	94.073	94.604
R9	96.351	91.398	96.985	96.451	91.452
R10	97.564	96.683	99.283	97.047	97.116
R11	98.829	97.206	98.524	96.986	96.865
R12	70.687	69.686	70.602	71.086	69.065
R13	97.271	99.538	98.176	97.164	99.467
R14	99.352	98.381	99.093	98.918	98.651
R15	93.018	95.233	94.114	92.664	94.757
CQS: Qa	-9999	-9999	-9999	-9999	-9999
Q1	-9999	-9999	-9999	-9999	-9999
Q2	-9999	-9999	-9999	-9999	-9999
Q3	-9999	-9999	-9999	-9999	-9999
Q4	-9999	-9999	-9999	-9999	-9999
Q5	-9999	-9999	-9999	-9999	-9999
Q6	-9999	-9999	-9999	-9999	-9999
Q7	-9999	-9999	-9999	-9999	-9999
Q8	-9999	-9999	-9999	-9999	-9999
Q9	-9999	-9999	-9999	-9999	-9999
Q10	-9999	-9999	-9999	-9999	-9999
Q11	-9999	-9999	-9999	-9999	-9999
Q12	-9999	-9999	-9999	-9999	-9999
Q13	-9999	-9999	-9999	-9999	-9999
Q14	-9999	-9999	-9999	-9999	-9999
Q15	-9999	-9999	-9999	-9999	-9999
TM-30-15 Rf	91.5555	91.1711	91.2161	90.9946	90.8344
TM-30-15 Rg	98.2911	98.7102	98.7702	97.25	98.3118
Rf1 by Hue	93.6737	92.2202	92.7919	93.1919	91.909
Rf2 by Hue	98.3942	96.6441	97.259	97.6005	96.5579
Rf3 by Hue	94.4807	94.9578	95.3295	93.7474	94.9541
Rf4 by Hue	92.9546	92.2808	94.0738	91.482	94.0093
Rf5 by Hue	86.6012	89.4637	87.4947	85.2934	87.8106
Rf6 by Hue	93.8525	94.6719	93.963	92.8288	94.2034
Rf7 by Hue	95.2285	95.4596	94.8163	94.659	94.8084
Rf8 by Hue	90.0865	89.3009	88.7106	89.8028	88.6003
Rf9 by Hue	89.4912	87.7872	87.8023	89.6611	87.2511
Rf10 by Hue	87.0843	84.7271	84.4265	88.7464	82.5232
Rf11 by Hue	89.5091	84.8332	87.3167	89.5628	86.0093
Rf12 by Hue	93.1709	95.9779	96.1019	91.6786	95.9761
Rf13 by Hue	92.6978	92.8109	92.8042	91.9482	92.4752
Rf14 by Hue	83.3962	93.7918	83.8899	82.4095	93.5771
Rf15 by Hue	87.9215	83.5736	87.8939	88.5912	83.183
Rf16 by Hue	95.8655	95.7153	95.5803	95.4248	95.4076
TLCI-2012	98.4333	97.2386	97.7029	98.4025	97.0077
Qa1	98.3851	96.297	97.3512	98.6559	96.2558
Qa2	99.881	99.868	99.9099	99.7225	99.8785
Qa3	99.9935	99.379	99.8385	99.9838	99.4443
Qa4	99.6911	99.3568	99.5177	99.7071	99.4059
Qa5	98.291	96.4349	97.7097	98.1035	96.7418
Qa6	99.9368	99.9656	99.8265	99.7646	99.8884
Qa7	99.7287	99.5231	99.9139	99.0488	99.4064
Qa8	98.849	97.9745	98.5315	99.1062	98.0546
Qa9	99.9833	99.9396	99.9761	99.966	99.9369
Qa10	96.3858	96.4526	96.4777	95.4209	96.2134
Qa11	99.9621	99.5353	99.8161	99.9923	99.5946
Qa12	99.8433	98.812	99.7129	99.2361	98.672
Qa13	95.5426	93.3822	94.7273	96.4038	93.5634
Qa14	99.9453	99.6405	99.8645	99.9214	99.6946
Qa15	99.8531	98.8824	99.7364	99.7459	98.9551
Qa16	99.9454	99.0251	99.6561	99.9257	99.0489
Qa17	98.8557	98.4776	98.8803	98.3528	98.4005
Qa18	96.3483	91.7838	92.1985	96.6824	90.0257
EMax /lx	245.298	159.003	202.302	296.645	244.936
EMin /lx	221.005	136.526	178.215	262.234	220.147
percent /%	5.20966	7.60588	6.32997	6.15711	5.32995
index	0.008833	0.01601	0.01053	0.013476	0.008861
frequency /Hz	2326.15	5563.76	2840.35	6906.08	3057.73
Pst	-9999	-9999	-9999	-9999	-9999
SVM	-9999	-9999	-9999	-9999	-9999
Assist Mp	-9999	-9999	-9999	-9999	-9999
Frequency 1 /Hz	97.6562	24.4141	24.4141	146.484	97.6562
Percent 1 /%	0.064434	0.010176	0.014461	0.05549	0.065117
Frequency 2 /Hz	195.312	97.6562	122.07	268.555	219.727
Percent 2 /%	0.008589	0.0283	0.145682	0.035324	0.007478
Frequency 3 /Hz	268.555	219.727	268.555	390.625	268.555
Percent 3 /%	0.018785	0.007483	0.06382	0.011049	0.012578
Frequency 4 /Hz	390.625	292.969	390.625	537.109	390.625
Percent 4 /%	0.015787	0.008216	0.013207	0.013448	0.014849
Frequency 5 /Hz	439.453	390.625	537.109	610.352	463.867
Percent 5 /%	0.011038	0.006473	0.039095	0.026635	0.009762
Frequency 6 /Hz	512.695	488.281	610.352	659.18	537.109
Percent 6 /%	0.02358	0.007983	0.0183	0.01085	0.013598
Freq. Resolution /Hz	24.4141	24.4141	24.4141	24.4141	24.4141
Max Frequenzy /Hz	10000	10000	10000	10000	10000
Bilirubin IEC 60601-2-50 / uW/(cm2nm)	0.48575	0.2603	0.37225	0.59763	0.42364
Bilirubin AAP / (mW/cm2)	0.003955	0.002015	0.002988	0.004912	0.003353
cyanopic equivalent illuminance / sc-lx	257.1	131.98	196.08	314.05	219.07
chloropic equivalent illuminance / mc-lx	248.65	149.02	197.96	300.04	236.36
erythropic equivalent illuminance / lc-lx	232.03	145.72	188.24	276.17	228.53
melanopic equivalent illuminance / z-lx	279.13	150.81	214.11	343.13	245.25
rhodopic equivalent illuminance / r-lx	268.97	150.74	208.76	329.02	242.77
cyanopic irradiance / W/m2	0.19399	0.099581	0.14794	0.23695	0.16529
chloropic irradiance / W/m2	0.40121	0.24046	0.31942	0.48414	0.38139
erythropic irradiance / W/m2	0.40115	0.25194	0.32544	0.47746	0.3951
melanopic irradiance / W/m2	0.33533	0.18117	0.25722	0.41221	0.29463
rhodopic irradiance / W/m2	0.38145	0.21378	0.29607	0.46661	0.34429
melanopic daylight equivalent illum. / lx	252.79	136.58	193.9	310.75	222.11
	1.07963	0.922967	1.01898	1.11473	0.958128
lambda from /nm	380	380	380	380	380
lambda to /nm	750	750	750	750	750
stepwidth /nm	1	1	1	1	1
peak wavelength	453	453.1	453.1	453	453.1
peak power	0.008344	0.004586	0.00645	0.009862	0.007488
radiometric intensity	0.89406	0.53123	0.70945	1.0666	0.84025
radiometric unit	W/m2	W/m2	W/m2	W/m2	W/m2
FWHM	26.7	24.5	26.3	28.2	25.3
center wavelength	457.3	456.7	457.1	457.9	456.9
centroid wavelength	549.4	557.4	551.9	546.7	555.1
DLI /(mol/m2)	457.3	456.7	457.1	457.9	456.9
wavelength /nm	intensity /(W/m2)/nm	intensity /(W/m2)/nm	intensity /(W/m2)/nm	intensity /(W/m2)/nm	intensity /(W/m2)/nm
380	0	0	0	4.56246e-05	0
381	0	0	0	1.18578e-05	0
382	1.81513e-05	0	0	2.74653e-05	0
383	4.49056e-05	0	0	6.65585e-05	0
384	5.56965e-05	0	0	6.33245e-05	0
385	6.58261e-05	0	1.10425e-05	7.24189e-05	1.76954e-05
386	7.52791e-05	0	3.33825e-05	9.41262e-05	5.34947e-05
387	7.32435e-05	0	3.39025e-05	9.23562e-05	2.35056e-05
388	7.03076e-05	0	3.59289e-05	8.49651e-05	0
389	6.75959e-05	0	4.45223e-05	7.08142e-05	0
390	6.52088e-05	0	4.52751e-05	9.707e-05	0
391	6.87715e-05	0	4.55431e-05	0.000125288	3.77015e-06
392	9.61922e-05	0	5.33849e-05	0.000112286	2.29088e-05
393	9.88034e-05	0	5.53244e-05	0.000117161	1.81193e-05
394	8.90011e-05	9.5132e-07	5.46319e-05	0.000133702	0
395	0.00012272	1.8623e-05	6.99343e-05	0.000166718	0
396	0.000147203	3.16368e-05	8.48653e-05	0.00019473	8.28332e-06
397	0.000161824	3.96764e-05	9.93998e-05	0.000217398	2.54124e-05
398	0.0001838	1.68363e-05	9.91436e-05	0.000247213	3.4113e-05
399	0.000205926	1.1245e-05	0.000102724	0.000274109	3.9047e-05
400	0.000227034	4.37671e-05	0.000116186	0.000294215	3.83492e-05
401	0.000235776	4.42879e-05	0.00012384	0.000327451	3.78298e-05
402	0.000246004	3.57554e-05	0.000131359	0.000360821	3.90246e-05
403	0.000274943	2.74881e-05	0.000144554	0.00038072	4.64289e-05
404	0.000293599	2.44098e-05	0.000153017	0.000405815	6.37143e-05
405	0.000306616	2.48002e-05	0.000160031	0.000432523	8.45651e-05
406	0.000319821	3.22691e-05	0.000180317	0.000444939	8.39445e-05
407	0.000329454	3.5808e-05	0.000197051	0.000465924	9.51997e-05
408	0.000335731	3.56542e-05	0.000210447	0.000494961	0.000117614
409	0.000354907	4.24938e-05	0.000216033	0.000514104	0.000103453
410	0.000372216	4.9702e-05	0.000218812	0.000533409	9.63989e-05
411	0.00038557	5.69351e-05	0.0002178	0.000553753	0.000103408
412	0.000393436	5.80902e-05	0.000240233	0.000575117	0.000116718
413	0.000401923	5.99046e-05	0.000260056	0.000596356	0.000129294
414	0.000415312	6.70695e-05	0.000259053	0.000616662	0.000136182
415	0.00042931	7.43072e-05	0.000258477	0.000627281	0.000148449
416	0.000443356	8.25911e-05	0.000260944	0.0006368	0.000162881
417	0.000456169	9.688e-05	0.000280331	0.000663809	0.000176792
418	0.000474456	0.000107089	0.000296378	0.000688086	0.000191121
419	0.000496384	0.000114399	0.000310214	0.00071057	0.000205533
420	0.00050969	0.000121366	0.000329788	0.000738257	0.000212228
421	0.000526447	0.000131729	0.00034614	0.000765925	0.000229135
422	0.000547114	0.000145941	0.000358839	0.00079357	0.000257618
423	0.000568251	0.000153617	0.000378035	0.000815168	0.000273006
424	0.000594405	0.000163164	0.000400109	0.000841126	0.000294703
425	0.000629604	0.00017727	0.000426268	0.000876078	0.000330185
426	0.000664273	0.000202709	0.000452056	0.000916244	0.000365286
427	0.000698602	0.000229153	0.000479233	0.000959231	0.000401878
428	0.000732287	0.000249839	0.000511025	0.0010069	0.000443407
429	0.00079169	0.000275695	0.000561787	0.00108082	0.000490268
430	0.00086141	0.000304717	0.000619083	0.00116615	0.000543128
431	0.000922595	0.000339053	0.000663142	0.00124841	0.000619094
432	0.00100008	0.000381415	0.000722349	0.00134703	0.000690535
433	0.00108937	0.000429587	0.000793069	0.00145789	0.000758923
434	0.00117985	0.000478115	0.000883837	0.00158438	0.000834932
435	0.00129561	0.000539253	0.000976401	0.00172904	0.000936354
436	0.00143933	0.000614324	0.00107095	0.00189378	0.00106585
437	0.00162067	0.000714398	0.00121274	0.00210942	0.00123265
438	0.00182475	0.000828803	0.0013768	0.00235145	0.00142208
439	0.00206199	0.000963914	0.00157184	0.00263093	0.00164452
440	0.00237544	0.00112529	0.00182204	0.00298662	0.00192573
441	0.00273055	0.00131585	0.00210066	0.00339346	0.00225014
442	0.00315312	0.00156965	0.00242348	0.00389344	0.00265646
443	0.00365695	0.0018534	0.00281817	0.00447892	0.0031193
444	0.00420605	0.00215837	0.0032504	0.00511125	0.00361775
445	0.00482165	0.00250978	0.00372947	0.00580976	0.0041825
446	0.00544969	0.00287077	0.00421421	0.0065315	0.00476896
447	0.0060829	0.00323659	0.00470078	0.00726382	0.00536581
448	0.00668658	0.00358985	0.00516746	0.00795234	0.00592779
449	0.00722572	0.00391199	0.00558914	0.00857382	0.00643034
450	0.00770676	0.0042061	0.00597028	0.00913494	0.00687937
451	0.00803282	0.00438144	0.00620324	0.00949353	0.00717554
452	0.00825479	0.0045095	0.00636657	0.00974524	0.00738303
453	0.00834419	0.00457872	0.00644248	0.00986207	0.00747818
454	0.00825272	0.00453263	0.00638818	0.00976104	0.00740585
455	0.00808979	0.0044426	0.0062684	0.00957484	0.00726002
456	0.00783327	0.00429607	0.00605387	0.00927768	0.00701324
457	0.00747931	0.00408916	0.00577731	0.00888606	0.00669501
458	0.00709405	0.00386683	0.0054814	0.00846109	0.006352
459	0.00669076	0.00364539	0.00517577	0.00800959	0.00599024
460	0.00633548	0.0034316	0.00488651	0.00760277	0.00565069
461	0.00600734	0.00322652	0.00461559	0.00722288	0.0053283
462	0.00571576	0.00305041	0.00440522	0.00688574	0.00504712
463	0.00547061	0.00289444	0.00420116	0.0066066	0.00480154
464	0.00525645	0.00275391	0.00400573	0.0063666	0.0045825
465	0.005067	0.00265005	0.00387139	0.00616322	0.00441886
466	0.00489622	0.00255557	0.00374319	0.00597844	0.00426203
467	0.00474215	0.00246947	0.00362048	0.00581028	0.00411131
468	0.00458977	0.00237669	0.00349838	0.00564459	0.00397252
469	0.00443887	0.002286	0.0033771	0.0054762	0.0038257
470	0.00428982	0.00219805	0.00325686	0.00530436	0.00366852
471	0.00412927	0.00210248	0.00312575	0.0051164	0.0035098
472	0.00396717	0.00200795	0.00299613	0.00493075	0.00335586
473	0.00380457	0.0019168	0.00287132	0.00475246	0.0032108
474	0.00366741	0.00183646	0.00275396	0.00459202	0.00306992
475	0.0035397	0.00175912	0.00264425	0.00444094	0.00293784
476	0.00342183	0.00168334	0.00255025	0.00430389	0.00282645
477	0.00332134	0.00162368	0.00247865	0.0041995	0.00273207
478	0.00323555	0.00157686	0.00241837	0.00411167	0.00265114
479	0.00318471	0.00155914	0.00237151	0.00404361	0.00260051
480	0.00314597	0.00153949	0.00234133	0.00399486	0.00256465
481	0.00311518	0.00152094	0.00232193	0.0039595	0.0025387
482	0.00309643	0.0015189	0.00231764	0.00394885	0.00252896
483	0.00308911	0.00151974	0.00231369	0.00394154	0.00253036
484	0.00309065	0.00152308	0.00231017	0.00393693	0.00253956
485	0.00310256	0.00153595	0.00231194	0.00393875	0.00253636
486	0.0031134	0.00154709	0.00231468	0.00394685	0.00254333
487	0.00312314	0.00155647	0.00231841	0.00396134	0.00256067
488	0.00313669	0.00156549	0.00232989	0.00397065	0.0025817
489	0.00315321	0.0015768	0.00234413	0.0039886	0.00260358
490	0.00317363	0.00159135	0.00236175	0.00401888	0.0026264
491	0.00319898	0.00161418	0.00238003	0.0040463	0.00264992
492	0.00322475	0.00163723	0.0024008	0.00407809	0.00267461
493	0.00325006	0.00165854	0.00242617	0.00411904	0.00270134
494	0.00328101	0.00168253	0.00245032	0.0041507	0.00273385
495	0.0033108	0.00170652	0.00247605	0.00417904	0.00276861
496	0.00333365	0.00172869	0.00250694	0.00420447	0.0028057
497	0.00336172	0.00175335	0.00253081	0.00423487	0.00284163
498	0.00339155	0.00178012	0.00255418	0.00426712	0.00287769
499	0.00342069	0.00181188	0.00258632	0.00429942	0.00291614
500	0.00345059	0.00183539	0.00261366	0.00433269	0.00295232
501	0.00348059	0.00185626	0.00263815	0.00436516	0.00298803
502	0.00350838	0.00188953	0.00266031	0.004388	0.003029
503	0.00353515	0.00191599	0.00268602	0.00441537	0.0030662
504	0.00356128	0.00193764	0.00271357	0.0044459	0.00310059
505	0.00358939	0.00196037	0.00272707	0.00447464	0.00313255
506	0.00361376	0.00198005	0.00274571	0.00449926	0.00316099
507	0.00363456	0.00199683	0.00276925	0.00451995	0.00318606
508	0.00364963	0.00201519	0.00278702	0.00453553	0.00321366
509	0.00366332	0.002034	0.00279979	0.00454991	0.00323619
510	0.00367545	0.00205332	0.0028064	0.00456291	0.00325221
511	0.00368613	0.00206618	0.00281867	0.00456695	0.00327845
512	0.00369491	0.00207832	0.00282841	0.00456658	0.00329918
513	0.00370071	0.00209037	0.00283285	0.00456032	0.00330875
514	0.00369761	0.00210006	0.00284248	0.00454927	0.00332406
515	0.00369666	0.00210925	0.00285181	0.00454254	0.00334043
516	0.0037048	0.00211832	0.00285809	0.00454803	0.00335662
517	0.0037005	0.00212818	0.00286221	0.00454471	0.00336727
518	0.00369626	0.00213767	0.00286721	0.00453957	0.0033769
519	0.00370469	0.00214516	0.00287726	0.00453727	0.00338873
520	0.00370412	0.00214983	0.00288185	0.00453549	0.00340421
521	0.00370047	0.00215481	0.00288345	0.00453477	0.00341836
522	0.00370085	0.00216753	0.00288174	0.00453821	0.00341782
523	0.0037043	0.00217065	0.00288509	0.0045337	0.00342011
524	0.00370733	0.00216908	0.00289104	0.00452415	0.00342545
525	0.00369001	0.00217609	0.0028936	0.00451087	0.00344377
526	0.00367847	0.00217568	0.00289425	0.00449826	0.00344717
527	0.00367132	0.00217021	0.00289337	0.00448612	0.0034396
528	0.00366238	0.00218452	0.00289052	0.00447272	0.00344822
529	0.00365765	0.00219066	0.00288473	0.00445667	0.00344929
530	0.00365713	0.0021886	0.00287599	0.00443797	0.00344277
531	0.00364602	0.00219504	0.00288342	0.0044221	0.00344885
532	0.00363565	0.00219415	0.00288657	0.00440549	0.00345028
533	0.0036267	0.00218331	0.00288336	0.00438779	0.00344507
534	0.00361568	0.00218713	0.00286971	0.00436832	0.00344223
535	0.00359975	0.00218839	0.00285927	0.00434931	0.00343882
536	0.0035758	0.00218257	0.00285627	0.00433142	0.00343398
537	0.00356232	0.00217811	0.00284721	0.00430742	0.00343563
538	0.0035509	0.00217554	0.00283846	0.00428537	0.00343712
539	0.00353954	0.00217664	0.00283308	0.00427045	0.0034354
540	0.00352396	0.00216974	0.00282769	0.00425533	0.00343782
541	0.00350708	0.00216566	0.0028223	0.00423618	0.00343768
542	0.00349003	0.0021776	0.00281697	0.00420464	0.00342579
543	0.00347933	0.00217763	0.0028071	0.00418289	0.00341646
544	0.00346851	0.00217305	0.00279561	0.00416444	0.00340948
545	0.00344551	0.00216938	0.00278516	0.00414292	0.00340839
546	0.00342725	0.00216432	0.00277956	0.00411843	0.00340521
547	0.00341251	0.00215869	0.00277622	0.00409196	0.0033992
548	0.00340489	0.0021545	0.00277018	0.00406268	0.00338062
549	0.0033849	0.0021524	0.0027561	0.00403397	0.0033767
550	0.00335797	0.00215142	0.00273767	0.00400599	0.00338134
551	0.00335824	0.00214505	0.00273944	0.00398303	0.00335886
552	0.00333957	0.0021355	0.00272958	0.0039598	0.00334868
553	0.00330398	0.00212311	0.00270932	0.00393634	0.00334947
554	0.00329269	0.00211704	0.00270623	0.00390719	0.00333325
555	0.00327682	0.00211566	0.00269645	0.0038787	0.00331808
556	0.00325569	0.00211961	0.00267907	0.00385095	0.00330413
557	0.00323413	0.00211206	0.00266682	0.0038226	0.00330172
558	0.00321233	0.00209849	0.00265482	0.00379391	0.0032949
559	0.00319022	0.00207731	0.00264268	0.00376481	0.00328068
560	0.00317186	0.00207173	0.00262906	0.00374486	0.00327033
561	0.00315297	0.00206999	0.00261655	0.00372261	0.00325723
562	0.00313216	0.00207143	0.00260646	0.00369379	0.00323807
563	0.0031194	0.00206393	0.00259349	0.00367339	0.00323805
564	0.00310375	0.0020561	0.00258125	0.00365203	0.0032337
565	0.00307697	0.00205208	0.00257222	0.00362396	0.00320907
566	0.00306188	0.00203492	0.00255988	0.00359625	0.00319055
567	0.00304909	0.0020189	0.00254683	0.00356732	0.00317596
568	0.00303219	0.0020195	0.00253478	0.0035341	0.00316797
569	0.003019	0.00201944	0.00252635	0.00351442	0.00315874
570	0.00300554	0.00201884	0.00251656	0.0034984	0.00314851
571	0.00298392	0.00201698	0.00249393	0.0034738	0.0031361
572	0.00295831	0.00201116	0.00248996	0.00345515	0.00312
573	0.00293498	0.00200208	0.00249302	0.0034412	0.00310349
574	0.00294204	0.00198496	0.00247632	0.00343795	0.00309757
575	0.00294228	0.00197506	0.00246585	0.00342726	0.00309361
576	0.00293746	0.00197058	0.0024596	0.00341222	0.00309049
577	0.00292649	0.0019739	0.00245418	0.00340542	0.0030814
578	0.0029147	0.00197257	0.0024521	0.00339775	0.00307148
579	0.00290217	0.00196735	0.00245251	0.00338917	0.00306098
580	0.00288806	0.00196113	0.00243735	0.00337098	0.00305662
581	0.00288108	0.00196228	0.00243253	0.00335983	0.00304757
582	0.00288145	0.00197104	0.00243834	0.00335594	0.00303368
583	0.00286571	0.00194841	0.00242205	0.00334363	0.00304268
584	0.0028556	0.00193829	0.00241078	0.0033335	0.00303712
585	0.00285338	0.00194545	0.00240688	0.00332649	0.00301204
586	0.00284144	0.0019438	0.00240834	0.00331702	0.00301474
587	0.00283571	0.00194172	0.00240777	0.0033046	0.00301745
588	0.00284113	0.00194025	0.00240322	0.00328791	0.0030161
589	0.00283659	0.00193695	0.00240323	0.00328282	0.00300458
590	0.00283067	0.00193642	0.00240143	0.00327683	0.00299452
591	0.00282512	0.00194184	0.00239471	0.00326553	0.00299045
592	0.00282489	0.00193907	0.00239302	0.00326646	0.00299153
593	0.00282528	0.00193655	0.00239197	0.00326432	0.00299064
594	0.00282424	0.0019392	0.00238968	0.00324785	0.00298201
595	0.00281689	0.00194907	0.00238784	0.00324563	0.00298742
596	0.00280947	0.0019545	0.00238791	0.00324744	0.00299252
597	0.00280785	0.00193913	0.00239352	0.00324822	0.00298325
598	0.00280605	0.00194291	0.00238694	0.00324883	0.00297369
599	0.00280576	0.00195053	0.00237869	0.00324733	0.00296909
600	0.00281201	0.00194307	0.00238327	0.0032374	0.00298542
601	0.00281693	0.00194073	0.00238672	0.00323203	0.00298812
602	0.00281978	0.00194225	0.00238959	0.00323026	0.00298552
603	0.00281459	0.00195152	0.00239236	0.00323627	0.00299055
604	0.00280757	0.00194215	0.00239364	0.00324622	0.00299372
605	0.00280061	0.00192569	0.00239325	0.00325571	0.00299401
606	0.00280342	0.00194347	0.00238624	0.00324137	0.00297908
607	0.00280666	0.00195069	0.00238464	0.00323298	0.00298642
608	0.00280934	0.00195016	0.00238669	0.00322851	0.00300707
609	0.00279861	0.00194652	0.00238498	0.00321888	0.00298769
610	0.00279343	0.00194829	0.0023836	0.0032149	0.00297891
611	0.00279333	0.00195446	0.0023825	0.0032159	0.00297915
612	0.00281199	0.0019512	0.00238123	0.00322626	0.00297919
613	0.00281612	0.00196224	0.00237988	0.00322191	0.00298872
614	0.00280564	0.00198766	0.00237844	0.00320276	0.00300778
615	0.00280355	0.00196528	0.00239376	0.00321112	0.00299753
616	0.00280196	0.00195981	0.00240146	0.00322503	0.00298695
617	0.00280075	0.0019755	0.00239975	0.00324479	0.00297673
618	0.00279596	0.00196135	0.00238641	0.00321394	0.00299005
619	0.00279913	0.00195339	0.00237223	0.00320058	0.00298843
620	0.00281363	0.00195663	0.00235792	0.00321582	0.00296415
621	0.00281911	0.00194211	0.00236816	0.00321296	0.00295722
622	0.00281592	0.0019331	0.00237399	0.00320419	0.00295583
623	0.0028004	0.00193604	0.00236843	0.00318908	0.00296033
624	0.00279409	0.00194799	0.0023714	0.00318337	0.00295707
625	0.00278794	0.00194675	0.00236819	0.00317765	0.00295124
626	0.00277936	0.00191815	0.00235094	0.00316918	0.00294285
627	0.00277142	0.00193094	0.00234953	0.00316143	0.00293514
628	0.00276383	0.00194613	0.00234574	0.00315409	0.0029278
629	0.00275672	0.00194815	0.0023297	0.0031473	0.00292097
630	0.00275824	0.00193485	0.00231418	0.0031332	0.00291483
631	0.00275248	0.00191694	0.00230054	0.00311609	0.00290221
632	0.00272256	0.0018972	0.00229137	0.00309603	0.00287264
633	0.00271894	0.00189493	0.00229206	0.00307965	0.00286928
634	0.00272013	0.00189502	0.00228583	0.00306617	0.0028682
635	0.00271182	0.00188628	0.00225008	0.00305799	0.00285016
636	0.00269051	0.00187883	0.00223642	0.00304442	0.00283404
637	0.00266811	0.00186449	0.00223193	0.00302558	0.00281316
638	0.00265802	0.00182456	0.00223193	0.00299507	0.00277327
639	0.00264194	0.00182085	0.00221965	0.00298029	0.00274874
640	0.00262507	0.00182783	0.00220209	0.00296962	0.00273213
641	0.00261504	0.00181788	0.00218344	0.00294932	0.00272221
642	0.00259753	0.00180069	0.00215793	0.00292837	0.00271169
643	0.00257802	0.00178341	0.00213384	0.00290857	0.0026989
644	0.0025656	0.00178179	0.0021319	0.00289576	0.0026765
645	0.00253939	0.00176665	0.00211724	0.00286898	0.00264703
646	0.00250805	0.00174488	0.0020964	0.00283856	0.0026159
647	0.00248791	0.00172494	0.00207776	0.00282841	0.00259598
648	0.00246271	0.00170595	0.00205431	0.00280035	0.00257752
649	0.00243623	0.00168769	0.00202956	0.00276509	0.00255758
650	0.00242034	0.00167066	0.00201444	0.00274961	0.00252211
651	0.00240613	0.00165477	0.00200072	0.00272333	0.00249453
652	0.00239082	0.00163965	0.00198586	0.0026917	0.00247192
653	0.00235838	0.00162521	0.00195502	0.00267029	0.00245033
654	0.00233351	0.00160561	0.00193103	0.00264428	0.00242412
655	0.00231295	0.00158379	0.0019118	0.00261655	0.00239513
656	0.00228575	0.00157306	0.00189482	0.00260137	0.00236891
657	0.00226512	0.00155657	0.0018725	0.00257434	0.00233698
658	0.00224743	0.00153607	0.00184648	0.00253993	0.00230111
659	0.00221093	0.00151588	0.00182079	0.00251586	0.00226559
660	0.0021816	0.00149026	0.00179597	0.00248688	0.00223723
661	0.00215831	0.00145985	0.00177246	0.00245424	0.00221182
662	0.00214497	0.00141889	0.00175808	0.00242122	0.00215607
663	0.00211321	0.00139638	0.00172654	0.00238207	0.00211253
664	0.0020695	0.00138735	0.00168319	0.00233899	0.00207837
665	0.00205783	0.00136871	0.00165945	0.00230716	0.00204485
666	0.00202693	0.00134353	0.00163548	0.00228797	0.00201732
667	0.00198145	0.0013138	0.00161064	0.00227534	0.00199444
668	0.00194529	0.00129385	0.00157465	0.00220664	0.00197061
669	0.001916	0.00127415	0.00154487	0.00216435	0.00194076
670	0.00189205	0.0012539	0.00152051	0.00214235	0.00190592
671	0.0018652	0.00122026	0.00150423	0.00210573	0.0018678
672	0.00183738	0.00119919	0.00148094	0.00207477	0.00182848
673	0.00180878	0.0011869	0.00145137	0.00204699	0.00178818
674	0.00178024	0.00115142	0.00141068	0.00199556	0.00174755
675	0.00175069	0.00112902	0.00138197	0.00194261	0.0017127
676	0.00172009	0.00111616	0.00136265	0.00189193	0.00168296
677	0.00168543	0.00108882	0.00134027	0.00189778	0.00166133
678	0.00166489	0.00106827	0.00131745	0.00187383	0.00162463
679	0.00165351	0.00105208	0.00129414	0.00182805	0.00157764
680	0.00161502	0.00102191	0.00126873	0.00180413	0.00155225
681	0.00157554	0.00099865	0.00124262	0.00177163	0.00151848
682	0.00153513	0.000980532	0.0012149	0.00173244	0.00148018
683	0.00149257	0.000961225	0.00117386	0.00169098	0.00146489
684	0.00146482	0.000941198	0.0011466	0.00165627	0.00142482
685	0.0014452	0.000921757	0.0011292	0.0016238	0.00137146
686	0.00139859	0.000913884	0.00111062	0.00156373	0.00136652
687	0.00136885	0.000889614	0.00108447	0.0015291	0.00134545
688	0.00134886	0.000855437	0.0010557	0.00150998	0.0013131
689	0.00131374	0.000832058	0.00104854	0.00147542	0.00127825
690	0.00128829	0.000809165	0.00102585	0.00143286	0.00124416
691	0.00126862	0.000788151	0.000994763	0.00138849	0.001212
692	0.00124677	0.000778257	0.000973495	0.00136708	0.00119015
693	0.00122526	0.000768625	0.000961122	0.00134607	0.0011686
694	0.00120608	0.000756929	0.000947708	0.00132523	0.00114499
695	0.00119919	0.000732461	0.000898847	0.00130397	0.0011084
696	0.00116229	0.000707635	0.000867732	0.00128239	0.00108113
697	0.00111514	0.000685176	0.000850577	0.00125785	0.00105854
698	0.0010922	0.000674707	0.000856273	0.00122025	0.00103555
699	0.00109045	0.00066425	0.000842574	0.00119313	0.00103351
700	0.00108837	0.000650447	0.000822929	0.00116713	0.00103115
701	0.00104868	0.000623814	0.000813767	0.00112753	0.000991598
702	0.0010327	0.00060896	0.000795092	0.00111196	0.000964146
703	0.00101396	0.000598454	0.000772568	0.00110146	0.000937212
704	0.000958454	0.000587531	0.000749333	0.00107825	0.000897541
705	0.000939129	0.000576564	0.000748689	0.00105489	0.000869548
706	0.000926269	0.000560837	0.000742169	0.00103117	0.000858642
707	0.000901174	0.000533068	0.000702857	0.00100665	0.000881858
708	0.000876739	0.0005319	0.000688394	0.000982948	0.000840611
709	0.00085699	0.000525865	0.000684389	0.000958373	0.000798813
710	0.000846553	0.000496509	0.000689467	0.000931599	0.000788129
711	0.000808966	0.000467756	0.000656034	0.000906633	0.000764859
712	0.000792101	0.000451616	0.000633398	0.00088151	0.000738929
713	0.000817544	0.000456247	0.000639893	0.000855603	0.000712244
714	0.000779896	0.000460972	0.000631767	0.00084497	0.000700509
715	0.000750485	0.000465948	0.000607856	0.000828392	0.000690509
716	0.00074112	0.000471241	0.000565076	0.000801708	0.00068066
717	0.000696018	0.000441769	0.00055302	0.000791388	0.000652798
718	0.000675761	0.000428202	0.000533719	0.000772446	0.000623647
719	0.00068326	0.00043156	0.000506021	0.000743672	0.00059465
720	0.00069095	0.000361495	0.000511716	0.000713876	0.000601343
721	0.000667112	0.000332171	0.000497991	0.000694364	0.000597808
722	0.00062235	0.000336101	0.000469856	0.000684872	0.000584252
723	0.000629812	0.000340131	0.00045734	0.000693084	0.000552479
724	0.000625236	0.000332086	0.000444657	0.000676691	0.000532362
725	0.000606752	0.000319589	0.000434646	0.000651227	0.000519258
726	0.000552894	0.000323349	0.000439759	0.000658889	0.000505258
727	0.000526388	0.000298744	0.00043168	0.000637729	0.000476678
728	0.000516992	0.000280682	0.000417767	0.000608615	0.000451148
729	0.000524077	0.000326339	0.000403946	0.000595657	0.000457331
730	0.000530906	0.000290652	0.000404752	0.000598562	0.00046329
731	0.000530662	0.000243645	0.000416173	0.000606038	0.000462277
732	0.000515033	0.000224835	0.000441386	0.000613214	0.000446079
733	0.000519093	0.000243892	0.000432714	0.000602424	0.000430189
734	0.00052622	0.000269576	0.000426253	0.000587939	0.000431909
735	0.000532957	0.000295603	0.000431711	0.000572464	0.00045999
736	0.000495987	0.000278967	0.000376164	0.000579022	0.000423741
737	0.000479358	0.000247878	0.000370484	0.000587175	0.000394705
738	0.00048626	0.000207327	0.000416142	0.000594617	0.000377856
739	0.00049255	0.000234149	0.000376382	0.000577713	0.000382744
740	0.000499353	0.0002618	0.000349568	0.000575687	0.00040261
741	0.000506503	0.00028296	0.000338294	0.000587602	0.000422167
742	0.000513616	0.000261773	0.00036657	0.000621488	0.000377831
743	0.000502815	0.00023995	0.000378909	0.000656367	0.000367996
744	0.000497422	0.000224253	0.00038441	0.00068544	0.000379945
745	0.000531523	0.00022767	0.000390268	0.000695884	0.000411963
746	0.000543964	0.000230818	0.000395664	0.000683381	0.000401003
747	0.000541601	0.000224068	0.000401336	0.000686111	0.000389776
748	0.000522493	0.000200217	0.000407677	0.000724859	0.000395935
749	0.000554462	0.000201125	0.000413718	0.000711163	0.000375787
750	0.000577015	0.000204035	0.000406631	0.000706797	0.000366855
time / ms	integral progression / lx	integral progression / lx	integral progression / lx	integral progression / lx	integral progression / lx
0	225.745	153.256	183.084	271.134	222.508
0.02	234.041	157.215	182.059	285.373	228.41
0.04	242.336	148.275	191.027	291.899	238.444
0.06	239.966	141.123	199.483	279.44	241.985
0.08	232.263	145.21	196.665	271.134	233.132
0.1	228.708	150.446	186.415	270.541	222.508
0.12	234.633	154.917	181.162	283	224.869
0.14	242.928	154.789	187.184	291.306	237.263
0.16	241.743	144.189	195.768	283	241.985
0.18	234.041	142.656	193.077	271.134	234.312
0.2	225.153	149.297	183.084	269.947	223.098
0.22	229.893	153.767	179.625	280.626	224.279
0.24	239.373	150.574	185.903	289.526	231.952
0.26	241.743	144.572	193.59	285.373	240.214
0.28	233.448	139.591	194.615	270.541	237.263
0.3	223.968	145.976	187.184	267.574	225.459
0.32	226.338	154.023	178.984	277.66	224.869
0.34	238.188	151.851	184.237	289.526	231.361
0.36	243.521	143.039	196.152	288.339	241.985
0.38	237.003	139.846	198.715	275.287	239.034
0.4	230.486	146.232	191.284	268.167	228.41
0.42	228.708	155.555	182.059	274.693	222.508
0.44	237.596	155.683	181.034	287.746	233.132
0.46	243.521	148.403	190.131	288.933	241.985
0.48	239.373	144.316	200.252	276.473	240.214
0.5	229.893	145.466	194.23	267.574	230.771
0.52	228.116	154.023	183.468	271.727	222.508
0.54	237.596	155.427	182.059	286.559	225.459
0.56	244.113	148.02	189.874	291.306	236.673
0.58	239.966	141.506	196.921	278.846	239.624
0.6	229.301	144.316	191.924	269.354	231.361
0.62	226.93	151.34	180.522	271.727	223.098
0.64	233.448	154.278	178.215	283.593	227.23
0.66	238.188	149.297	189.106	291.306	236.083
0.68	238.781	141.123	197.177	281.22	240.805
0.7	231.671	142.273	195.64	268.761	231.952
0.72	226.93	148.786	185.774	268.167	225.459
0.74	232.856	153.767	179.369	281.22	227.82
0.76	242.336	148.786	184.621	292.492	237.263
0.78	242.336	142.784	196.537	285.966	242.575
0.8	232.263	145.976	197.305	271.134	236.673
0.82	226.93	151.085	187.056	266.387	225.459
0.84	230.486	155.555	181.162	280.626	226.049
0.86	240.558	151.596	186.415	290.712	236.083
0.88	242.336	143.167	195.768	286.559	241.395
0.9	234.633	143.167	196.665	269.947	236.673
0.92	229.893	148.403	187.184	266.387	224.869
0.94	232.856	155.555	180.393	275.88	221.918
0.96	239.966	154.533	187.056	286.559	230.771
0.98	242.928	146.743	196.537	289.526	241.395
1	237.003	143.805	195.64	278.253	239.624
1.02	229.893	150.702	188.081	269.354	226.049
1.04	229.301	151.851	179.112	276.473	222.508
1.06	234.041	151.213	181.675	288.339	228.41
1.08	241.151	144.316	193.077	290.119	238.444
1.1	235.818	142.4	196.28	277.067	239.034
1.12	226.93	144.444	190.515	268.761	227.82
1.14	223.968	151.34	180.522	274.1	223.098
1.16	234.041	154.789	180.778	288.933	227.82
1.18	241.151	148.02	190.771	291.899	240.214
1.2	238.781	142.4	198.33	280.033	241.395
1.22	231.671	143.422	195.512	268.761	233.132
1.24	228.116	151.213	182.828	271.727	224.279
1.26	235.226	155.683	180.265	284.186	228.41
1.28	241.743	149.425	191.155	291.306	238.444
1.3	240.558	144.189	198.458	281.813	240.214
1.32	231.671	148.659	195.383	269.947	234.312
1.34	226.93	153.001	185.006	270.541	222.508
1.36	231.078	154.661	178.344	282.406	222.508
1.38	242.928	149.425	185.903	288.933	232.542
1.4	243.521	143.678	196.152	284.186	239.624
1.42	234.041	143.039	195.512	269.947	231.952
1.44	225.745	148.403	184.75	268.167	223.098
1.46	227.523	153.512	178.984	281.22	224.869
1.48	237.596	149.553	184.237	293.086	231.952
1.5	238.188	142.784	195.383	287.153	236.083
1.52	232.263	142.784	194.743	272.914	234.312
1.54	225.153	148.148	187.952	268.167	224.869
1.56	226.93	153.767	179.369	277.067	223.689
1.58	237.003	152.49	183.981	290.119	231.361
1.6	242.928	144.316	196.665	291.306	240.214
1.62	235.818	140.868	198.074	277.067	237.854
1.64	225.745	149.425	190.131	267.574	228.41
1.66	228.116	154.917	182.571	274.693	224.279
1.68	238.188	153.895	184.237	288.339	230.181
1.7	241.151	145.976	192.18	292.492	238.444
1.72	238.781	143.805	197.69	278.253	238.444
1.74	229.893	149.68	191.796	266.387	229.591
1.76	227.523	153.384	183.212	271.727	221.328
1.78	237.003	153.895	182.187	286.559	225.459
1.8	240.558	147.764	190.899	292.492	234.903
1.82	234.633	143.933	199.099	280.626	237.854
1.84	228.708	147.509	190.771	269.947	231.361
1.86	226.338	151.979	180.65	271.727	224.279
1.88	232.263	153.512	178.856	284.186	225.459
1.9	239.373	148.403	187.696	291.899	234.903
1.92	237.596	140.102	195.896	283.593	238.444
1.94	229.301	142.4	194.487	269.947	230.181
1.96	225.745	149.808	183.34	269.947	221.918
1.98	231.671	154.278	181.547	283.593	225.459
2	241.151	149.425	190.899	290.712	236.673
2.02	240.558	140.996	200.124	287.153	242.575
2.04	234.041	144.699	200.764	273.507	233.132
2.06	225.745	151.468	190.643	268.761	225.459
2.08	230.486	157.854	182.828	280.033	224.869
2.1	241.151	150.83	188.721	293.086	233.722
2.12	242.336	143.678	197.946	289.526	241.985
2.14	234.041	144.189	199.099	273.507	236.083
2.16	229.893	147.637	191.412	268.761	224.869
2.18	231.671	154.789	183.725	277.66	223.689
2.2	237.596	154.15	188.593	290.712	230.181
2.22	241.151	144.827	194.358	290.119	236.673
2.24	235.818	143.805	197.946	273.507	234.903
2.26	227.523	150.191	191.284	266.981	227.23
2.28	225.745	154.406	184.365	274.1	224.279
2.3	234.633	153.256	187.184	286.559	230.181
2.32	239.966	143.805	193.59	290.119	237.854
2.34	237.596	142.784	197.69	277.067	237.263
2.36	228.708	148.275	191.412	269.354	229
2.38	225.153	153.895	182.956	274.1	225.459
2.4	234.633	153.512	184.878	287.746	230.771
2.42	241.151	147.126	195.383	291.306	236.673
2.44	238.188	142.145	201.021	279.44	237.263
2.46	230.486	148.148	196.665	269.354	230.181
2.48	226.93	154.533	186.671	271.727	226.049
2.5	232.856	153.895	185.006	286.559	229
2.52	241.743	146.615	193.077	292.492	237.854
2.54	241.151	143.678	202.174	283.593	239.624
2.56	233.448	148.914	197.305	271.134	231.361
2.58	228.708	154.278	184.878	271.727	223.689
2.6	232.856	157.088	183.981	285.966	224.279
2.62	241.151	150.574	190.643	293.086	233.132
2.64	242.336	144.699	199.227	285.373	238.444
2.66	234.041	144.827	197.946	271.134	234.903
2.68	226.338	150.319	186.031	269.354	224.279
2.7	229.301	154.661	183.084	281.813	224.279
2.72	238.781	148.786	189.362	293.679	232.542
2.74	237.596	141.89	199.74	286.559	236.083
2.76	231.078	142.911	197.946	273.507	233.132
2.78	226.338	149.936	188.209	268.167	227.82
2.8	225.745	155.683	183.468	278.846	224.869
2.82	234.633	149.553	188.465	290.119	230.771
2.84	240.558	142.528	197.305	292.492	239.034
2.86	235.818	141.123	198.843	278.253	236.083
2.88	228.116	150.063	192.309	268.761	229.591
2.9	228.116	157.343	185.39	275.88	226.049
2.92	237.596	153.001	190.515	289.526	231.361
2.94	243.521	144.955	196.28	292.492	238.444
2.96	239.966	143.294	199.355	281.813	238.444
2.98	232.856	149.553	193.334	268.167	229
3	229.893	157.088	185.262	272.32	223.098
3.02	235.818	153.895	186.543	285.373	226.64
3.04	239.966	146.743	193.59	291.899	234.903
3.06	239.373	143.422	200.38	281.813	238.444
3.08	231.078	146.998	194.743	269.354	231.361
3.1	228.116	153.384	184.878	269.947	222.508
3.12	230.486	151.596	184.365	284.779	224.869
3.14	236.411	142.528	189.106	293.086	233.132
3.16	236.411	141.123	197.177	284.779	237.263
3.18	229.893	147.126	195.383	271.134	232.542
3.2	225.153	152.745	187.952	272.32	225.459
3.22	231.078	153.256	182.443	284.186	225.459
3.24	237.596	145.21	190.515	293.086	233.132
3.26	238.781	142.4	198.971	287.153	239.034
3.28	232.263	145.976	197.946	273.507	236.083
3.3	226.338	153.256	189.874	268.167	224.869
3.32	231.671	156.449	184.878	279.44	222.508
3.34	239.373	148.786	190.899	291.899	233.132
3.36	239.966	143.167	199.868	288.339	239.624
3.38	234.633	146.87	201.405	276.473	234.903
3.4	228.116	153.001	191.155	268.761	226.64
3.42	228.708	155.938	183.084	277.067	224.279
3.44	237.003	150.191	186.159	289.526	231.361
3.46	242.336	143.805	195.512	290.712	237.263
3.48	236.411	143.678	200.636	276.473	233.722
3.5	229.301	148.148	191.54	268.167	226.049
3.52	226.338	152.234	183.084	275.287	225.459
3.54	232.856	153.001	184.878	288.933	230.181
3.56	238.188	143.294	194.615	288.339	238.444
3.58	235.818	142.656	198.843	274.693	236.083
3.6	229.893	149.808	191.668	267.574	227.23
3.62	228.116	154.023	183.596	272.914	224.279
3.64	232.856	151.851	185.134	285.966	229
3.66	236.411	144.444	194.615	291.899	237.854
3.68	236.411	140.996	201.661	281.22	238.444
3.7	230.486	147.637	198.074	268.761	230.771
3.72	229.893	154.661	186.287	272.914	227.23
3.74	235.226	155.555	184.75	285.966	227.23
3.76	241.743	148.148	193.718	291.899	235.493
3.78	239.373	143.167	199.868	281.813	238.444
3.8	232.856	146.743	196.921	268.761	232.542
3.82	229.301	153.512	189.106	267.574	225.459
3.84	233.448	154.789	182.956	281.813	224.869
3.86	239.966	146.998	187.824	291.306	234.903
3.88	240.558	142.4	199.612	288.339	240.805
3.9	234.041	146.615	198.715	272.914	233.722
3.92	229.301	153.767	189.234	268.167	224.279
3.94	229.893	156.449	183.084	281.22	223.689
3.96	237.003	148.02	187.568	291.306	231.952
3.98	235.226	140.613	196.537	287.153	239.624
4	231.078	143.805	198.587	274.1	234.903
4.02	225.745	151.085	188.209	266.981	227.82
4.04	228.708	155.172	180.906	278.846	223.689
4.06	238.781	149.68	188.849	292.492	233.132
4.08	240.558	141.762	199.612	291.306	239.624
4.1	235.226	145.083	200.764	274.693	237.854
4.12	231.671	150.957	194.743	268.761	230.771
4.14	229.301	155.555	184.75	275.88	225.459
4.16	235.226	152.873	189.874	287.746	230.771
4.18	239.966	145.721	197.177	291.899	237.854
4.2	238.188	145.338	200.252	279.44	239.624
4.22	232.856	150.83	194.743	268.761	231.361
4.24	231.078	154.917	187.952	275.287	223.689
4.26	235.818	153.129	187.568	289.526	226.049
4.28	240.558	145.593	192.309	291.306	238.444
4.3	241.151	142.784	200.252	280.033	239.624
4.32	234.041	148.531	196.665	269.354	231.952
4.34	228.116	153.639	186.928	271.727	226.049
4.36	232.263	155.044	183.853	285.373	229.591
4.38	235.818	145.466	189.618	292.492	237.854
4.4	234.633	140.357	199.099	284.186	237.854
4.42	231.671	147.637	199.099	271.134	232.542
4.44	227.523	151.213	187.056	269.354	224.869
4.46	232.856	153.384	182.443	283.593	227.23
4.48	240.558	146.615	190.643	292.492	235.493
4.5	239.966	141.634	200.124	285.966	240.805
4.52	235.818	146.36	198.33	272.32	236.673
4.54	227.523	153.256	190.899	271.134	229
4.56	229.893	155.172	185.134	280.033	226.049
4.58	238.781	149.297	189.362	289.526	232.542
4.6	241.151	144.572	197.177	287.746	237.854
4.62	237.003	145.083	197.946	274.1	236.083
4.64	232.263	152.234	190.131	266.387	226.64
4.66	231.078	154.15	180.778	278.846	223.098
4.68	238.188	149.169	185.262	289.526	233.132
4.7	241.743	142.528	193.462	289.526	239.624
4.72	238.188	142.911	196.024	274.693	237.263
4.74	231.078	150.83	187.824	269.354	228.41
4.76	227.523	153.256	180.137	276.473	225.459
4.78	235.226	149.042	182.187	290.712	229.591
4.8	239.966	140.868	191.668	292.492	236.673
4.82	236.411	139.591	197.433	279.44	237.263
4.84	228.708	147.254	189.874	266.981	226.049
4.86	225.153	152.362	181.675	274.1	225.459
4.88	232.856	150.574	184.365	287.746	230.771
4.9	240.558	145.593	193.59	292.492	238.444
4.92	239.373	143.55	199.227	281.813	239.624
4.94	232.856	147.892	193.205	269.354	232.542
4.96	227.523	153.129	185.774	271.134	225.459
4.98	235.226	151.468	184.75	285.966	227.82
5	239.373	146.487	191.284	293.086	235.493
5.02	238.188	144.955	197.69	282.406	237.854
5.04	235.226	147.126	194.358	268.761	233.722
5.06	231.671	153.129	183.596	267.574	228.41
5.08	233.448	153.001	183.212	283	227.23
5.1	239.966	145.721	188.465	291.306	231.361
5.12	239.373	140.485	196.024	284.186	237.263
5.14	234.633	144.444	193.077	273.507	233.722
5.16	226.93	151.851	186.543	266.387	226.64
5.18	229.893	153.256	179.625	275.88	224.279
5.2	238.188	144.827	184.237	288.339	231.952
5.22	238.188	139.08	195.768	286.559	238.444
5.24	233.448	142.656	196.793	272.914	234.903
5.26	226.93	148.659	187.184	265.794	227.82
5.28	226.93	154.533	178.6	275.287	226.049
5.3	237.596	147.892	184.621	288.933	233.722
5.32	241.743	140.74	193.846	290.119	240.214
5.34	237.596	140.74	197.305	277.067	237.854
5.36	229.301	150.191	191.284	265.201	230.771
5.38	229.301	154.533	182.956	272.32	228.41
5.4	238.188	149.297	184.365	287.746	230.771
5.42	240.558	145.338	192.949	290.119	238.444
5.44	235.226	142.911	199.099	275.287	239.034
5.46	233.448	148.531	191.54	263.421	231.361
5.48	230.486	155.427	185.39	268.761	225.459
5.5	236.411	150.83	183.725	283.593	228.41
5.52	242.928	143.422	191.284	287.746	235.493
5.54	239.966	143.039	196.152	279.44	237.263
5.56	232.263	149.936	191.924	268.167	234.312
5.58	228.708	153.895	183.212	268.167	227.23
5.6	231.671	148.275	182.187	281.813	226.049
5.62	235.226	142.656	188.721	288.933	236.083
5.64	236.411	143.933	195.896	280.033	237.263
5.66	232.263	149.042	195.64	266.387	231.952
5.68	228.116	152.873	185.646	265.794	227.23
5.7	234.633	150.957	182.828	280.033	227.82
5.72	239.373	143.167	189.874	290.712	234.312
5.74	240.558	140.996	195.383	284.186	239.624
5.76	234.633	147.892	195.64	269.354	236.083
5.78	226.93	155.044	187.44	265.794	227.82
5.8	229.301	154.406	182.956	277.66	229
5.82	237.003	145.083	189.362	289.526	236.083
5.84	242.928	142.656	198.074	286.559	237.854
5.86	237.596	148.275	198.843	270.541	234.312
5.88	232.263	153.639	189.106	265.794	227.82
5.9	231.078	153.129	181.803	277.067	226.64
5.92	239.373	147.892	186.415	288.933	233.722
5.94	241.151	143.039	194.871	286.559	238.444
5.96	235.818	144.955	195.512	273.507	237.854
5.98	230.486	152.107	188.209	266.981	230.181
6	227.523	153.512	181.803	275.287	225.459
6.02	233.448	148.148	183.725	287.153	227.82
6.04	238.188	140.74	191.54	287.153	236.083
6.06	237.596	141.251	196.152	274.693	238.444
6.08	230.486	150.702	190.771	264.608	231.952
6.1	229.301	155.427	183.468	272.914	226.64
6.12	234.041	148.148	183.853	285.373	230.771
6.14	238.188	140.996	192.821	291.899	237.263
6.16	239.966	144.316	199.099	281.22	237.854
6.18	232.856	149.553	194.871	266.387	234.312
6.2	228.116	155.044	186.159	268.167	230.181
6.22	234.041	152.873	182.956	282.406	231.361
6.24	239.373	141.89	192.18	289.526	236.083
6.26	238.781	141.379	198.843	281.22	236.083
6.28	233.448	150.319	196.28	266.981	230.771
6.3	231.078	157.343	185.518	266.981	227.23
6.32	234.041	155.044	182.7	282.406	228.41
6.34	238.188	146.232	188.593	291.306	233.722
6.36	240.558	141.89	195.64	284.779	236.673
6.38	237.003	145.338	194.102	269.947	236.083
6.4	229.301	151.468	185.262	266.387	229
6.42	228.116	153.001	181.162	277.067	226.64
6.44	234.041	146.104	186.543	288.339	232.542
6.46	238.188	139.719	196.28	286.559	238.444
6.48	236.411	145.21	197.049	271.134	236.083
6.5	231.078	151.468	187.568	265.794	226.64
6.52	228.116	151.596	179.24	275.88	225.459
6.54	232.263	143.933	185.39	288.933	233.132
6.56	238.188	140.868	193.974	288.933	239.034
6.58	235.818	146.87	197.946	274.1	236.673
6.6	232.263	153.129	191.412	267.574	230.771
6.62	229.301	154.917	184.237	273.507	227.23
6.64	236.411	148.786	186.287	286.559	230.771
6.66	239.966	142.911	194.743	290.119	236.673
6.68	238.781	146.104	195.896	275.88	240.805
6.7	234.633	153.639	192.949	265.201	232.542
6.72	232.856	153.639	185.006	271.134	227.23
6.74	238.188	148.659	183.596	285.966	228.41
6.76	241.151	143.678	190.515	293.086	234.903
6.78	239.373	143.039	196.665	280.033	237.854
6.8	234.041	147.126	192.437	265.794	234.312
6.82	228.708	153.001	183.212	268.761	229
6.84	234.041	148.148	183.212	283	230.181
6.86	238.188	141.379	188.337	291.306	236.673
6.88	238.781	139.974	194.358	282.406	236.083
6.9	234.633	147.254	191.155	268.167	232.542
6.92	229.301	154.023	184.621	267.574	228.41
6.94	230.486	149.936	182.315	281.22	229.591
6.96	237.596	142.273	188.849	292.492	234.312
6.98	239.966	140.868	195.896	285.373	236.673
7	237.003	146.998	193.718	269.354	233.722
7.02	229.893	154.917	186.543	264.608	231.361
7.04	231.671	154.023	185.39	277.66	230.181
7.06	238.781	147.126	189.874	288.933	234.903
7.08	242.336	139.974	196.537	285.966	238.444
7.1	240.558	144.061	197.177	272.32	236.673
7.12	234.041	154.533	190.515	264.608	229
7.14	231.671	155.172	184.365	273.507	227.23
7.16	237.003	147.764	185.262	287.746	231.361
7.18	241.151	142.528	192.693	287.153	237.263
7.2	237.003	146.743	194.871	275.287	236.673
7.22	231.671	152.745	189.49	264.608	230.771
7.24	232.263	150.063	181.29	271.727	227.23
7.26	238.188	144.955	183.468	283.593	230.181
7.28	239.373	139.463	190.131	287.746	236.083
7.3	236.411	144.316	195.383	275.287	239.034
7.32	231.078	150.191	189.874	266.981	231.952
7.34	230.486	153.256	183.725	271.134	227.23
7.36	234.041	146.615	185.006	285.373	229.591
7.38	239.373	139.208	192.693	293.679	237.263
7.4	238.781	144.061	195.255	281.813	240.214
7.42	234.633	152.234	191.796	265.794	235.493
7.44	231.078	155.3	184.237	266.981	227.23
7.46	235.818	151.979	184.493	283	229
7.48	241.743	144.444	191.54	290.712	236.083
7.5	242.336	144.572	197.561	282.406	239.034
7.52	236.411	150.574	193.846	269.947	234.903
7.54	229.893	156.194	185.262	265.201	229.591
7.56	232.856	149.808	183.981	279.44	226.64
7.58	240.558	141.506	189.362	291.899	233.722
7.6	241.151	142.145	196.537	286.559	237.263
7.62	237.003	150.191	194.102	270.541	234.903
7.64	231.078	154.789	186.415	265.794	229
7.66	231.671	150.702	179.625	277.66	229
7.68	235.226	142.528	183.853	290.119	233.722
7.7	235.226	140.102	193.462	287.153	238.444
7.72	235.226	148.148	194.487	272.914	234.903
7.74	231.671	152.107	188.081	267.574	228.41
7.76	228.116	151.724	183.468	276.473	226.64
7.78	235.818	145.21	185.262	288.933	231.952
7.8	240.558	139.591	194.102	289.526	238.444
7.82	240.558	145.338	197.69	274.693	238.444
7.84	232.856	153.512	189.746	266.981	233.132
7.86	228.708	153.767	183.212	272.32	227.82
7.88	235.226	146.615	187.312	287.153	229
7.9	239.966	142.4	193.077	290.119	237.263
7.92	239.373	147.764	196.793	276.473	237.263
7.94	234.633	154.278	192.437	265.794	230.771
7.96	233.448	153.767	184.493	270.541	227.82
7.98	237.003	147.509	182.956	284.186	227.82
8	240.558	142.528	189.362	290.119	233.132
8.02	241.151	143.678	196.024	281.22	236.673
8.04	235.226	148.403	190.899	268.167	232.542
8.06	229.893	152.234	181.931	270.541	227.23
8.08	232.263	145.849	182.315	283.593	227.82
8.1	235.818	139.591	190.515	291.306	234.903
8.12	237.003	142.528	195.512	282.406	237.263
8.14	232.263	150.191	190.387	269.354	233.132
8.16	228.708	153.256	182.443	268.761	227.82
8.18	231.078	149.553	182.956	280.033	229
8.2	236.411	143.55	189.746	290.119	235.493
8.22	238.188	142.145	195.127	285.373	239.034
8.24	235.818	147.892	193.334	269.947	236.083
8.26	231.078	155.555	185.518	265.201	229.591
8.28	229.893	151.213	181.29	277.067	227.82
8.3	236.411	143.167	187.568	288.933	231.361
8.32	239.966	141.634	194.102	288.933	236.673
8.34	237.003	148.786	195.64	275.88	236.083
8.36	231.671	154.406	189.362	265.794	227.23
8.38	231.078	153.767	182.443	274.1	226.049
8.4	236.411	144.827	183.981	288.933	230.771
8.42	241.151	139.463	192.949	289.526	237.263
8.44	238.781	143.55	196.024	274.1	236.083
8.46	234.041	152.873	188.721	264.608	231.952
8.48	231.078	153.767	181.29	273.507	227.82
8.5	235.226	145.21	183.084	286.559	229
8.52	234.633	139.974	192.565	290.119	233.722
8.54	237.003	143.805	194.487	277.067	234.903
8.56	232.856	152.873	186.671	265.794	231.952
8.58	228.116	152.49	180.906	269.354	229.591
8.6	234.041	144.061	184.109	284.779	229
8.62	238.781	138.441	191.54	293.679	236.083
8.64	240.558	142.4	196.921	284.779	236.083
8.66	234.633	153.129	191.54	269.354	235.493
8.68	230.486	155.555	184.75	265.201	231.952
8.7	235.818	149.042	186.543	280.033	229.591
8.72	239.966	141.762	194.23	291.306	234.903
8.74	238.188	144.189	199.868	282.406	235.493
8.76	235.818	152.362	194.487	268.167	232.542
8.78	232.263	156.704	183.981	265.201	228.41
8.8	234.633	150.574	181.547	278.846	226.64
8.82	238.188	142.145	187.824	291.306	231.952
8.84	238.781	142.145	194.743	287.153	237.263
8.86	238.188	147.637	192.949	269.354	234.903
8.88	230.486	154.023	185.518	262.828	230.771
8.9	230.486	148.148	182.828	275.88	229
8.92	235.818	141.123	187.184	286.559	231.361
8.94	236.411	141.762	193.718	286.559	233.722
8.96	234.041	149.042	194.23	274.693	233.722
8.98	231.671	154.15	187.44	266.387	231.361
9	229.301	151.468	181.675	275.88	227.23
9.02	234.041	145.466	186.671	288.339	231.952
9.04	237.596	141.506	194.102	287.746	237.854
9.06	233.448	148.531	196.408	274.1	238.444
9.08	233.448	155.683	188.849	263.421	232.542
9.1	232.263	154.661	182.059	271.727	227.82
9.12	234.633	146.487	187.184	287.153	229
9.14	238.781	142.656	194.23	292.492	233.722
9.16	239.373	148.275	196.537	277.66	234.903
9.18	236.411	155.427	190.259	265.794	231.361
9.2	232.263	152.745	184.878	271.134	227.23
9.22	237.003	144.444	186.799	285.966	229
9.24	238.188	142.273	193.077	290.712	234.312
9.26	237.003	145.849	194.871	280.626	235.493
9.28	233.448	152.873	189.234	267.574	231.952
9.3	227.523	155.683	180.906	268.167	227.82
9.32	231.078	149.808	181.418	283.593	228.41
9.34	235.818	141.123	190.387	292.492	234.903
9.36	234.041	142.4	196.921	283.593	235.493
9.38	232.263	148.403	192.052	265.794	230.771
9.4	229.301	154.661	183.853	265.794	227.82
9.42	231.078	147.892	182.828	282.406	229.591
9.44	237.596	139.208	189.618	290.712	233.132
9.46	237.003	144.955	195.127	284.779	238.444
9.48	237.003	152.618	194.358	270.541	237.263
9.5	234.041	155.044	187.312	265.794	230.771
9.52	230.486	152.873	186.799	276.473	227.82
9.54	234.041	145.466	191.155	288.933	230.181
9.56	237.003	142.273	197.305	287.746	236.083
9.58	238.188	149.042	199.355	273.507	233.132
9.6	234.041	153.895	192.949	264.014	228.41
9.62	231.078	152.49	185.518	275.287	228.41
9.64	235.226	144.827	189.49	288.933	229.591
9.66	239.966	141.762	195.383	290.712	233.132
9.68	238.188	147.637	196.793	274.693	233.132
9.7	233.448	156.321	190.131	263.421	231.361
9.72	228.708	153.512	184.365	271.727	229
9.74	232.856	142.911	187.824	287.153	228.41
9.76	237.003	139.335	194.999	290.119	232.542
9.78	234.633	144.955	196.408	278.253	231.952
9.8	229.893	151.596	192.052	266.981	231.952
9.82	226.338	154.15	184.878	271.727	228.41
9.84	229.893	146.743	186.928	287.746	228.41
9.86	234.633	139.974	194.615	291.899	234.903
9.88	238.781	145.976	199.099	280.626	236.673
9.9	235.818	153.256	195.512	269.354	232.542
9.92	230.486	153.767	188.721	268.167	228.41
9.94	230.486	147.637	187.44	282.406	228.41
9.96	235.818	141.251	192.821	289.526	231.952
9.98	238.781	143.805	198.202	283.593	234.312
10	237.003	151.213	196.28	271.727	234.312
10.02	231.671	155.172	189.234	270.541	231.361
10.04	233.448	149.808	186.928	282.406	227.82
10.06	237.596	142.017	192.821	294.865	230.771
10.08	238.188	142.528	196.024	286.559	234.903
10.1	235.818	148.531	192.949	271.134	233.132
10.12	229.301	153.895	186.415	268.167	231.361
10.14	231.078	150.191	182.828	280.033	227.82
10.16	232.856	140.357	189.746	290.712	230.181
10.18	235.226	139.208	194.999	289.526	231.952
10.2	233.448	147.637	195.768	275.287	232.542
10.22	228.708	154.406	190.259	267.574	231.952
10.24	227.523	150.574	185.774	278.253	231.361
10.26	232.856	140.996	188.081	291.306	230.771
10.28	235.226	138.952	194.487	291.306	233.722
10.3	237.003	145.849	198.074	278.253	234.903
10.32	235.226	153.384	191.924	268.167	231.952
10.34	232.856	153.256	186.543	273.507	229.591
10.36	234.633	147.637	187.44	287.746	230.771
10.38	237.003	142.017	194.23	294.865	233.722
10.4	237.596	149.553	196.793	282.406	234.903
10.42	235.226	155.044	194.358	266.387	234.903
10.44	232.263	153.895	188.849	270.541	228.41
10.46	232.856	146.998	187.568	285.373	228.41
10.48	237.003	141.123	192.18	293.086	231.361
10.5	238.188	146.743	196.665	280.626	234.903
10.52	235.818	154.533	192.18	268.167	234.312
10.54	232.856	152.107	185.006	269.354	228.41
10.56	230.486	145.849	184.75	284.779	227.82
10.58	233.448	139.463	193.205	292.492	232.542
10.6	237.596	145.721	196.665	285.373	236.083
10.62	234.041	153.129	193.718	271.727	233.132
10.64	228.116	153.767	186.671	268.167	229.591
10.66	228.116	146.232	185.006	280.626	228.41
10.68	234.041	140.102	192.565	290.119	231.361
10.7	238.781	144.572	199.996	287.746	237.263
10.72	237.596	153.639	197.69	271.727	236.673
10.74	230.486	157.088	190.387	266.981	231.361
10.76	231.078	151.979	186.415	277.66	229.591
10.78	235.818	143.678	189.746	290.712	231.361
10.8	238.781	143.55	198.074	290.712	236.673
10.82	237.596	152.234	197.433	275.287	233.132
10.84	233.448	158.109	191.668	268.761	229
10.86	231.078	153.512	185.646	277.66	225.459
10.88	235.818	143.678	186.799	290.712	228.41
10.9	239.373	139.846	194.487	293.086	234.903
10.92	238.781	147.126	197.433	277.067	234.312
10.94	231.671	155.427	190.515	268.761	231.361
10.96	227.523	154.533	183.853	274.693	227.82
10.98	231.078	145.338	186.928	287.746	227.23
11	235.226	138.952	193.718	291.306	233.722
11.02	236.411	145.21	197.305	279.44	233.722
11.04	231.671	153.129	192.437	268.167	232.542
11.06	226.93	151.213	185.39	272.32	229.591
11.08	229.301	143.167	186.928	288.339	229.591
11.1	236.411	139.846	195.896	296.645	232.542
11.12	239.966	147.637	198.587	285.373	234.312
11.14	234.041	157.598	193.59	269.354	233.132
11.16	228.116	156.449	187.952	268.761	231.952
11.18	230.486	145.338	187.696	283.593	230.181
11.2	236.411	139.463	191.155	293.679	232.542
11.22	237.003	145.593	198.587	287.746	233.722
11.24	235.818	152.873	196.152	272.32	233.132
11.26	231.078	156.321	188.849	269.947	229
11.28	231.671	149.169	186.671	281.813	227.23
11.3	237.003	142.784	191.284	293.679	230.181
11.32	238.781	145.338	192.821	288.933	231.361
11.34	237.596	152.234	192.949	274.1	230.771
11.36	231.078	155.3	188.977	266.981	229.591
11.38	228.708	148.403	186.543	279.44	229.591
11.4	231.671	139.719	189.106	291.306	231.361
11.42	234.633	140.357	194.615	290.119	231.361
11.44	232.263	147.381	195.127	277.067	231.952
11.46	229.301	154.15	189.234	267.574	230.771
11.48	229.301	148.148	183.596	276.473	229
11.5	231.671	140.74	188.465	291.899	231.361
11.52	234.041	143.039	196.024	294.272	232.542
11.54	237.003	151.468	197.561	280.033	234.312
11.56	231.671	155.427	192.693	268.167	232.542
11.58	229.893	149.169	187.952	271.134	230.181
11.6	232.856	144.444	187.696	287.746	230.181
11.62	235.818	143.167	195.896	293.679	231.952
11.64	236.411	149.297	199.099	282.406	232.542
11.66	235.226	155.427	192.693	270.541	230.181
11.68	230.486	152.362	185.134	272.32	226.64
11.7	229.893	145.083	187.696	287.153	227.23
11.72	236.411	139.208	193.718	293.679	234.312
11.74	239.373	146.743	196.921	282.406	235.493
11.76	235.226	154.789	193.077	268.761	232.542
11.78	230.486	154.533	185.774	268.761	230.181
11.8	228.116	142.656	185.646	284.779	227.82
11.82	232.263	138.058	193.077	293.679	230.771
11.84	236.411	144.444	195.512	285.966	231.952
11.86	234.633	151.34	191.668	271.134	231.361
11.88	231.078	151.724	187.184	268.761	232.542
11.9	229.301	147.254	184.365	283	231.952
11.92	234.633	141.251	191.155	294.272	232.542
11.94	239.373	145.721	197.049	290.712	234.312
11.96	237.003	154.917	196.408	274.693	234.903
11.98	231.671	157.471	192.309	266.387	232.542
12	228.708	149.042	188.593	277.067	230.181
12.02	235.226	139.591	189.106	290.712	229
12.04	236.411	141.89	196.537	290.119	233.722
12.06	238.188	153.639	195.896	276.473	234.312
12.08	234.633	155.938	188.337	267.574	229.591
12.1	232.856	151.213	185.646	276.473	229
12.12	236.411	140.868	187.952	291.306	230.181
12.14	238.188	142.273	191.027	293.679	232.542
12.16	238.781	149.425	191.54	281.813	236.083
12.18	234.041	155.044	187.824	266.981	234.903
12.2	228.708	151.979	183.468	272.914	230.771
12.22	232.263	141.123	183.468	287.153	230.181
12.24	234.041	138.697	188.849	291.306	230.771
12.26	234.633	147.381	189.874	281.22	231.952
12.28	232.856	153.001	186.671	268.761	231.952
12.3	227.523	151.085	183.853	269.947	230.771
12.32	230.486	145.466	185.518	286.559	230.771
12.34	235.818	142.273	191.412	296.052	233.132
12.36	240.558	149.042	196.28	284.186	235.493
12.38	235.818	155.044	191.284	270.541	234.903
12.4	229.893	155.938	186.031	271.134	231.361
12.42	231.671	146.998	186.928	285.966	230.771
12.44	239.373	140.229	190.899	293.086	234.312
12.46	241.151	147.637	195.127	286.559	235.493
12.48	237.596	158.237	192.565	272.914	233.722
12.5	231.078	157.215	185.774	267.574	230.181
12.52	229.893	146.743	183.725	281.22	227.23
12.54	233.448	140.868	189.362	292.492	231.361
12.56	237.003	146.104	195.383	288.339	235.493
12.58	238.781	155.683	192.821	273.507	237.263
12.6	234.633	155.938	186.031	266.981	233.132
12.62	229.893	145.083	179.369	276.473	230.181
12.64	232.263	137.037	186.799	290.119	230.771
12.66	234.633	141.506	193.846	290.712	233.722
12.68	237.003	151.085	192.565	274.1	233.722
12.7	229.301	156.066	188.465	264.014	230.181
12.72	226.93	148.531	184.75	273.507	229.591
12.74	232.856	140.102	185.774	290.712	231.361
12.76	237.596	141.379	192.821	291.899	236.673
12.78	239.966	151.596	194.871	276.473	236.673
12.8	233.448	158.109	189.234	266.981	234.903
12.82	229.893	152.745	183.468	271.727	230.181
12.84	232.856	143.422	186.928	287.153	229.591
12.86	235.818	142.656	192.437	290.712	230.771
12.88	237.596	151.596	195.512	279.44	232.542
12.9	234.633	156.96	192.949	266.387	231.361
12.92	232.263	154.023	186.287	268.761	230.181
12.94	231.671	141.762	185.39	284.186	230.181
12.96	237.596	138.825	191.027	292.492	231.952
12.98	239.373	146.998	191.54	283.593	233.722
13	235.818	155.172	188.465	269.947	232.542
13.02	229.893	155.683	184.365	268.167	227.82
13.04	226.338	146.487	185.518	279.44	228.41
13.06	231.671	138.825	190.387	290.119	230.771
13.08	235.818	143.55	194.743	285.966	231.361
13.1	232.856	151.596	190.131	271.727	233.722
13.12	229.301	155.044	185.518	266.387	233.132
13.14	230.486	146.232	184.621	279.44	232.542
13.16	235.226	139.719	187.824	290.712	230.771
13.18	238.188	144.955	191.155	286.559	232.542
13.2	234.633	154.278	192.052	272.914	234.312
13.22	229.301	157.598	189.362	266.387	233.132
13.24	229.301	148.659	186.671	277.66	229.591
13.26	233.448	138.697	188.977	288.933	228.41
13.28	238.188	144.955	193.077	290.119	232.542
13.3	237.003	154.789	194.487	274.1	234.312
13.32	234.041	158.237	187.056	265.794	233.132
13.34	233.448	150.191	183.468	275.287	229
13.36	234.041	141.379	186.159	287.153	227.23
13.38	235.818	143.422	192.693	290.119	231.952
13.4	238.188	150.574	195.512	277.067	235.493
13.42	233.448	154.789	188.465	266.981	233.722
13.44	229.301	150.702	181.675	270.541	231.361
13.46	232.263	139.974	185.006	285.966	229
13.48	234.633	138.952	192.18	293.086	231.952
13.5	237.596	148.275	194.487	280.626	233.132
13.52	234.633	155.3	190.899	265.201	234.312
13.54	228.116	152.234	185.134	268.167	231.952
13.56	229.301	142.017	184.365	284.779	229
13.58	235.818	140.357	189.874	294.272	233.132
13.6	237.596	150.957	193.462	283	234.903
13.62	237.003	154.15	190.387	269.354	236.673
13.64	232.856	154.15	186.159	269.354	231.361
13.66	232.856	144.699	186.928	281.813	228.41
13.68	237.596	140.74	190.002	290.119	231.361
13.7	238.188	146.36	194.487	283.593	232.542
13.72	235.818	155.427	192.565	267.574	234.312
13.74	234.041	157.088	187.952	264.608	230.771
13.76	232.856	149.169	187.312	277.66	226.64
13.78	234.041	140.868	190.002	288.933	228.41
13.8	237.596	145.21	191.155	287.153	232.542
13.82	237.596	152.873	189.618	269.947	233.722
13.84	231.671	154.533	185.006	264.014	234.312
13.86	230.486	147.126	181.418	274.1	229
13.88	232.263	140.102	187.44	289.526	229
13.9	237.003	145.849	192.565	287.746	233.722
13.92	239.373	154.023	193.59	272.914	236.083
13.94	231.078	154.917	187.824	264.014	236.083
13.96	227.523	148.148	183.468	272.32	229
13.98	232.856	139.591	186.031	289.526	230.181
14	238.188	144.189	192.693	291.899	234.312
14.02	239.966	151.979	193.59	277.067	236.083
14.04	235.226	156.066	191.284	266.981	236.673
14.06	231.078	150.702	186.928	271.727	233.132
14.08	234.041	140.485	189.106	287.153	230.771
14.1	237.003	142.911	192.437	289.526	231.361
14.12	240.558	153.129	194.23	275.88	234.312
14.14	236.411	157.982	190.643	262.234	234.903
14.16	230.486	153.129	185.774	264.014	228.41
14.18	234.633	143.805	187.184	279.44	227.23
14.2	238.188	141.89	191.54	290.119	230.181
14.22	239.966	149.808	193.334	282.406	235.493
14.24	238.188	155.044	190.131	269.947	233.132
14.26	234.041	153.767	183.981	268.761	230.181
14.28	229.301	143.039	183.468	281.813	229.591
14.3	231.671	139.335	190.515	291.306	231.361
14.32	237.596	148.148	192.18	284.779	233.722
14.34	237.003	155.427	192.309	268.167	234.312
14.36	231.671	151.851	186.928	268.167	233.132
14.38	231.671	142.911	183.725	278.846	233.132
14.4	235.818	137.164	188.081	291.306	232.542
14.42	238.188	146.232	193.974	287.746	231.361
14.44	237.003	155.938	192.18	272.914	233.722
14.46	234.041	156.321	187.44	265.794	233.132
14.48	229.893	146.36	184.75	277.067	232.542
14.5	234.633	141.89	190.259	288.933	231.952
14.52	237.596	147.892	194.358	290.119	234.903
14.54	240.558	156.449	193.59	275.88	234.312
14.56	234.633	157.598	189.618	266.387	233.722
14.58	231.078	147.764	185.646	274.693	228.41
14.6	234.041	139.08	187.696	290.119	227.23
14.62	239.966	142.273	191.412	290.712	233.132
14.64	241.151	154.023	193.205	276.473	233.722
14.66	235.226	157.343	187.824	264.608	234.903
14.68	229.301	147.764	183.853	272.32	231.361
14.7	229.893	138.441	185.518	286.559	229
14.72	235.226	140.868	190.771	289.526	230.771
14.74	237.003	149.68	193.462	277.66	233.722
14.76	234.041	156.704	190.131	266.981	234.312
14.78	227.523	151.596	184.878	271.134	231.952
14.8	231.671	140.996	184.493	284.779	230.181
14.82	236.411	140.613	190.131	291.899	231.952
14.84	239.966	151.979	193.462	282.406	235.493
14.86	237.003	157.215	191.924	266.387	234.312
14.88	231.671	152.745	187.696	268.167	231.952
14.9	229.301	143.805	185.006	280.033	230.771
14.92	234.633	142.528	189.746	290.119	231.952
14.94	240.558	149.936	194.487	287.153	234.312
14.96	238.781	156.577	193.205	273.507	235.493
14.98	232.856	150.702	188.209	268.761	231.952
15	230.486	142.911	186.287	276.473	227.23
15.02	234.633	139.719	187.44	290.119	230.181
15.04	238.781	146.87	193.462	286.559	231.952
15.06	237.003	155.3	192.949	271.727	231.952
15.08	234.041	153.639	185.903	268.167	233.722
15.1	229.301	142.656	182.571	275.287	232.542
15.12	232.856	140.102	188.081	287.746	231.361
15.14	237.003	146.998	191.284	286.559	231.361
15.16	237.003	155.044	192.437	274.693	232.542
15.18	232.856	155.427	187.312	268.761	234.312
15.2	231.078	144.444	187.184	275.287	233.132
15.22	234.041	137.803	188.209	291.306	231.952
15.24	237.596	143.933	191.54	291.306	231.361
15.26	239.373	153.129	192.052	277.66	234.312
15.28	237.003	156.449	190.643	265.201	236.083
15.3	231.078	150.191	187.312	269.947	233.722
15.32	231.671	142.4	187.056	284.186	231.361
15.34	237.596	143.933	192.821	290.119	231.361
15.36	244.113	151.596	196.408	280.033	233.132
15.38	238.781	154.917	192.821	266.387	231.952
15.4	233.448	150.319	187.568	268.761	232.542
15.42	232.263	141.379	186.543	281.813	231.361
15.44	237.596	141.89	190.643	287.153	227.82
15.46	241.151	149.553	192.052	281.22	233.132
15.48	238.781	155.044	188.849	271.134	234.312
15.5	231.078	150.446	185.774	265.794	232.542
15.52	228.708	142.4	183.212	277.66	230.771
15.54	229.893	139.463	187.184	288.933	230.771
15.56	237.003	148.659	193.334	283.593	233.722
15.58	237.596	156.577	192.693	270.541	234.903
15.6	231.671	153.639	187.952	266.981	234.312
15.62	231.078	145.21	186.799	277.66	231.361
15.64	235.818	139.719	191.796	289.526	231.952
15.66	240.558	147.764	194.615	288.339	234.903
15.68	238.781	156.321	191.284	272.32	237.263
15.7	233.448	156.832	190.131	266.387	236.673
15.72	232.263	146.104	186.799	275.88	231.361
15.74	236.411	138.825	188.977	287.746	229.591
15.76	239.373	144.827	192.821	286.559	234.312
15.78	237.596	156.832	192.437	274.693	233.722
15.8	235.818	157.598	189.49	265.794	233.722
15.82	233.448	146.743	185.39	271.727	231.952
15.84	232.856	139.08	188.721	287.153	229
15.86	236.411	143.294	192.437	290.712	230.181
15.88	239.373	154.278	193.846	277.66	234.312
15.9	238.188	156.066	189.49	264.608	234.312
15.92	232.263	148.403	184.75	268.167	230.771
15.94	231.078	140.613	185.39	283.593	227.82
15.96	234.633	144.316	190.002	290.712	231.361
15.98	236.411	150.319	190.515	280.033	234.312
16	234.041	153.256	188.849	267.574	236.673
16.02	230.486	149.169	186.799	268.167	235.493
16.04	231.078	139.846	186.159	283.593	230.181
16.06	234.041	142.911	191.027	291.899	231.952
16.08	239.373	151.34	194.23	283.593	234.312
16.1	240.558	158.748	190.899	268.761	235.493
16.12	233.448	153.384	187.824	266.387	235.493
16.14	231.671	142.656	188.593	278.846	231.361
16.16	235.818	142.017	190.515	290.119	233.132
16.18	241.743	150.83	193.846	287.153	234.312
16.2	242.928	157.471	194.358	270.541	236.083
16.22	235.818	155.81	190.131	265.201	234.312
16.24	229.301	146.104	186.543	277.067	229
16.26	232.856	140.996	188.081	288.339	227.23
16.28	239.373	146.998	191.027	286.559	231.952
16.3	238.781	155.172	191.155	273.507	234.312
16.32	232.856	155.172	188.081	267.574	231.952
16.34	228.708	145.21	184.109	275.287	230.771
16.36	231.671	138.952	186.928	287.746	230.771
16.38	235.226	144.572	191.796	287.153	230.771
16.4	239.373	154.023	191.54	274.693	233.132
16.42	235.226	154.023	188.849	266.387	234.903
16.44	229.301	144.189	186.287	275.287	232.542
16.46	229.301	137.164	186.671	287.746	230.181
16.48	236.411	146.36	191.412	290.119	231.952
16.5	240.558	155.427	193.974	277.067	233.132
16.52	234.633	155.044	191.796	267.574	234.312
16.54	231.671	147.637	187.952	270.541	233.132
16.56	232.856	140.74	188.337	283.593	230.181
16.58	237.596	145.593	191.412	290.712	231.361
16.6	239.966	154.533	192.693	280.033	231.952
16.62	238.781	157.088	191.54	268.167	234.312
16.64	231.078	148.02	186.928	270.541	232.542
16.66	231.078	141.251	185.646	283.593	229.591
16.68	237.596	143.933	189.49	290.119	229
16.7	241.151	150.574	193.974	282.406	231.952
16.72	237.003	154.661	193.846	267.574	237.263
16.74	233.448	149.936	188.209	265.794	236.083
16.76	228.708	139.08	182.571	278.846	231.361
16.78	232.263	138.569	187.056	290.119	229.591
16.8	239.373	149.169	192.437	283.593	229
16.82	238.188	156.449	189.618	268.167	234.312
16.84	231.671	150.191	188.465	266.981	233.722
16.86	229.301	139.974	186.928	278.846	232.542
16.88	233.448	138.441	189.618	288.933	230.771
16.9	239.373	148.403	194.102	285.966	233.132
16.92	238.781	156.449	194.358	271.727	234.903
16.94	233.448	155.172	188.977	265.794	235.493
16.96	231.671	145.721	186.159	274.1	233.722
16.98	233.448	139.208	189.49	284.779	231.361
17	238.781	147.509	196.793	287.153	231.952
17.02	244.113	157.726	198.074	274.1	236.083
17.04	237.003	157.471	194.23	266.387	234.312
17.06	229.893	146.487	188.593	271.727	230.771
17.08	233.448	139.846	188.721	286.559	229
17.1	238.188	144.955	193.718	291.899	230.181
17.12	239.373	153.639	196.152	275.287	234.312
17.14	236.411	156.321	191.924	264.608	235.493
17.16	230.486	148.786	189.234	268.761	231.952
17.18	229.301	139.208	190.771	283.593	229
17.2	231.671	141.762	192.437	288.933	233.132
17.22	238.188	150.957	194.999	278.846	234.903
17.24	237.003	154.406	194.487	266.981	234.903
17.26	231.671	147.892	191.284	266.981	234.312
17.28	228.708	139.846	191.155	282.406	230.771
17.3	235.226	141.251	195.127	291.306	230.181
17.32	241.151	151.979	196.408	281.813	233.132
17.34	238.188	157.343	194.358	271.134	237.263
17.36	229.893	150.702	191.412	267.574	237.263
17.38	233.448	141.251	189.49	280.033	233.132
17.4	235.226	142.911	192.693	288.933	229.591
17.42	239.373	153.129	197.946	284.779	231.952
17.44	238.188	157.598	196.921	271.727	236.083
17.46	232.856	152.49	192.693	267.574	233.132
17.48	229.893	140.357	189.49	278.846	230.181
17.5	235.226	138.952	191.668	289.526	227.82
17.52	239.966	147.254	193.334	286.559	230.181
17.54	239.966	155.427	194.23	274.1	233.722
17.56	235.226	153.256	190.515	265.794	239.034
17.58	229.301	143.039	189.618	275.287	234.312
17.6	229.893	137.931	191.412	288.339	227.23
17.62	235.226	145.466	194.23	290.119	230.771
17.64	238.781	155.938	193.718	276.473	233.722
17.66	235.226	154.15	191.155	266.981	234.903
17.68	229.893	143.167	189.106	274.1	233.132
17.7	230.486	137.292	191.668	287.153	230.771
17.72	236.411	145.338	194.102	289.526	233.132
17.74	240.558	154.406	194.23	278.846	234.312
17.76	238.188	153.129	192.18	268.167	236.083
17.78	229.301	145.593	189.874	270.541	236.673
17.8	229.301	139.719	192.309	285.966	232.542
17.82	236.411	144.189	195.255	293.086	231.361
17.84	240.558	154.023	196.152	281.813	231.952
17.86	239.966	158.876	195.255	268.761	234.312
17.88	234.041	150.063	190.515	269.354	235.493
17.9	231.671	139.463	189.234	284.186	230.771
17.92	234.041	142.145	191.412	291.306	227.82
17.94	239.966	150.702	194.23	284.186	230.181
17.96	238.781	153.256	193.718	271.727	234.903
17.98	229.893	147.637	189.49	269.354	234.312
18	229.301	138.569	187.568	280.626	231.361
18.02	233.448	139.719	189.874	290.712	230.181
18.04	237.596	150.319	191.796	287.153	231.952
18.06	235.226	154.15	193.205	272.914	233.132
18.08	229.893	148.275	191.924	268.167	233.722
18.1	229.301	139.846	190.002	278.846	230.181
18.12	231.078	140.102	193.205	290.119	227.82
18.14	235.818	148.148	196.152	289.526	232.542
18.16	239.966	155.683	194.871	275.88	237.263
18.18	237.596	153.256	193.205	269.354	236.083
18.2	229.893	142.911	188.849	275.287	234.903
18.22	232.263	139.08	189.106	289.526	230.181
18.24	237.596	148.531	193.334	288.933	228.41
18.26	239.966	156.194	195.127	277.66	233.132
18.28	237.003	155.81	193.974	269.947	234.903
18.3	229.893	144.827	190.771	274.1	229.591
18.32	232.263	138.952	188.849	290.119	226.64
18.34	237.596	143.805	190.643	292.492	227.23
18.36	240.558	153.256	192.437	278.846	233.132
18.38	237.003	154.406	192.821	268.167	236.673
18.4	229.893	143.678	188.721	271.727	233.722
18.42	229.893	136.526	186.543	285.373	229
18.44	235.226	144.827	190.643	290.712	230.771
18.46	238.781	152.107	194.999	282.406	231.952
18.48	234.041	152.873	193.077	271.134	234.903
18.5	228.708	148.148	190.259	271.134	235.493
18.52	227.523	139.335	189.49	284.779	231.361
18.54	232.856	142.145	189.746	292.492	227.82
18.56	241.743	152.234	194.358	285.373	231.361
18.58	238.781	155.555	195.512	271.134	236.083
18.6	233.448	148.148	191.668	268.167	236.083
18.62	230.486	141.506	190.771	281.22	232.542
18.64	234.633	141.379	191.924	292.492	229
18.66	239.373	151.213	192.437	288.339	231.361
18.68	239.373	156.96	194.743	275.287	235.493
18.7	235.226	150.446	193.974	268.167	233.132
18.72	231.078	143.039	189.746	277.66	230.181
18.74	232.856	143.294	191.668	290.119	227.82
18.76	237.596	149.169	191.668	287.746	231.361
18.78	240.558	155.555	192.052	274.1	234.903
18.8	235.226	151.213	190.131	265.794	235.493
18.82	227.523	140.229	189.362	275.88	232.542
18.84	229.893	140.102	192.565	289.526	229
18.86	236.411	147.126	192.693	289.526	229
18.88	239.966	154.278	192.309	278.846	231.952
18.9	232.263	154.789	192.437	269.354	235.493
18.92	226.93	142.911	190.643	275.287	234.312
18.94	231.078	138.569	190.387	288.339	232.542
18.96	235.818	146.87	191.796	289.526	229.591
18.98	242.336	154.917	194.23	278.253	231.952
19	237.003	156.194	193.718	268.761	237.854
19.02	228.708	146.87	193.974	274.1	236.083
19.04	227.523	141.123	191.924	286.559	231.361
19.06	236.411	145.849	194.102	292.492	229
19.08	243.521	155.3	194.23	283.593	232.542
19.1	238.188	155.044	193.077	270.541	234.903
19.12	231.078	148.02	191.412	271.134	232.542
19.14	229.301	141.251	191.796	284.186	229
19.16	232.263	143.933	192.949	293.086	229.591
19.18	239.966	152.362	193.334	284.779	233.132
19.2	238.188	156.577	193.462	269.947	236.083
19.22	231.078	146.87	191.284	268.167	234.312
19.24	226.338	137.931	187.312	282.406	230.771
19.26	229.893	142.145	190.515	291.899	224.869
19.28	237.596	149.808	194.743	287.153	227.82
19.3	234.633	153.512	195.383	275.287	234.312
19.32	229.893	148.786	192.949	268.167	235.493
19.34	226.93	140.485	189.362	279.44	233.722
19.36	229.893	140.74	190.387	290.712	229
19.38	238.781	150.446	191.796	290.712	230.771
19.4	238.188	156.96	194.102	277.66	236.083
19.42	233.448	151.979	193.974	269.354	238.444
19.44	227.523	141.634	192.821	276.473	234.903
19.46	232.263	140.868	190.771	289.526	229
19.48	238.781	148.02	191.668	290.119	228.41
19.5	241.743	156.449	193.718	277.66	233.132
19.52	235.226	154.278	192.693	268.167	237.263
19.54	229.301	145.083	190.643	275.287	233.132
19.56	231.078	139.591	192.693	288.339	228.41
19.58	237.003	146.104	192.565	291.899	227.23
19.6	241.151	155.938	192.437	280.033	230.181
19.62	235.818	152.618	191.668	270.541	236.083
19.64	229.893	142.528	186.543	272.32	234.903
19.66	226.338	136.526	184.493	287.746	231.361
19.68	231.078	144.572	186.928	293.679	228.41
19.7	237.596	153.895	190.131	283	230.181
19.72	234.633	155.427	190.131	270.541	234.903
19.74	228.116	146.36	188.465	273.507	236.083
19.76	225.745	138.569	189.362	286.559	231.361
19.78	235.226	141.506	191.155	293.679	228.41
19.8	241.151	153.639	191.924	286.559	231.361
19.82	236.411	155.172	190.387	271.134	236.673
19.84	230.486	147.126	188.977	271.727	237.263
19.86	229.301	139.463	189.618	283	231.952
19.88	234.633	141.762	190.131	292.492	227.23
19.9	239.373	151.468	190.899	287.153	230.181
19.92	239.373	156.704	191.796	276.473	234.312
19.94	234.041	150.191	188.721	269.354	237.263
19.96	227.523	141.634	185.134	277.067	232.542
19.98	232.263	141.762	187.568	289.526	229
20	238.781	148.275	190.259	291.306	227.82
20.02	238.188	155.3	190.002	278.253	231.361
20.04	233.448	148.914	188.721	269.947	237.263
20.06	227.523	140.868	184.493	277.067	234.903
20.08	228.708	138.441	185.903	287.746	227.23
20.1	235.818	148.403	189.362	288.339	228.41
20.12	238.781	155.555	190.643	275.287	232.542
20.14	234.041	150.702	189.746	267.574	236.673
20.16	228.708	141.762	186.799	274.693	233.722
20.18	230.486	138.058	187.568	290.119	229.591
20.2	237.003	145.466	189.362	291.899	230.181
20.22	239.966	155.938	189.362	279.44	233.722
20.24	238.188	156.066	190.899	268.761	236.083
20.26	231.078	144.827	188.977	269.354	233.722
20.28	227.523	139.974	189.746	284.186	228.41
20.3	234.041	147.381	190.131	291.306	227.82
20.32	241.151	156.194	190.387	283	230.771
20.34	239.373	157.598	192.18	268.167	236.673
20.36	231.078	146.487	189.618	267.574	234.903
20.38	229.301	138.569	186.671	281.813	229
20.4	234.633	143.422	185.518	291.899	226.049
20.42	239.373	151.34	189.234	285.373	229.591
20.44	236.411	154.661	191.155	271.134	237.263
20.46	230.486	146.487	190.259	266.981	237.854
20.48	228.116	138.569	186.031	277.66	231.952
20.5	229.893	143.805	187.312	287.746	226.049
20.52	237.596	154.533	189.49	285.373	228.41
20.54	235.818	155.427	190.515	271.727	234.312
20.56	229.893	145.849	189.234	267.574	237.263
20.58	226.93	137.931	187.056	279.44	232.542
20.6	231.078	143.55	188.209	290.712	227.23
20.62	237.596	151.085	190.387	288.933	230.771
20.64	239.373	157.726	192.565	277.067	234.312
20.66	233.448	152.362	192.949	269.354	236.083
20.68	226.338	143.805	188.849	277.067	234.903
20.7	229.893	142.656	187.056	286.559	227.82
20.72	237.596	151.213	188.337	287.153	229.591
20.74	240.558	158.492	194.358	276.473	231.952
20.76	235.818	152.618	191.668	267.574	235.493
20.78	231.671	142.4	187.568	274.1	234.312
20.8	231.671	139.463	186.159	286.559	229.591
20.82	237.003	148.275	188.977	290.119	228.41
20.84	239.966	155.81	189.362	278.846	229.591
20.86	235.818	155.938	190.643	267.574	236.083
20.88	228.708	143.039	188.465	271.134	236.673
20.9	228.116	137.164	184.75	283.593	230.771
20.92	232.263	144.061	186.543	291.899	227.23
20.94	237.596	153.256	190.643	281.22	228.41
20.96	235.818	152.234	192.052	268.761	233.722
20.98	229.301	144.316	188.721	271.134	233.722
21	225.745	139.846	187.44	283	230.181
21.02	231.671	144.827	187.44	291.306	227.82
21.04	238.781	154.406	190.259	285.373	231.952
21.06	237.003	154.278	192.18	272.914	235.493
21.08	229.893	148.275	191.668	267.574	235.493
21.1	228.116	140.102	188.081	280.626	233.722
21.12	231.078	142.911	189.234	290.712	231.952
21.14	238.188	154.789	190.899	286.559	229.591
21.16	239.966	157.598	193.077	272.914	230.771
21.18	232.856	150.063	190.387	266.387	233.132
21.2	225.745	141.379	184.365	276.473	230.181
21.22	230.486	141.379	183.34	291.899	226.64
21.24	238.781	148.02	187.184	288.339	228.41
21.26	239.373	156.832	189.874	274.1	232.542
21.28	232.856	149.297	189.362	268.761	237.263
21.3	225.745	138.314	188.337	274.1	232.542
21.32	228.116	138.697	186.543	285.373	225.459
21.34	234.633	148.403	187.312	288.339	226.049
21.36	234.633	157.854	190.131	276.473	233.132
21.38	231.671	152.362	188.849	269.354	237.263
21.4	226.93	139.463	186.543	275.287	234.903
21.42	228.116	138.441	188.849	287.153	227.82
21.44	234.633	146.87	190.131	290.712	226.64
21.46	237.596	158.365	191.54	280.626	232.542
21.48	234.633	155.427	191.796	270.541	236.673
21.5	226.93	142.784	189.362	270.541	236.673
21.52	228.708	139.974	188.337	281.813	229.591
21.54	236.411	146.998	186.928	291.306	226.049
21.56	240.558	153.895	188.721	284.186	229
21.58	236.411	153.001	191.924	269.947	234.312
21.6	230.486	147.637	190.515	266.981	236.083
21.62	227.523	139.591	188.209	283	229.591
21.64	232.856	143.805	186.671	291.899	226.64
21.66	240.558	153.639	188.849	285.373	227.82
21.68	239.373	155.044	190.771	273.507	235.493
21.7	232.856	145.21	188.721	268.167	236.673
21.72	227.523	136.909	186.031	277.067	233.132
21.74	230.486	142.528	185.774	288.339	226.64
21.76	236.411	150.702	188.977	286.559	227.82
21.78	237.596	153.001	191.412	271.727	234.312
21.8	231.078	146.615	191.796	265.794	238.444
21.82	226.338	140.868	186.928	277.067	232.542
21.84	231.671	142.911	185.646	290.119	226.64
21.86	239.966	152.618	187.056	288.339	226.64
21.88	239.966	157.215	190.899	277.66	232.542
21.9	234.041	150.191	190.387	267.574	237.263
21.92	228.116	140.868	187.056	274.1	234.312
21.94	231.671	141.379	187.696	285.966	228.41
21.96	240.558	150.957	188.977	289.526	228.41
21.98	241.743	156.832	191.155	280.033	233.132
22	235.226	151.468	190.515	268.167	237.854
22.02	228.116	141.762	189.106	273.507	234.903
22.04	229.893	140.74	188.721	285.373	225.459
22.06	238.781	147.254	188.465	288.339	226.049
22.08	242.336	155.044	191.027	280.626	232.542
22.1	238.188	150.446	192.052	268.761	236.673
22.12	227.523	140.229	188.721	269.354	234.903
22.14	226.338	138.825	185.518	281.813	229.591
22.16	234.633	145.849	186.543	289.526	227.82
22.18	238.781	153.639	188.849	282.406	231.361
22.2	234.633	153.001	191.284	272.32	234.903
22.22	228.116	143.55	189.49	268.761	236.083
22.24	228.116	141.123	187.568	283.593	230.181
22.26	235.226	146.998	187.44	290.712	228.41
22.28	238.781	154.278	189.234	284.186	230.771
22.3	238.781	155.3	190.771	271.727	236.083
22.32	232.856	147.509	191.924	266.387	236.673
22.34	229.301	139.846	187.952	280.033	231.952
22.36	232.856	146.743	186.928	290.712	227.23
22.38	239.373	153.129	190.259	288.339	229
22.4	240.558	156.704	190.515	274.1	236.673
22.42	234.633	150.446	190.515	265.794	236.673
22.44	230.486	141.123	189.874	274.693	231.361
22.46	233.448	142.911	186.415	289.526	226.64
22.48	237.596	152.873	186.671	288.339	226.64
22.5	239.373	157.598	189.106	274.693	231.952
22.52	235.818	148.02	191.027	266.387	235.493
22.54	226.93	139.974	187.184	274.1	234.903
22.56	229.893	141.123	185.518	289.526	227.82
22.58	237.003	148.403	187.056	288.339	226.64
22.6	237.596	155.3	188.849	277.66	232.542
22.62	232.263	151.34	188.081	266.981	237.854
22.64	226.338	141.506	187.696	271.134	234.903
22.66	232.263	139.719	186.287	284.186	228.41
22.68	239.373	149.808	187.056	290.119	229
22.7	242.336	156.832	189.362	280.033	231.952
22.72	238.188	151.851	193.334	270.541	237.263
22.74	231.078	142.145	189.234	272.32	236.083
22.76	231.671	141.89	187.696	283.593	229.591
22.78	236.411	149.936	190.131	290.712	226.64
22.8	240.558	157.343	191.412	283.593	231.361
22.82	237.003	155.555	193.334	269.947	235.493
22.84	231.671	145.083	190.515	269.354	234.312
22.86	229.301	140.74	186.415	283.593	228.41
22.88	235.226	145.976	186.031	290.712	222.508
22.9	241.151	153.895	188.465	284.779	227.23
22.92	240.558	154.533	189.874	272.32	234.903
22.94	231.671	142.145	189.746	268.167	238.444
22.96	225.745	138.952	187.184	278.846	231.952
22.98	231.671	148.02	186.415	288.339	226.64
23	237.003	153.767	187.056	284.779	228.41
23.02	237.596	154.406	190.515	274.1	234.312
23.04	231.671	146.743	188.465	268.167	235.493
23.06	224.56	138.314	187.44	276.473	233.132
23.08	230.486	141.89	187.44	288.933	226.049
23.1	237.003	153.639	190.771	289.526	226.64
23.12	239.966	158.492	192.565	275.88	233.132
23.14	235.226	150.702	193.59	268.167	236.673
23.16	229.301	143.039	188.081	275.287	235.493
23.18	230.486	143.422	187.184	288.933	229
23.2	237.003	151.979	187.44	287.746	225.459
23.22	239.966	156.194	192.18	276.473	229
23.24	238.188	148.914	193.462	269.354	237.263
23.26	229.301	140.357	190.771	274.693	234.903
23.28	232.263	141.379	186.928	285.373	229
23.3	237.003	150.446	183.981	290.712	224.279
23.32	240.558	155.555	189.49	280.626	228.41
23.34	235.226	148.659	192.18	271.134	236.083
23.36	226.93	140.102	188.849	271.134	236.083
23.38	226.93	139.974	184.75	281.813	230.771
23.4	232.856	150.191	183.853	287.153	227.82
23.42	238.188	156.577	189.49	281.813	229.591
23.44	235.818	150.83	192.309	270.541	235.493
23.46	226.338	142.145	191.668	267.574	237.263
23.48	227.523	138.186	189.106	280.626	231.952
23.5	236.411	147.509	187.056	290.712	225.459
23.52	242.336	155.683	188.977	286.559	229
23.54	239.966	155.3	193.59	272.32	237.854
23.56	231.078	144.444	191.924	266.387	239.624
23.58	228.116	140.996	188.849	278.253	233.722
23.6	234.041	146.87	188.209	288.339	226.049
23.62	239.966	154.917	188.721	286.559	227.23
23.64	241.151	155.3	192.18	272.32	234.312
23.66	234.041	148.914	192.693	265.794	236.083
23.68	229.301	139.208	188.849	273.507	233.132
23.7	233.448	145.21	187.312	286.559	226.049
23.72	239.373	154.023	187.312	288.339	227.23
23.74	240.558	157.088	191.796	275.88	235.493
23.76	234.633	146.743	191.027	265.201	239.034
23.78	226.93	138.697	188.081	271.727	232.542
23.8	228.708	142.273	187.44	287.153	226.049
23.82	237.003	150.83	187.312	289.526	227.23
23.84	240.558	155.555	192.309	277.067	233.722
23.86	232.263	149.042	193.334	266.981	238.444
23.88	226.93	143.294	190.259	270.541	234.903
23.9	230.486	144.572	186.287	284.779	229
23.92	235.818	152.873	187.696	291.306	225.459
23.94	239.966	158.365	190.387	280.033	232.542
23.96	239.373	152.234	193.974	269.947	239.034
23.98	231.078	141.506	190.899	271.134	238.444
24	228.708	141.634	191.027	281.22	231.952
24.02	235.818	150.957	189.746	287.746	227.23
24.04	243.521	158.748	189.49	281.22	228.41
24.06	239.966	152.49	191.924	270.541	233.722
24.08	231.078	143.678	191.924	270.541	235.493
24.1	231.078	140.229	189.49	281.22	231.361
24.12	237.003	147.892	186.671	287.746	225.459
24.14	241.151	153.001	187.44	281.813	229.591
24.16	238.188	153.384	191.155	272.32	235.493
24.18	231.671	144.316	189.874	268.761	236.083
24.2	227.523	139.846	185.39	277.66	231.361
24.22	231.078	146.232	186.287	286.559	227.23
24.24	239.966	154.917	189.618	285.966	227.23
24.26	238.781	153.384	191.924	275.88	233.722
24.28	229.301	145.466	192.052	268.167	240.214
24.3	225.153	140.229	189.362	275.287	233.722
24.32	232.856	146.36	188.721	287.746	226.049
24.34	239.966	154.661	189.746	287.153	226.64
24.36	239.966	157.598	191.796	275.88	236.083
24.38	234.633	147.764	194.102	269.354	240.214
24.4	228.116	142.4	190.131	274.1	236.673
24.42	229.301	144.444	186.415	285.373	227.82
24.44	238.188	153.384	187.184	290.712	224.279
24.46	243.521	157.343	191.796	278.846	229.591
24.48	238.781	149.936	195.383	266.981	236.083
24.5	230.486	140.485	191.668	271.727	236.083
24.52	229.893	142.145	188.209	284.779	228.41
24.54	235.818	151.979	187.568	289.526	225.459
24.56	241.743	157.471	191.668	281.813	230.181
24.58	235.818	150.83	194.487	268.167	234.903
24.6	229.301	140.229	191.54	269.354	236.673
24.62	228.116	139.846	190.002	281.813	229
24.64	231.671	148.403	188.849	288.933	224.869
24.66	237.596	156.194	193.974	283	230.181
24.68	237.003	151.851	195.255	272.914	237.263
24.7	228.116	141.251	193.462	269.354	236.673
24.72	225.745	141.379	188.209	280.626	231.361
24.74	232.856	149.297	187.952	287.746	226.64
24.76	241.743	155.044	192.437	283.593	228.41
24.78	241.151	154.278	195.896	275.287	233.722
24.8	232.263	146.232	195.512	270.541	238.444
24.82	226.338	142.017	191.796	277.66	234.903
24.84	231.671	146.743	190.259	287.153	226.049
24.86	239.373	155.938	191.027	283.593	225.459
24.88	241.743	154.278	196.28	274.693	234.903
24.9	235.226	147.254	197.818	268.761	239.034
24.92	227.523	139.846	192.821	276.473	233.722
24.94	231.078	145.849	187.952	287.153	224.279
24.96	239.373	154.023	188.465	288.339	224.279
24.98	241.151	154.533	192.949	275.287	233.132
25	234.633	145.338	194.358	266.981	238.444
25.02	228.116	139.463	188.337	274.693	236.673
25.04	232.856	142.145	187.696	287.153	227.82
25.06	238.781	151.213	190.259	288.339	224.279
25.08	238.188	157.854	193.718	278.253	231.361
25.1	231.078	148.786	196.28	270.541	238.444
25.12	224.56	137.547	192.821	274.1	239.034
25.14	228.708	140.102	188.081	285.966	229.591
25.16	235.818	151.34	189.49	291.306	224.869
25.18	241.151	157.982	194.999	283	230.181
25.2	238.781	151.468	199.355	268.761	239.624
25.22	231.671	140.613	194.358	271.727	237.854
25.24	232.263	142.145	188.849	282.406	231.952
25.26	236.411	151.979	189.106	290.119	227.23
25.28	241.743	155.81	194.743	283	229.591
25.3	239.373	151.596	196.921	272.32	236.083
25.32	232.263	145.593	193.334	270.541	237.263
25.34	232.263	142.017	190.771	280.626	230.181
25.36	235.226	149.553	188.337	288.339	223.689
25.38	238.781	154.023	190.387	284.779	228.41
25.4	238.188	151.085	195.383	273.507	234.312
25.42	230.486	140.102	194.871	268.167	238.444
25.44	226.93	139.846	189.106	277.067	234.312
25.46	231.078	145.976	186.415	287.153	226.64
25.48	238.781	153.639	189.106	287.746	227.82
25.5	238.188	153.001	192.693	275.88	234.903
25.52	232.856	143.55	194.999	268.167	237.854
25.54	226.338	140.74	192.052	274.693	233.722
25.56	232.263	148.02	188.721	288.933	226.049
25.58	239.966	154.789	191.284	288.339	228.41
25.6	242.336	155.938	196.408	277.067	234.312
25.62	234.633	147.892	197.946	268.761	239.624
25.64	226.338	141.89	193.718	274.693	236.083
25.66	232.856	145.466	188.977	287.153	227.82
25.68	242.336	154.533	192.565	289.526	228.41
25.7	242.928	156.194	196.921	279.44	233.132
25.72	235.818	148.02	197.818	268.761	237.263
25.74	229.301	139.208	194.871	272.914	236.083
25.76	230.486	144.699	191.155	285.966	228.41
25.78	237.596	151.979	189.106	289.526	223.098
25.8	240.558	155.81	192.565	281.22	229.591
25.82	237.003	148.148	195.127	268.761	239.034
25.84	230.486	139.974	192.437	269.947	239.034
25.86	228.708	143.294	189.746	281.813	228.41
25.88	234.633	150.191	186.031	290.712	225.459
25.9	238.188	154.533	190.002	284.779	229.591
25.92	235.226	149.68	195.127	272.32	238.444
25.94	227.523	140.868	196.28	266.387	240.805
25.96	226.93	141.251	190.131	280.626	231.952
25.98	234.041	149.68	189.106	290.119	226.049
26	242.336	159.003	192.437	285.373	229
26.02	241.151	152.745	198.715	275.287	240.214
26.04	231.671	144.189	196.665	271.727	240.805
26.06	228.708	143.167	192.437	278.846	234.903
26.08	235.226	149.553	190.387	287.746	226.64
26.1	241.743	155.427	191.284	287.153	226.64
26.12	242.928	153.767	193.974	275.88	233.132
26.14	232.856	144.572	196.537	268.167	236.083
26.16	227.523	141.762	192.565	275.88	233.722
26.18	232.263	145.849	188.209	288.339	224.869
26.2	238.188	152.745	191.284	289.526	226.049
26.22	241.151	155.3	194.615	278.253	232.542
26.24	236.411	145.976	195.512	271.134	236.083
26.26	225.745	139.08	191.668	275.287	237.263
26.28	228.708	142.784	187.056	284.779	229
26.3	236.411	151.724	190.002	287.153	226.64
26.32	238.781	154.278	193.077	279.44	231.952
26.34	231.671	147.126	195.512	271.134	237.854
26.36	226.338	139.335	195.127	271.727	237.854
26.38	228.708	142.017	190.771	284.186	229
26.4	235.226	151.851	188.465	290.119	224.869
26.42	241.151	156.704	192.18	283	230.181
26.44	239.966	150.702	198.843	272.32	237.854
26.46	228.116	142.017	196.152	271.134	240.214
26.48	227.523	142.273	192.821	281.813	231.361
26.5	235.818	150.446	188.593	288.933	224.279
26.52	243.521	157.343	192.437	283	229
26.54	239.373	151.979	195.383	272.32	236.673
26.56	231.078	142.017	195.512	269.947	237.854
26.58	227.523	138.569	190.899	281.813	231.361
26.6	235.818	147.764	189.106	289.526	224.279
26.62	241.743	154.661	190.259	284.779	227.23
26.64	238.781	150.702	194.999	272.914	233.722
26.66	228.708	141.251	193.59	269.947	236.673
26.68	228.116	138.569	190.771	278.846	234.312
26.7	232.856	146.615	187.952	288.339	227.23
26.72	237.596	153.767	191.284	287.746	227.23
26.74	239.373	151.213	194.999	275.287	234.903
26.76	231.078	142.4	196.152	269.947	238.444
26.78	225.745	139.719	192.565	277.067	234.312
26.8	231.671	146.998	188.977	288.933	226.64
26.82	239.373	156.577	190.643	290.712	229
26.84	243.521	153.767	195.255	280.033	237.263
26.86	236.411	145.083	197.561	270.541	240.805
26.88	227.523	139.463	192.949	272.32	236.083
26.9	229.893	145.849	187.056	283.593	227.82
26.92	238.188	156.832	189.746	287.153	225.459
26.94	241.151	156.96	196.024	279.44	230.181
26.96	236.411	147.126	198.971	270.541	235.493
26.98	232.856	139.591	193.334	269.354	237.263
27	233.448	143.039	188.593	283	229
27.02	239.373	151.724	190.002	290.712	222.508
27.04	242.336	156.577	194.23	280.626	229
27.06	237.596	147.764	196.537	271.134	239.034
27.08	226.93	140.102	190.899	271.727	239.034
27.1	228.116	143.294	186.928	281.813	230.771
27.12	235.818	150.446	185.774	286.559	223.689
27.14	240.558	154.661	189.874	283.593	231.361
27.16	234.633	149.042	195.255	274.1	240.214
27.18	227.523	139.974	192.565	271.727	240.214
27.2	227.523	141.506	187.568	279.44	231.361
27.22	234.633	149.297	184.75	288.933	226.049
27.24	241.743	155.555	187.568	287.153	229
27.26	241.151	151.851	194.102	274.1	237.263
27.28	230.486	143.294	195.64	268.167	242.575
27.3	227.523	142.4	192.437	278.846	236.083
27.32	235.226	150.319	187.952	288.339	228.41
27.34	244.706	156.832	186.671	285.373	228.41
27.36	244.706	154.533	191.155	274.1	236.083
27.38	233.448	143.039	194.487	270.541	239.624
27.4	227.523	140.996	191.155	277.66	234.312
27.42	231.078	147.254	185.646	286.559	224.279
27.44	238.781	154.533	185.518	287.746	223.098
27.46	242.928	152.107	191.668	277.067	233.132
27.48	234.041	144.316	193.974	269.947	239.034
27.5	225.745	138.186	190.387	274.693	237.263
27.52	231.078	142.911	185.39	285.966	231.361
27.54	239.373	152.618	185.006	288.339	227.23
27.56	239.373	152.234	189.874	280.033	234.312
27.58	233.448	146.87	192.437	268.761	240.805
27.6	227.523	141.123	189.49	271.727	237.263
27.62	229.301	143.933	187.44	283.593	229
27.64	237.596	151.724	187.056	288.339	226.64
27.66	244.113	155.427	191.412	281.813	231.952
27.68	239.373	151.085	195.383	270.541	239.624
27.7	230.486	142.528	192.693	268.761	240.214
27.72	231.078	144.699	187.696	279.44	233.132
27.74	238.188	148.531	186.287	290.119	226.64
27.76	241.743	156.577	188.465	283.593	227.23
27.78	238.781	150.574	194.102	273.507	237.263
27.8	229.301	141.123	193.077	269.354	238.444
27.82	228.708	142.017	189.874	277.067	231.952
27.84	236.411	149.425	186.928	286.559	223.689
27.86	241.743	155.044	187.568	285.373	227.82
27.88	238.781	151.085	190.515	275.88	236.673
27.9	231.671	140.357	190.002	269.354	238.444
27.92	225.745	138.314	187.056	275.88	230.771
27.94	232.263	145.083	185.518	286.559	223.689
27.96	238.781	155.044	187.056	285.966	226.64
27.98	239.373	152.234	192.693	276.473	233.132
28	229.301	141.506	193.718	269.947	240.214
28.02	223.968	140.102	188.849	274.693	236.673
28.04	231.671	147.637	185.518	285.966	227.82
28.06	239.373	155.172	187.44	287.746	223.689
28.08	239.966	155.172	193.205	277.66	231.952
28.1	234.041	145.083	194.871	271.134	239.624
28.12	228.708	140.102	191.796	272.32	239.624
28.14	229.893	146.743	184.237	284.186	228.41
28.16	237.596	154.023	186.287	287.153	223.689
28.18	242.928	152.745	191.284	278.253	231.361
28.2	237.003	146.232	194.743	266.981	239.624
28.22	229.301	139.591	192.821	271.134	236.083
28.24	229.301	145.21	186.287	282.406	227.82
28.26	238.188	154.15	182.7	288.339	224.279
28.28	241.743	153.256	187.312	281.22	228.41
28.3	238.188	144.572	192.309	269.947	236.083
28.32	226.338	139.719	192.821	270.541	239.034
28.34	225.153	142.784	185.774	281.813	230.181
28.36	235.226	149.936	182.571	287.746	222.508
28.38	240.558	154.406	186.671	282.406	226.64
28.4	236.411	147.254	193.846	271.134	237.263
28.42	228.708	139.463	191.796	268.761	239.624
28.44	226.338	142.273	187.312	279.44	232.542
28.46	234.041	149.169	185.518	287.746	226.64
28.48	241.743	156.321	186.415	285.966	230.181
28.5	241.151	151.596	192.565	275.287	238.444
28.52	232.856	143.422	194.999	271.727	241.985
28.54	229.893	143.933	187.44	277.067	235.493
28.56	234.041	149.808	183.34	284.779	221.328
28.58	243.521	156.066	188.081	284.779	222.508
28.6	242.928	150.063	194.743	275.287	234.903
28.62	232.263	140.868	194.358	268.761	239.034
28.64	226.93	140.74	190.643	272.914	235.493
28.66	232.263	149.169	186.031	282.406	226.64
28.68	241.743	156.449	185.006	286.559	224.869
28.7	242.928	153.129	189.362	276.473	231.361
28.72	231.671	140.74	193.205	268.167	239.034
28.74	224.56	139.846	189.49	269.947	236.673
28.76	227.523	146.615	183.725	281.22	228.41
28.78	235.818	153.129	185.39	285.966	227.23
28.8	239.966	153.001	189.874	278.846	233.722
28.82	232.263	144.316	194.102	269.354	239.034
28.84	225.153	140.102	190.387	269.947	236.083
28.86	231.078	145.721	185.134	278.846	229
28.88	239.373	153.895	187.696	286.559	226.049
28.9	241.743	155.044	191.54	280.626	231.361
28.92	239.373	148.275	196.152	272.914	241.395
28.94	228.116	142.4	192.565	271.134	240.214
28.96	227.523	147.637	187.952	282.406	231.361
28.98	236.411	153.512	186.671	287.746	226.049
29	241.743	154.406	190.771	283	229
29.02	239.373	149.169	196.152	271.727	235.493
29.04	229.893	143.167	193.334	267.574	236.673
29.06	228.708	145.21	185.518	278.846	228.41
29.08	234.633	151.724	183.34	287.746	222.508
29.1	240.558	153.384	187.568	285.373	225.459
29.12	239.966	147.892	194.358	274.1	237.263
29.14	229.893	139.974	192.693	268.761	240.805
29.16	225.745	143.167	185.646	276.473	234.312
29.18	232.263	149.425	182.059	285.966	225.459
29.2	237.003	153.639	187.056	285.966	226.64
29.22	237.596	148.531	194.358	275.287	235.493
29.24	229.301	139.208	196.024	269.947	239.034
29.26	225.153	140.485	187.952	274.693	233.722
29.28	231.671	149.042	183.596	287.153	225.459
29.3	239.966	156.321	185.903	287.153	225.459
29.32	243.521	153.384	193.077	278.846	231.952
[truncated: 581 more rows]
